# Supplementary material for: MStoCIRC: A powerful tool for downstream analysis of MS/MS data to predict translatable circRNAs
Source: Front Mol Biosci. 2022 Aug 22;9:791797. doi: 10.3389/fmolb.2022.791797 (PMC9441560; doi:10.3389/fmolb.2022.791797)
Supplement: Supplementary file 1 [file DataSheet1.ZIP]

Archive with 68 entries (61 files):
- Supplementary_Materials/
- Supplementary_Materials/result.mstocirc.ath/
- Supplementary_Materials/result.mstocirc.ath/5enrich/
- Supplementary_Materials/result.mstocirc.ath/5enrich/1.jpg
- Supplementary_Materials/result.mstocirc.ath/5enrich/2.jpg
- Supplementary_Materials/result.mstocirc.ath/5enrich/3.jpg
- Supplementary_Materials/result.mstocirc.ath/5enrich/4.jpg
- Supplementary_Materials/result.mstocirc.ath/5enrich/query3.tsv
- Supplementary_Materials/result.mstocirc.ath/6draw_circ/
- Supplementary_Materials/result.mstocirc.ath/6draw_circ/ath_circ_000429_circc.png
- Supplementary_Materials/result.mstocirc.ath/6draw_circ/ath_circ_000429_circw .png
- Supplementary_Materials/result.mstocirc.ath/6draw_circ/ath_circ_000608_circc.png
- Supplementary_Materials/result.mstocirc.ath/6draw_circ/ath_circ_000608_circw .png
- Supplementary_Materials/result.mstocirc.ath/6draw_circ/ath_circ_008678_circc.png
- Supplementary_Materials/result.mstocirc.ath/6draw_circ/ath_circ_008678_circw .png
- Supplementary_Materials/result.mstocirc.ath/6draw_circ/ath_circ_009226_circc.png
- Supplementary_Materials/result.mstocirc.ath/6draw_circ/ath_circ_009226_circw .png
- Supplementary_Materials/result.mstocirc.ath/6draw_circ/ath_circ_012868_circc.png
- Supplementary_Materials/result.mstocirc.ath/6draw_circ/ath_circ_012868_circw .png
- Supplementary_Materials/result.mstocirc.ath/6draw_circ/ath_circ_012964_circc.png
- Supplementary_Materials/result.mstocirc.ath/6draw_circ/ath_circ_012964_circw .png
- Supplementary_Materials/result.mstocirc.ath/6draw_circ/ath_circ_013559_circc.png
- Supplementary_Materials/result.mstocirc.ath/6draw_circ/ath_circ_013559_circw .png
- Supplementary_Materials/result.mstocirc.ath/6draw_circ/ath_circ_021911_circc.png
- Supplementary_Materials/result.mstocirc.ath/6draw_circ/ath_circ_021911_circw .png
- Supplementary_Materials/result.mstocirc.ath/6draw_circ/ath_circ_023669_circc.png
- Supplementary_Materials/result.mstocirc.ath/6draw_circ/ath_circ_023669_circw .png
- Supplementary_Materials/result.mstocirc.ath/6draw_circ/ath_circ_029430_circc.png
- Supplementary_Materials/result.mstocirc.ath/6draw_circ/ath_circ_029430_circw .png
- Supplementary_Materials/result.mstocirc.ath/6draw_circ/circ_draw.txt
- Supplementary_Materials/result.mstocirc.ath/circRNA_ires.res
- Supplementary_Materials/result.mstocirc.ath/circ_draw.txt
- Supplementary_Materials/result.mstocirc.ath/log.txt
- Supplementary_Materials/result.mstocirc.ath/pFind-Filtered-PXD023587_rep_corf_junct_exd_ires_clf.txt
- Supplementary_Materials/result.mstocirc.hsa/
- Supplementary_Materials/result.mstocirc.hsa/5enrich/
- Supplementary_Materials/result.mstocirc.hsa/5enrich/1.jpg
- Supplementary_Materials/result.mstocirc.hsa/5enrich/2.jpg
- Supplementary_Materials/result.mstocirc.hsa/5enrich/3.jpg
- Supplementary_Materials/result.mstocirc.hsa/5enrich/4.jpg
- Supplementary_Materials/result.mstocirc.hsa/5enrich/query3.tsv
- Supplementary_Materials/result.mstocirc.hsa/6draw_circ/
- Supplementary_Materials/result.mstocirc.hsa/6draw_circ/circ_draw.txt
- Supplementary_Materials/result.mstocirc.hsa/6draw_circ/hsa_circ_0001386_circc.png
- Supplementary_Materials/result.mstocirc.hsa/6draw_circ/hsa_circ_0001386_circw .png
- Supplementary_Materials/result.mstocirc.hsa/6draw_circ/hsa_circ_0004488_circc.png
- Supplementary_Materials/result.mstocirc.hsa/6draw_circ/hsa_circ_0004488_circw .png
- Supplementary_Materials/result.mstocirc.hsa/6draw_circ/hsa_circ_0008350_circc.png
- Supplementary_Materials/result.mstocirc.hsa/6draw_circ/hsa_circ_0008350_circw .png
- Supplementary_Materials/result.mstocirc.hsa/6draw_circ/hsa_circ_0009637_circc.png
- Supplementary_Materials/result.mstocirc.hsa/6draw_circ/hsa_circ_0009637_circw .png
- Supplementary_Materials/result.mstocirc.hsa/6draw_circ/hsa_circ_0012934_circc.png
- Supplementary_Materials/result.mstocirc.hsa/6draw_circ/hsa_circ_0012934_circw .png
- Supplementary_Materials/result.mstocirc.hsa/6draw_circ/hsa_circ_0014005_circc.png
- Supplementary_Materials/result.mstocirc.hsa/6draw_circ/hsa_circ_0014005_circw .png
- Supplementary_Materials/result.mstocirc.hsa/6draw_circ/hsa_circ_0025442_circc.png
- Supplementary_Materials/result.mstocirc.hsa/6draw_circ/hsa_circ_0025442_circw .png
- Supplementary_Materials/result.mstocirc.hsa/6draw_circ/hsa_circ_0027084_circc.png
- Supplementary_Materials/result.mstocirc.hsa/6draw_circ/hsa_circ_0027084_circw .png
- Supplementary_Materials/result.mstocirc.hsa/6draw_circ/hsa_circ_0027618_circc.png
- Supplementary_Materials/result.mstocirc.hsa/6draw_circ/hsa_circ_0027618_circw .png
- Supplementary_Materials/result.mstocirc.hsa/6draw_circ/hsa_circ_0028143_circc.png
- Supplementary_Materials/result.mstocirc.hsa/6draw_circ/hsa_circ_0028143_circw .png
- Supplementary_Materials/result.mstocirc.hsa/circRNA_corf.del.txt
- Supplementary_Materials/result.mstocirc.hsa/circRNA_ires.res
- Supplementary_Materials/result.mstocirc.hsa/circ_draw.txt
- Supplementary_Materials/result.mstocirc.hsa/log.txt
- Supplementary_Materials/result.mstocirc.hsa/pFind-Filtered-PXD021391_rep_corf_junct_exd_ires_clf.txt
