# Supplementary material for: MStoCIRC: A powerful tool for downstream analysis of MS/MS data to predict translatable circRNAs
Source: Front Mol Biosci. 2022 Aug 22;9:791797. doi: 10.3389/fmolb.2022.791797 (PMC9441560; doi:10.3389/fmolb.2022.791797)
Supplement: Supplementary file 1 [file DataSheet1.ZIP › Supplementary_Materials/result.mstocirc.ath/5enrich/query3.tsv]

BSJ_span	peptide	merge_peptide	specificty	circRNA	host_gene	IRES_element
,YY2	,MTGETGSWR	MTGETGSWR	,3	1_ath_circ_001528	AT1G14000	ires
,YY5	,QSTVSETKLPK	QSTVSETKLPK	,3	1_ath_circ_001921	AT1G17420	ires
,YY1	,EGPNLNGLFGR	EGPNLNGLFGR	,1	1_ath_circ_002488	AT1G22840	ires
,YY10	,RISLVSTLSVSVTGFNVETVEYK	RISLVSTLSVSVTGFNVETVEYK	,1	1_ath_circ_002564	AT1G23490	ires
,YY3	,IGGVGLTIHDELVAQATR	IGGVGLTIHDELVAQATR	,3	1_ath_circ_003008	AT1G28490	non-ires
,YY1	,EVEKPGSK	EVEKPGSK	,3	1_ath_circ_003775	AT1G43170	ires
,YY6	,KMEDLSVDIISAIEFDNSGNHLATGDR	KMEDLSVDIISAIEFDNSGNHLATGDR	,1	1_ath_circ_004307	AT1G51690	ires
,YY11	,QLGELAMSSGKEIAVEVQSESK	QLGELAMSSGKEIAVEVQSESK	,3	1_ath_circ_004432	AT1G52360	non-ires
,YY3	,ASDSTADNNEEEHAAK	ASDSTADNNEEEHAAK	,3	1_ath_circ_004456	AT1G52410	ires
,YY3	,ASDSTADNNEEEHAAK	ASDSTADNNEEEHAAK	,3	1_ath_circ_004458	AT1G52410	ires
,YY4,YY3,YY3	,ADDEQSAKR,LNDFTEGSADDEQSAK,QLNDFTEGSADDEQSAK	QLNDFTEGSADDEQSAKR	,1,1,3	1_ath_circ_004460	AT1G52410	ires
,YY8,YY6	,EEMEREFEAATIGLEQLK,MEREFEAATIGLEQLK	EEMEREFEAATIGLEQLK	,1,1	1_ath_circ_004474	AT1G52410	ires
,YY1	,LHYLTIDGTHEGLVPLR	LHYLTIDGTHEGLVPLR	,3	1_ath_circ_006355	AT1G73180	ires
,YY1	,LHYLTIDGTHEGLVPLR	LHYLTIDGTHEGLVPLR	,3	1_ath_circ_006356	AT1G73180	ires
,YY15	,DGKLKQPKQLSINKVGHGYLVIESFASEDEIR	DGKLKQPKQLSINKVGHGYLVIESFASEDEIR	,1	1_ath_circ_008328	AT2G01490	ires
,YY6	,QKTLTAGGASISLTYIASER	QKTLTAGGASISLTYIASER	,1	1_ath_circ_008645	AT2G05990	ires
,YY3	,LPIHPVFK	LPIHPVFK	,1	1_ath_circ_008678	AT2G07050	ires
,YY3	,LPIHPVFK	LPIHPVFK	,1	1_ath_circ_008678	AT2G07050	ires
,YY6	,VAFNKISGKSSVLMDIKPWDDETDMK	VAFNKISGKSSVLMDIKPWDDETDMK	,1	1_ath_circ_009143	AT2G18110	non-ires
,YY7,YY7,YY7	,ADGFAGVFPGDQLAIGK,ADGFAGVFPGDQLAIGK,DGFAGVFPGDQLAIGK	ADGFAGVFPGDQLAIGK	,3,3,1	1_ath_circ_009200	AT2G18960	non-ires
,YY4,YY4,YY4,YY4,YY4,YY4,YY4,YY4,YY4,YY4,YY4,YY4,YY4,YY4,YY4,YY4,YY4,YY4,YY4,YY4	,EGLMTTVHSITGTLR,FGIVEGLMTTVHSITGTLR,FGIVEGLMTTVHSITGTLR,FGIVEGLMTTVHSITGTLR,FGIVEGLMTTVHSITGTLR,FGIVEGLMTTVHSITGTLR,FGIVEGLMTTVHSITGTLR,FGIVEGLMTTVHSITGTLR,FGIVEGLMTTVHSITGTLR,FGIVEGLMTTVHSITGTLR,FGIVEGLMTTVHSITGTLR,FGIVEGLMTTVHSITGTLR,FGIVEGLMTTVHSITGTLR,FGIVEGLMTTVHSITGTLR,GIVEGLMTTVHSITGTLR,GLMTTVHSITGTLR,GLMTTVHSITGTLR,IVEGLMTTVHSITGTLR,IVEGLMTTVHSITGTLR,VEGLMTTVHSITGTLR	FGIVEGLMTTVHSITGTLR	,1,3,3,3,3,3,3,3,3,3,3,3,3,3,1,1,1,1,1,1	1_ath_circ_012868	AT3G04120	ires
,YY3	,YSHVQRDVSPSYESLVDGSGR	YSHVQRDVSPSYESLVDGSGR	,1	1_ath_circ_013219	AT3G06810	ires
,YY2	,LGAISLR	LGAISLR	,3	1_ath_circ_013514	AT3G09350	ires
,YY2,YY4	,ACLEKAKFYYIAGFFLTVSPESIQLVR,RSACLEKAKFYYIAGFFLTVSPESIQLVR	RSACLEKAKFYYIAGFFLTVSPESIQLVR	,1,3	1_ath_circ_013555	AT3G09820	ires
,YY1,YY5	,VHILPVDDTVEGVTGNLFDAYLKR,VHILPVDDTVEGVTGNLFDAYLKRNRRK	VHILPVDDTVEGVTGNLFDAYLKRNRRK	,3,3	1_ath_circ_013558	AT3G09840	ires
,YY1	,VHILPVDDTVEGVTGNLFDAYLKR	VHILPVDDTVEGVTGNLFDAYLKR	,3	1_ath_circ_013559	AT3G09840	ires
,YY1	,QVDYLSEK	QVDYLSEK	,1	1_ath_circ_014851	AT3G19760	ires
,YY6	,GHEHGHSPHKHDVSGLK	GHEHGHSPHKHDVSGLK	,3	1_ath_circ_015107	AT3G22290	ires
,YY6	,GHEHGHSPHKHDVSGLK	GHEHGHSPHKHDVSGLK	,3	1_ath_circ_015107	AT3G22290	ires
,YY7	,ATMVSLKDGEVWTFTVR	ATMVSLKDGEVWTFTVR	,1	1_ath_circ_015147	AT3G22960	ires
,YY11,YY4	,HRNNFKDYLYPGILLGAVHGIVESLFR,YLYPGILLGAVHGIVESLFR	HRNNFKDYLYPGILLGAVHGIVESLFR	,1,1	1_ath_circ_018730	AT3G58610	ires
,YY13,YY2,YY3,YY4,YY4,YY4	,EIRSVVLAGRRFYGMLAVYNSLSEEGK,FYGMLAVYNSLSEEGK,RFYGMLAVYNSLSEEGKK,RRFYGMLAVYNSLSEEGK,RRFYGMLAVYNSLSEEGKK,RRFYGMLAVYNSLSEEGKK	EIRSVVLAGRRFYGMLAVYNSLSEEGKK	,1,3,3,1,1,1	1_ath_circ_018732	AT3G58610	ires
,YY12,YY3,YY8	,KRLVQSPNSFFMVLQNDIDLLNPPAELEK,LVQSPNSFFMVLQ,QSPNSFFMVLQNDIDLLNPPAELEK	KRLVQSPNSFFMVLQNDIDLLNPPAELEK	,1,2,1	1_ath_circ_018973	AT3G61110	ires
,YY2	,LYINDQDTCIGR	LYINDQDTCIGR	,3	1_ath_circ_021093	AT4G20110	ires
,YY5	,LTKVTGGASSSVLEANPPPR	LTKVTGGASSSVLEANPPPR	,1	1_ath_circ_022048	AT4G27870	ires
,YY9	,GRKDVNQPSGSLDQLYSMLR	GRKDVNQPSGSLDQLYSMLR	,1	1_ath_circ_022777	AT4G33220	ires
,YY6	,VNRCQELDIMDK	VNRCQELDIMDK	,1	1_ath_circ_022841	AT4G33650	ires
,YY2	,VSGMGAAYGTAK	VSGMGAAYGTAK	,1	1_ath_circ_023510	AT4G38920	ires
,YY4	,LNPISFFSQFGTVK	LNPISFFSQFGTVK	,1	1_ath_circ_024076	AT5G04600	ires
,YY0	,RVSEEDYVK	RVSEEDYVK	,1	1_ath_circ_025604	AT5G17920	ires
,YY1	,KAELIDPAVK	KAELIDPAVK	,1	1_ath_circ_025811	AT5G19440	ires
,YY1	,TGVAVTPK	TGVAVTPK	,3	1_ath_circ_026199	AT5G22650	ires
,YY9	,RNLLPRNTRAYCTGLLLAR	RNLLPRNTRAYCTGLLLAR	,1	1_ath_circ_027397	AT5G39740	ires
,YY7	,NTSEALESFEYITTHAFLDYNK	NTSEALESFEYITTHAFLDYNK	,3	1_ath_circ_027613	AT5G42150	ires
,YY6,YY7	,CAAGMKYVCVVGVARTPIGDFLGSLSSLTATR,VCAAGMKYVCVVGVARTPIGDFLGSLSSLTATR	VCAAGMKYVCVVGVARTPIGDFLGSLSSLTATR	,1,3	1_ath_circ_028225	AT5G47720	ires
,YY3	,HVDDGSERDIPFIIMTSDDTHSR	HVDDGSERDIPFIIMTSDDTHSR	,1	1_ath_circ_028746	AT5G52560	ires
,YY12	,LNLAANSGSGLNVQGQNRMMGGVLPQVISQWFSFEFTR	LNLAANSGSGLNVQGQNRMMGGVLPQVISQWFSFEFTR	,3	1_ath_circ_029430	AT5G59710	ires
,YY5,YY5,YY5,YY11	,LMASDGDQDAIQYMCR,LMASDGDQDAIQYMCR,LMASDGDQDAIQYMCR,VEYFALDLLMASDGDQDAIQYMCR	VEYFALDLLMASDGDQDAIQYMCR	,1,1,1,1	1_ath_circ_030240	AT5G66760	ires
,YY1	,LSALSGLANR	LSALSGLANR	,3	1_ath_circ_036649	AT3G19910	non-ires
,YY9,YY9	,KGHGENEEPFEFKTDEGHFCPALTK,KGHGENEEPFEFKTDEGHFCPALTK	KGHGENEEPFEFKTDEGHFCPALTK	,3,3	1_ath_circ_036684	AT3G25230	ires
,YY3	,LRQALSK	LRQALSK	,1	2_ath_circ_000145	AT1G02170	ires
,YY8	,INLFPVPHPVEVLDFFNSR	INLFPVPHPVEVLDFFNSR	,1	2_ath_circ_000357	AT1G04200	ires
,YY3	,LYQDYGKCPVTGEPHTLDDIVPIK	LYQDYGKCPVTGEPHTLDDIVPIK	,1	2_ath_circ_000397	AT1G04510	ires
,YY4,YY15	,LHSKEWDSLMLSNFALEQQLHTAR,TNKPGIFSMDILHSKEWDSLMLSNFALEQQLHTAR	TNKPGIFSMDILHSKEWDSLMLSNFALEQQLHTAR	,1,3	2_ath_circ_000399	AT1G04510	ires
,YY4	,TAVLALGFVLYSDPEQIGPA	TAVLALGFVLYSDPEQIGPA	,2	2_ath_circ_000429	AT1G04810	ires
,YY4	,TAVLALGFVLYSDPEQIGPA	TAVLALGFVLYSDPEQIGPA	,2	2_ath_circ_000429	AT1G04810	ires
,YY1	,KIAEPLDRGLAEDIENGVVSIDWNR	KIAEPLDRGLAEDIENGVVSIDWNR	,1	2_ath_circ_000588	AT1G06220	ires
,YY1	,EGPNILLDDTLPTEVDR	EGPNILLDDTLPTEVDR	,1	2_ath_circ_000589	AT1G06220	ires
,YY3,YY3,YY3	,SGHYIVEVKPQVVR,SGHYIVEVKPQVVR,SGHYIVEVKPQVVR	SGHYIVEVKPQVVR	,3,3,3	2_ath_circ_000608	AT1G06410	ires
,YY2	,MGLSDKDIVALSGAHTLDK	MGLSDKDIVALSGAHTLDK	,1	2_ath_circ_000760	AT1G07890	ires
,YY1	,QDKPQPPPEGR	QDKPQPPPEGR	,1	2_ath_circ_000762	AT1G07890	ires
,YY1	,QLEGIPMMVQGVYSDDPQAQLEATTQFR	QLEGIPMMVQGVYSDDPQAQLEATTQFR	,1	2_ath_circ_000994	AT1G09270	ires
,YY9,YY1	,MGFMPYSAPVLHTYKGNK,PVLHTYK	MGFMPYSAPVLHTYKGNK	,3,1	2_ath_circ_001053	AT1G09640	ires
,YY4	,SGLQMGIADAILDLVSSGTTLK	SGLQMGIADAILDLVSSGTTLK	,1	2_ath_circ_001076	AT1G09795	ires
,YY6	,SSCNVFVVKLQTFAK	SSCNVFVVKLQTFAK	,1	2_ath_circ_001101	AT1G10070	ires
,YY5,YY14	,LCVDEIAEYAQHNDAILLVIVPASQASEISSSR,LELAKDPARLCVDEIAEYAQHNDAILLVIVPASQASEISSSR	LELAKDPARLCVDEIAEYAQHNDAILLVIVPASQASEISSSR	,3,1	2_ath_circ_001132	AT1G10290	ires
,YY5	,GLRDEGGNNIHAEGVNAIAQALK	GLRDEGGNNIHAEGVNAIAQALK	,1	2_ath_circ_001177	AT1G10510	ires
,YY1	,HVVIVDDLVQSGGTLIECQI	HVVIVDDLVQSGGTLIECQI	,2	2_ath_circ_001205	AT1G10700	ires
,YY3	,THEVCPAQAITIEAEER	THEVCPAQAITIEAEER	,1	2_ath_circ_001821	AT1G16700	non-ires
,YY8	,GEGMTRKDHSDVSNQANDPTIER	GEGMTRKDHSDVSNQANDPTIER	,1	2_ath_circ_002207	AT1G20260	ires
,YY3	,AGKIRPLWRHYFQNTQGLIFVVDSNDR	AGKIRPLWRHYFQNTQGLIFVVDSNDR	,1	2_ath_circ_002566	AT1G23490	ires
,YY2	,LNGQRITFSGQVENYK	LNGQRITFSGQVENYK	,1	2_ath_circ_003083	AT1G29660	ires
,YY7	,LAGYFSKVEAILDKDSFTLEDLLDEDEIIQECK	LAGYFSKVEAILDKDSFTLEDLLDEDEIIQECK	,1	2_ath_circ_003218	AT1G30470	ires
,YY2	,PEVESYLQLISEPK	PEVESYLQLISEPK	,1	2_ath_circ_003374	AT1G31730	ires
,YY1	,QDKPALFR	QDKPALFR	,1	2_ath_circ_004044	AT1G48600	ires
,YY3	,SNLDKLCKANTWQRAQTTTDVVSLLSEIK	SNLDKLCKANTWQRAQTTTDVVSLLSEIK	,1	2_ath_circ_004108	AT1G49340	ires
,YY4,YY5	,DLSKEIAVEVQSESK,KDLSKEIAVEVQSESK	KDLSKEIAVEVQSESK	,3,3	2_ath_circ_004433	AT1G52360	ires
,YY3	,LNKQSRVHLLDMEPFQDAFGR	LNKQSRVHLLDMEPFQDAFGR	,1	2_ath_circ_004504	AT1G52980	ires
,YY4	,ILLSKEAIK	ILLSKEAIK	,3	2_ath_circ_004657	AT1G54360	ires
,YY1,YY5,YY2,YY2,YY8	,KAEEAAISALKR,RLLSKAEEAAISALK,SKAEEAAISALKR,SKAEEAAISALKR,TSVRLLSKAEEAAISALK	TSVRLLSKAEEAAISALKR	,1,1,1,1,1	2_ath_circ_005006	AT1G57720	ires
,YY7	,SLSEGSLECSIEEISDDEGEK	SLSEGSLECSIEEISDDEGEK	,1	2_ath_circ_005133	AT1G59610	ires
,YY1	,TGFHTCVGGGGER	TGFHTCVGGGGER	,1	2_ath_circ_005492	AT1G63940	ires
,YY11	,LNDDEKTVAAMDVLVPKDDMNCAEAYVK	LNDDEKTVAAMDVLVPKDDMNCAEAYVK	,3	2_ath_circ_006138	AT1G70980	ires
,YY12	,KGYGVDKRNYTKMYDKAVELYAELAETAVNSFLISK	KGYGVDKRNYTKMYDKAVELYAELAETAVNSFLISK	,1	2_ath_circ_006412	AT1G73570	ires
,YY2	,TQFGESSYGEVLLELLEK	TQFGESSYGEVLLELLEK	,1	2_ath_circ_006476	AT1G74240	ires
,YY3	,DGKVKFTGITWTHDSK	DGKVKFTGITWTHDSK	,1	2_ath_circ_006668	AT1G76140	ires
,YY3	,DSKKLELVNGVIFTGGWAK	DSKKLELVNGVIFTGGWAK	,3	2_ath_circ_006925	AT1G78670	ires
,YY8,YY8,YY1,YY1,YY1,YY9,YY18	,DPVLRTHKVSGPVVVADGMAGAAMYELVR,DPVLRTHKVSGPVVVADGMAGAAMYELVR,KVSGPVVVADGMAGAAMYELVR,KVSGPVVVADGMAGAAMYELVR,KVSGPVVVADGMAGAAMYELVR,NDPVLRTHKVSGPVVVADGMAGAAMYELVR,YEETAGLTVNDPVLRTHKVSGPVVVADGMAGAAMYELVR	YEETAGLTVNDPVLRTHKVSGPVVVADGMAGAAMYELVR	,1,1,1,1,1,1,1	2_ath_circ_006943	AT1G78900	ires
,YY12,YY11,YY11,YY11,YY1	,FQGIKKSYTMLQTVFENTLMNHLVALPPDAMGK,QGIKKSYTMLQTVFENTLMNHLVALPPDAMGK,QGIKKSYTMLQTVFENTLMNHLVALPPDAMGK,QGIKKSYTMLQTVFENTLMNHLVALPPDAMGK,QTVFENTLMNHLVALPPDAMGK	FQGIKKSYTMLQTVFENTLMNHLVALPPDAMGK	,1,1,1,1,1	2_ath_circ_006948	AT1G78900	ires
,YY1,YY1,YY1,YY9,YY10	,QAEMPADSGYPAYLAAR,QAEMPADSGYPAYLAAR,QAEMPADSGYPAYLAAR,TSATLSIVQAEMPADSGYPAYLAAR,VTSATLSIVQAEMPADSGYPAYLAAR	VTSATLSIVQAEMPADSGYPAYLAAR	,1,1,1,1,1	2_ath_circ_006951	AT1G78900	ires
,YY1	,TAEMPADSGYPAYLAAR	TAEMPADSGYPAYLAAR	,1	2_ath_circ_006952	AT1G78900	ires
,YY1,YY1,YY1	,QAEMPADSGYPAYLAAR,QAEMPADSGYPAYLAAR,QAEMPADSGYPAYLAAR	QAEMPADSGYPAYLAAR	,1,1,1	2_ath_circ_006953	AT1G78900	ires
,YY2,YY3	,DQLPHMLPTEEAFAAGCSALGIDNKDEVVVYDGK,LDQLPHMLPTEEAFAAGCSALGIDNKDEVVVYDGK	LDQLPHMLPTEEAFAAGCSALGIDNKDEVVVYDGK	,1,1	2_ath_circ_006998	AT1G79230	ires
,YY4	,LAGTVAMIEAYLR	LAGTVAMIEAYLR	,1	2_ath_circ_008607	AT2G05710	ires
,YY20	,EYVESTIRPFLMDVIYSWSKDMNIQDTEIVDLVSQIEEVEQK	EYVESTIRPFLMDVIYSWSKDMNIQDTEIVDLVSQIEEVEQK	,1	2_ath_circ_008672	AT2G06990	ires
,YY4	,LAEKIGLLNLENEDFVQK	LAEKIGLLNLENEDFVQK	,1	2_ath_circ_008873	AT2G13540	ires
,YY8	,VGGLFSKEGTAGVAIAGLLGAVR	VGGLFSKEGTAGVAIAGLLGAVR	,1	2_ath_circ_008887	AT2G13560	ires
,YY1	,EVLEAMK	EVLEAMK	,1	2_ath_circ_008893	AT2G13560	ires
,YY6	,MGDLARPAYLEILMPPLVAK	MGDLARPAYLEILMPPLVAK	,1	2_ath_circ_009028	AT2G16950	ires
,YY8,YY9	,DLSRSFGWVFDLTEVKPHEFVR,NDLSRSFGWVFDLTEVKPHEFVR	NDLSRSFGWVFDLTEVKPHEFVR	,1,1	2_ath_circ_009167	AT2G18730	ires
,YY2,YY2	,KEEKIPIEEVFQQLK,KEEKIPIEEVFQQLK	KEEKIPIEEVFQQLK	,1,1	2_ath_circ_009192	AT2G18960	ires
,YY2,YY12	,EQEKIPIEEVFQQLK,NWHRVSKGAPEQEKIPIEEVFQQLK	NWHRVSKGAPEQEKIPIEEVFQQLK	,1,1	2_ath_circ_009193	AT2G18960	ires
,YY12	,INWKKLITSALKSLSCIDCGEMFGR	INWKKLITSALKSLSCIDCGEMFGR	,3	2_ath_circ_009217	AT2G19385	ires
,YY4	,NNEITAEELLTR	NNEITAEELLTR	,3	2_ath_circ_009226	AT2G19480	ires
,YY9	,VDSLNPGEQVINMEWGNFR	VDSLNPGEQVINMEWGNFR	,1	2_ath_circ_009250	AT2G19860	ires
,YY1	,QKEVVYGLTEILR	QKEVVYGLTEILR	,1	2_ath_circ_009275	AT2G19940	ires
,YY5	,AAAEEAVLNALPEEESTR	AAAEEAVLNALPEEESTR	,3	2_ath_circ_009338	AT2G20360	ires
,YY6	,DVIASGIVNAAKEVVEAFK	DVIASGIVNAAKEVVEAFK	,1	2_ath_circ_009341	AT2G20420	non-ires
,YY5	,YTKRQKYLSDILSVLALTMSADGER	YTKRQKYLSDILSVLALTMSADGER	,1	2_ath_circ_009366	AT2G20580	ires
,YY17,YY1,YY17	,IGAIMGLGISYAGSQNDQGMIQLWDVDSGLSQLDK,QGMIQLWDVDSGLSQLDK,YIDKEDSSVRIGAIMGLGISYAGSQNDQGMIQLWDVDSGLSQLDK	YIDKEDSSVRIGAIMGLGISYAGSQNDQGMIQLWDVDSGLSQLDK	,3,1,1	2_ath_circ_009370	AT2G20580	ires
,YY13	,NTKCLKLVEEYHKGYILGNPITYFEVDQNYR	NTKCLKLVEEYHKGYILGNPITYFEVDQNYR	,3	2_ath_circ_009635	AT2G22920	ires
,YY1	,KGPDGAISASK	KGPDGAISASK	,1	2_ath_circ_009715	AT2G23420	ires
,YY1	,QVEVLKK	QVEVLKK	,1	2_ath_circ_009767	AT2G24420	ires
,YY4	,GNLEITYGSAIK	GNLEITYGSAIK	,1	2_ath_circ_009793	AT2G25110	ires
,YY2	,SEVASKTNDSAGDGTTTASILAR	SEVASKTNDSAGDGTTTASILAR	,1	2_ath_circ_010151	AT2G28000	ires
,YY4	,RTGKVEDISSEPQVER	RTGKVEDISSEPQVER	,1	2_ath_circ_010596	AT2G31810	ires
,YY8	,LNVVMGNKEELDPFSLVADELSLLSNK	LNVVMGNKEELDPFSLVADELSLLSNK	,1	2_ath_circ_010926	AT2G34630	ires
,YY3	,VDIVVALLATAVEHLVTGETMEITSSTEQR	VDIVVALLATAVEHLVTGETMEITSSTEQR	,1	2_ath_circ_010928	AT2G34630	ires
,YY8	,MGTGEFIQVTFFQQGTLPCISK	MGTGEFIQVTFFQQGTLPCISK	,3	2_ath_circ_010966	AT2G35020	ires
,YY11	,EASNFPELKLQVDHHDPENLSLLR	EASNFPELKLQVDHHDPENLSLLR	,1	2_ath_circ_011076	AT2G35840	ires
,YY6,YY8,YY4	,DERWGSLLGLDICADTLVGDVMR,FLDERWGSLLGLDICADTLVGDVMR,RWGSLLGLDICADTLVGDVMR	FLDERWGSLLGLDICADTLVGDVMR	,1,1,1	2_ath_circ_011130	AT2G36380	ires
,YY3	,PEKSFFPALTK	PEKSFFPALTK	,1	2_ath_circ_011164	AT2G36580	ires
,YY7	,TSKAAPEGEAIANNLR	TSKAAPEGEAIANNLR	,3	2_ath_circ_011352	AT2G38040	ires
,YY2	,DKDVDYEATMETK	DKDVDYEATMETK	,1	2_ath_circ_011668	AT2G40840	ires
,YY2	,VSFTDSFLDLEDEIMAQLR	VSFTDSFLDLEDEIMAQLR	,3	2_ath_circ_012100	AT2G44710	ires
,YY7	,KNGNKYQFVNDLHGLISPVPK	KNGNKYQFVNDLHGLISPVPK	,1	2_ath_circ_012230	AT2G45740	ires
,YY4	,IASKDELRDAVLLVFANK	IASKDELRDAVLLVFANK	,1	2_ath_circ_012385	AT2G47170	ires
,YY3	,LHEAAHDACVETSGSLNTIATSLMK	LHEAAHDACVETSGSLNTIATSLMK	,1	2_ath_circ_012437	AT2G47510	non-ires
,YY1	,EKAVLSLLADIR	EKAVLSLLADIR	,1	2_ath_circ_012571	AT3G01460	ires
,YY5,YY2,YY2,YY2,YY4,YY4	,FTGSEVEGQTDEVVLDHLHATAFQYTPLGR,LSSDPTTTSQLVANEPASFTGSEVE,PTTTSQLVANEPASFTGSEVE,SEVEGQTDEVVLDHLHATAFQYTPLGR,TGSEVEGQTDEVVLDHLHATAFQYTPLGR,TGSEVEGQTDEVVLDHLHATAFQYTPLGR	LSSDPTTTSQLVANEPASFTGSEVEGQTDEVVLDHLHATAFQYTPLGR	,1,2,0,1,1,1	2_ath_circ_012657	AT3G02090	ires
,YY3	,SIEALSASGLR	SIEALSASGLR	,1	2_ath_circ_012680	AT3G02320	ires
,YY6,YY13	,GTKIMKALFDLENTNQELK,RTRYRLDGTKIMKALFDLENTNQELK	RTRYRLDGTKIMKALFDLENTNQELK	,1,3	2_ath_circ_012721	AT3G02560	ires
,YY5	,YNRKLESGLYSLQIPLNK	YNRKLESGLYSLQIPLNK	,3	2_ath_circ_012727	AT3G02710	ires
,YY3	,LEVSGAVIHPLSYQQVVR	LEVSGAVIHPLSYQQVVR	,1	2_ath_circ_012792	AT3G03380	ires
,YY10	,AVDDGVNTYKLENYAKTEEAK	AVDDGVNTYKLENYAKTEEAK	,3	2_ath_circ_012855	AT3G03960	ires
,YY7,YY2,YY2,YY2,YY1,YY1	,KIRGVKKVIDVLHPGR,KKVIDVLHPGR,KKVIDVLHPGR,KKVIDVLHPGR,KVIDVLHPGR,KVIDVLHPGR	KIRGVKKVIDVLHPGR	,3,1,1,1,3,3	2_ath_circ_012964	AT3G04920	ires
,YY9	,APLSLSRLVEFMTGKGIDLIAGGK	APLSLSRLVEFMTGKGIDLIAGGK	,3	2_ath_circ_013055	AT3G05590	ires
,YY1,YY1	,EVEVEDDPTETK,EVEVEDDPTETKK	EVEVEDDPTETKK	,3,3	2_ath_circ_013329	AT3G07770	ires
,YY12,YY12	,QLVREHAAANNKWMLQVPGATSYMGSIGK,QLVREHAAANNKWMLQVPGATSYMGSIGK	QLVREHAAANNKWMLQVPGATSYMGSIGK	,1,1	2_ath_circ_013552	AT3G09820	ires
,YY2	,VQNRLLAMNYINEGLDDK	VQNRLLAMNYINEGLDDK	,1	2_ath_circ_013738	AT3G11540	ires
,YY12	,LSRLAIGDLATQVGDGTTTVVLLAAEFLK	LSRLAIGDLATQVGDGTTTVVLLAAEFLK	,1	2_ath_circ_013763	AT3G11830	ires
,YY6	,AIGPALARSVVPVIEKTVSSAITESFQVMASQK	AIGPALARSVVPVIEKTVSSAITESFQVMASQK	,1	2_ath_circ_013967	AT3G13300	ires
,YY14	,VDAIKDTLENDEEKVVAAGANPVLITRGIEK	VDAIKDTLENDEEKVVAAGANPVLITRGIEK	,3	2_ath_circ_014001	AT3G13470	ires
,YY2,YY8	,HQDAQTAINEMNGK,WNLQLAHQDAQTAINEMNGK	WNLQLAHQDAQTAINEMNGK	,1,1	2_ath_circ_014098	AT3G14100	ires
,YY1	,EVGEHAAVLGFVGAPWTIATYIVEGGTTR	EVGEHAAVLGFVGAPWTIATYIVEGGTTR	,1	2_ath_circ_014249	AT3G14930	ires
,YY4	,IVLPVLIPIAHGTEPLEAVAMITVLR	IVLPVLIPIAHGTEPLEAVAMITVLR	,1	2_ath_circ_014258	AT3G14990	ires
,YY6,YY6,YY6,YY9,YY1,YY1,YY1,YY1,YY1,YY1	,FEDTPQVLIPIAHGTEPLEAVAMITVLR,FEDTPQVLIPIAHGTEPLEAVAMITVLR,FEDTPQVLIPIAHGTEPLEAVAMITVLR,NWSFEDTPQVLIPIAHGTEPLEAVAMITVLR,QVLIPIAHGTEPLEAVAMITVLR,QVLIPIAHGTEPLEAVAMITVLR,QVLIPIAHGTEPLEAVAMITVLR,QVLIPIAHGTEPLEAVAMITVLR,QVLIPIAHGTEPLEAVAMITVLR,QVLIPIAHGTEPLEAVAMITVLR	NWSFEDTPQVLIPIAHGTEPLEAVAMITVLR	,1,1,1,1,1,1,1,1,1,1	2_ath_circ_014259	AT3G14990	ires
,YY4	,YDNKVLTVSADK	YDNKVLTVSADK	,1	2_ath_circ_014675	AT3G18060	ires
,YY16	,STGAVVMNYVQKISDKSVTNHLSLGGEIFWAGVPR	STGAVVMNYVQKISDKSVTNHLSLGGEIFWAGVPR	,1	2_ath_circ_014894	AT3G20000	ires
,YY1	,TDLAKVLLEMFTANK	TDLAKVLLEMFTANK	,1	2_ath_circ_015089	AT3G22200	ires
,YY11	,AKLSGGVAVLKVITDELGMNLEK	AKLSGGVAVLKVITDELGMNLEK	,1	2_ath_circ_015316	AT3G23990	ires
,YY11	,GIILLIATILGALAQEYGQGMAK	GIILLIATILGALAQEYGQGMAK	,1	2_ath_circ_015334	AT3G24160	ires
,YY6	,LDIDLLVSHTLLSMVDSK	LDIDLLVSHTLLSMVDSK	,1	2_ath_circ_015689	AT3G27325	ires
,YY4	,EGLTDGVILGADTRATEGPIVADK	EGLTDGVILGADTRATEGPIVADK	,3	2_ath_circ_015698	AT3G27430	ires
,YY6	,HQEACSQCDGSLR	HQEACSQCDGSLR	,3	2_ath_circ_015936	AT3G33530	ires
,YY9,YY7	,HLYIANDDLDYQVIQAHSPFR,NDDLDYQVIQAHSPFR	HLYIANDDLDYQVIQAHSPFR	,1,1	2_ath_circ_017507	AT3G45740	ires
,YY6	,SATENQHEGDFAFKEAWFHLYDEYPVK	SATENQHEGDFAFKEAWFHLYDEYPVK	,3	2_ath_circ_017979	AT3G51050	ires
,YY6	,WSKKTDEDFPHNAHHR	WSKKTDEDFPHNAHHR	,3	2_ath_circ_017980	AT3G51050	ires
,YY3	,FCQSVLPGILQGDKSDALLYGSVDNGK	FCQSVLPGILQGDKSDALLYGSVDNGK	,1	2_ath_circ_018114	AT3G52140	ires
,YY4	,QLAEFELPELSR	QLAEFELPELSR	,1	2_ath_circ_018120	AT3G52140	ires
,YY6,YY1	,HVLLRQFVADGVFYAELNEVLTR,QFVADGVFYAELNEVLTR	HVLLRQFVADGVFYAELNEVLTR	,3,3	2_ath_circ_018277	AT3G53870	ires
,YY9,YY9	,ADNINQLFELVLLGDSGVGK,ADNINQLFELVLLGDSGVGK	ADNINQLFELVLLGDSGVGK	,1,1	2_ath_circ_018373	AT3G54840	ires
,YY1,YY1	,KLEEGSNVENLQAQR,KLEEGSNVENLQAQR	KLEEGSNVENLQAQR	,1,1	2_ath_circ_018410	AT3G55070	ires
,YY1	,PNGTAEEVKK	PNGTAEEVKK	,1	2_ath_circ_018435	AT3G55440	ires
,YY1	,MGVDYLKYDNCFNLGIKPIER	MGVDYLKYDNCFNLGIKPIER	,1	2_ath_circ_018554	AT3G56310	ires
,YY5	,DRTQQRLAADFMSNYIFLAVGR	DRTQQRLAADFMSNYIFLAVGR	,1	2_ath_circ_018717	AT3G58510	ires
,YY1	,KVQKVPATPMEALK	KVQKVPATPMEALK	,1	2_ath_circ_018872	AT3G59920	ires
,YY2	,LLIPAELTAALEPIKDNDEAVK	LLIPAELTAALEPIKDNDEAVK	,1	2_ath_circ_018879	AT3G59970	ires
,YY10	,YLKSKNPNVKTTLIEPTSGNMGISLAFMAAMK	YLKSKNPNVKTTLIEPTSGNMGISLAFMAAMK	,3	2_ath_circ_019022	AT3G61440	ires
,YY1	,NEEEEVIEPQAK	NEEEEVIEPQAK	,1	2_ath_circ_019098	AT3G62030	ires
,YY2,YY3	,CMVAKVIEVAPIRVYEVATFYSMFNR,ECMVAKVIEVAPIRVYEVATFYSMFNR	ECMVAKVIEVAPIRVYEVATFYSMFNR	,1,1	2_ath_circ_019559	AT4G02580	ires
,YY1,YY8	,QDIANSELAPTHPIR,TLWTSDMQDIANSELAPTHPIR	TLWTSDMQDIANSELAPTHPIR	,1,1	2_ath_circ_019936	AT4G09000	ires
,YY7	,QWVDTAVSTEVGVAEMK	QWVDTAVSTEVGVAEMK	,3	2_ath_circ_020503	AT4G14160	ires
,YY7	,LKPYLTLFPQFMFNLRRSQFVQVGVAEMK	LKPYLTLFPQFMFNLRRSQFVQVGVAEMK	,1	2_ath_circ_020504	AT4G14160	ires
,YY9	,SNNDEVFIKLEMTLEEYEK	SNNDEVFIKLEMTLEEYEK	,3	2_ath_circ_020908	AT4G17520	non-ires
,YY5	,LFWLKDFLGLVEK	LFWLKDFLGLVEK	,1	2_ath_circ_021217	AT4G21150	ires
,YY10	,EMDLPTLYSKPENLLLDSQGNLK	EMDLPTLYSKPENLLLDSQGNLK	,1	2_ath_circ_021606	AT4G24400	ires
,YY1,YY10,YY8	,KYILETSVYPR,LTALTLPEDGKYILETSVYPR,LTLPEDGKYILETSVYPR	LTALTLPEDGKYILETSVYPR	,1,1,1	2_ath_circ_021817	AT4G26220	ires
,YY7	,WGSTAFQNMLVVPPGSGIVHQLLSIPTR	WGSTAFQNMLVVPPGSGIVHQLLSIPTR	,3	2_ath_circ_021911	AT4G26970	ires
,YY5,YY9	,ALAGTVSMIESYLR,PPLVVAYALAGTVSMIESYLR	PPLVVAYALAGTVSMIESYLR	,1,1	2_ath_circ_021918	AT4G26970	ires
,YY3	,LLLVDIDFEKEPIGTR	LLLVDIDFEKEPIGTR	,1	2_ath_circ_021922	AT4G26970	ires
,YY16	,QEALATPMGAAADFDEMIMLEGAKATTETVDALRSGASAMKAMQK	QEALATPMGAAADFDEMIMLEGAKATTETVDALRSGASAMKAMQK	,1	2_ath_circ_022217	AT4G29160	non-ires
,YY3,YY3	,IVTVQEFVDPYYQLQK,SAVSPHIVTVQEFVDPYYQLQK	SAVSPHIVTVQEFVDPYYQLQK	,1,3	2_ath_circ_022448	AT4G31340	ires
,YY3	,DMEEVDPCEDLTDDDIR	DMEEVDPCEDLTDDDIR	,1	2_ath_circ_022843	AT4G33650	ires
,YY2,YY3	,DQEVDPCEDLTDDDIR,TDQEVDPCEDLTDDDIR	TDQEVDPCEDLTDDDIR	,1,1	2_ath_circ_022844	AT4G33650	ires
,YY2	,KEMDYINTSHPNFIGGTK	KEMDYINTSHPNFIGGTK	,1	2_ath_circ_022848	AT4G33650	ires
,YY10,YY1,YY8,YY10	,EIGVYTGYSLLATALALPEDGKYILETSVYPR,KYILETSVYPR,LALPEDGKYILETSVYPR,TALALPEDGKYILETSVYPR	EIGVYTGYSLLATALALPEDGKYILETSVYPR	,1,1,1,1	2_ath_circ_022879	AT4G34050	ires
,YY10,YY10,YY9,YY8	,HKIDFREGPALPVLDEIVADYILETSVYPR,HKIDFREGPALPVLDEIVADYILETSVYPR,PVLDEIVADYILETSVYPR,VLDEIVADYILETSVYPR	HKIDFREGPALPVLDEIVADYILETSVYPR	,1,1,1,1	2_ath_circ_022880	AT4G34050	ires
,YY8,YY8,YY5,YY5,YY5,YY5,YY6,YY6	,FDLGKLMEGMDFTTDKLR,FDLGKLMEGMDFTTDKLR,GKLMEGMDFTTDKLR,GKLMEGMDFTTDKLR,GKLMEGMDFTTDKLR,GKLMEGMDFTTDKLR,LGKLMEGMDFTTDKLR,LGKLMEGMDFTTDKLR	FDLGKLMEGMDFTTDKLR	,3,3,1,1,1,1,1,1	2_ath_circ_022975	AT4G34670	ires
,YY7	,QAQMITEVKLGELEAELVEINANNDK	QAQMITEVKLGELEAELVEINANNDK	,3	2_ath_circ_023547	AT4G39080	ires
,YY1	,TLEELK	TLEELK	,3	2_ath_circ_023669	AT4G39940	ires
,YY1	,QVFTTAGVPIEWEEHYVGTEIDPR	QVFTTAGVPIEWEEHYVGTEIDPR	,1	2_ath_circ_023887	AT5G03290	ires
,YY2	,VKIFDLESQTMEYTEAVR	VKIFDLESQTMEYTEAVR	,3	2_ath_circ_023933	AT5G03650	ires
,YY3	,WCKEPTRPSIPIMLAVGAVHQHLIQNGLR	WCKEPTRPSIPIMLAVGAVHQHLIQNGLR	,1	2_ath_circ_024008	AT5G04140	ires
,YY5	,YVAEEISGHDGGTGASPISSIK	YVAEEISGHDGGTGASPISSIK	,1	2_ath_circ_024020	AT5G04140	ires
,YY5,YY1,YY9	,IPNQKVPEYSMSLDEEGISR,KVPEYSMSLDEEGISR,STLSIPNQKVPEYSMSLDEEGISR	STLSIPNQKVPEYSMSLDEEGISR	,1,1,1	2_ath_circ_024113	AT5G05010	ires
,YY1	,DDHWFDAEYIPSAVIVHIGDQILG	DDHWFDAEYIPSAVIVHIGDQILG	,2	2_ath_circ_024492	AT5G08640	ires
,YY1	,DDHWFDAEYIPSAVIVHIGDQILG	DDHWFDAEYIPSAVIVHIGDQILG	,2	2_ath_circ_024492	AT5G08640	ires
,YY5,YY9	,AAVSKEAELEQLEK,PPSALGLFAQAAVSKEAELEQLEK	PPSALGLFAQAAVSKEAELEQLEK	,1,1	2_ath_circ_024711	AT5G10540	ires
,YY1	,QGLITDSDKDSILR	QGLITDSDKDSILR	,1	2_ath_circ_024735	AT5G10920	ires
,YY7,YY12,YY2,YY3	,AMATNNECLPITIDVGTNNEK,KEVVEAMATNNECLPITIDVGTNNEK,NECLPITIDVGTNNEK,NNECLPITIDVGTNNEK	KEVVEAMATNNECLPITIDVGTNNEK	,1,1,1,1	2_ath_circ_024827	AT5G11670	non-ires
,YY13,YY13,YY4,YY4,YY12,YY5,YY2	,EHKPVKDLIGAVNEYAEFLHEFMCAVK,EHKPVKDLIGAVNEYAEFLHEFMCAVK,GAVNEYAEFLHEFMCAVK,GAVNEYAEFLHEFMCAVK,HKPVKDLIGAVNEYAEFLHEFMCAVK,IGAVNEYAEFLHEFMCAVK,VNEYAEFLHEFMCAVK	EHKPVKDLIGAVNEYAEFLHEFMCAVK	,1,1,1,1,1,1,1	2_ath_circ_024828	AT5G11670	ires
,YY5,YY11,YY12,YY13,YY13,YY13,YY13,YY13,YY13,YY13,YY13,YY4	,ATNNEGTASVVLAGLIAAQK,EVVEAMATNNEGTASVVLAGLIAAQK,KEVVEAMATNNEGTASVVLAGLIAAQK,TKEVVEAMATNNEGTASVVLAGLIAAQK,TKEVVEAMATNNEGTASVVLAGLIAAQK,TKEVVEAMATNNEGTASVVLAGLIAAQK,TKEVVEAMATNNEGTASVVLAGLIAAQK,TKEVVEAMATNNEGTASVVLAGLIAAQK,TKEVVEAMATNNEGTASVVLAGLIAAQK,TKEVVEAMATNNEGTASVVLAGLIAAQK,TKEVVEAMATNNEGTASVVLAGLIAAQK,TNNEGTASVVLAGLIAAQK	TKEVVEAMATNNEGTASVVLAGLIAAQK	,1,3,1,1,1,1,1,1,1,1,1,1	2_ath_circ_024831	AT5G11670	ires
,YY1,YY1	,ETGAPITETR,ETGAPITETR	ETGAPITETR	,1,1	2_ath_circ_024833	AT5G11670	ires
,YY2	,IILEER	IILEER	,3	2_ath_circ_025477	AT5G16930	non-ires
,YY5	,VLTSKVTVAYNNDPSPVK	VLTSKVTVAYNNDPSPVK	,1	2_ath_circ_025828	AT5G19550	ires
,YY11	,LPLPTDDTLILIAGGSGITPMLQVIDAIVK	LPLPTDDTLILIAGGSGITPMLQVIDAIVK	,1	2_ath_circ_025940	AT5G20080	ires
,YY14,YY3	,HISGGKAPDWSQGEIAGGSGITPMLQVIDAIVK,QGEIAGGSGITPMLQVIDAIVK	HISGGKAPDWSQGEIAGGSGITPMLQVIDAIVK	,1,1	2_ath_circ_025941	AT5G20080	ires
,YY13,YY13	,RSNPDSAVYFDVLAGPSPWAIENFALAAK,RSNPDSAVYFDVLAGPSPWAIENFALAAK	RSNPDSAVYFDVLAGPSPWAIENFALAAK	,1,1	2_ath_circ_026016	AT5G20660	ires
,YY2	,KQMMSNPDLMNMATESMK	KQMMSNPDLMNMATESMK	,3	2_ath_circ_026119	AT5G21990	ires
,YY3	,LFEMMSNPDLMNMATESMK	LFEMMSNPDLMNMATESMK	,1	2_ath_circ_026120	AT5G21990	ires
,YY2,YY2	,FQIGNALLDDETDQK,FQIGNALLDDETDQK	FQIGNALLDDETDQK	,1,1	2_ath_circ_026312	AT5G23210	ires
,YY8,YY7	,STCLNRPEGRAGVPMEVMGLMLGEFVDEYTVR,TCLNRPEGRAGVPMEVMGLMLGEFVDEYTVR	STCLNRPEGRAGVPMEVMGLMLGEFVDEYTVR	,1,1	2_ath_circ_026351	AT5G23540	ires
,YY4	,LSDVDVLCR	LSDVDVLCR	,1	2_ath_circ_026537	AT5G25150	ires
,YY2,YY12	,GQLNEGDGAFYGPK,LVVGETEAATGQLNEGDGAFYGPK	LVVGETEAATGQLNEGDGAFYGPK	,1,1	2_ath_circ_026766	AT5G26830	ires
,YY2,YY4	,AKKIVCVHNNAVMELLR,TPAKKIVCVHNNAVMELLR	TPAKKIVCVHNNAVMELLR	,1,1	2_ath_circ_026786	AT5G27120	ires
,YY14	,GKHFILIRNPLNILRDDIEVLDEPLYAAFLK	GKHFILIRNPLNILRDDIEVLDEPLYAAFLK	,1	2_ath_circ_026826	AT5G27410	ires
,YY2,YY1,YY9	,GKVEHPVTEMIYSVDLIEEQIR,KVEHPVTEMIYSVDLIEEQIR,PSYDSLLGKVEHPVTEMIYSVDLIEEQIR	PSYDSLLGKVEHPVTEMIYSVDLIEEQIR	,1,1,1	2_ath_circ_027022	AT5G35360	ires
,YY7	,HEEELAELIVWAPTR	HEEELAELIVWAPTR	,3	2_ath_circ_027024	AT5G35360	ires
,YY8	,LHAAGPSKVVPLASMLTPNQFEAEK	LHAAGPSKVVPLASMLTPNQFEAEK	,1	2_ath_circ_027231	AT5G37850	ires
,YY11	,GDGFRSGNGEQDKGAIELLMSVYK	GDGFRSGNGEQDKGAIELLMSVYK	,3	2_ath_circ_027663	AT5G42540	ires
,YY2	,DVELDNEEDLK	DVELDNEEDLK	,3	2_ath_circ_027664	AT5G42540	ires
,YY3	,DEVDPNQYGNHSDVVR	DEVDPNQYGNHSDVVR	,1	2_ath_circ_027713	AT5G42950	non-ires
,YY0	,MCLDGSAPAYHFDK	MCLDGSAPAYHFDK	,1	2_ath_circ_027962	AT5G45280	ires
,YY1	,QVVLVGDHCQLGPVIMCK	QVVLVGDHCQLGPVIMCK	,1	2_ath_circ_028119	AT5G47010	ires
,YY1	,QVVLVGDHCQLGPVIMCK	QVVLVGDHCQLGPVIMCK	,1	2_ath_circ_028120	AT5G47010	ires
,YY3	,EEKYGLVHISAGDLLR	EEKYGLVHISAGDLLR	,1	2_ath_circ_028246	AT5G47840	ires
,YY2	,KEGPVLSAHK	KEGPVLSAHK	,1	2_ath_circ_028290	AT5G48240	ires
,YY9	,TSLFSSESFSAILKSSLFPQVVDDR	TSLFSSESFSAILKSSLFPQVVDDR	,1	2_ath_circ_028351	AT5G48720	ires
,YY1	,EGGMSNEMYNTVAR	EGGMSNEMYNTVAR	,1	2_ath_circ_028397	AT5G49460	ires
,YY8	,AEEGISAEAGFTGIGVGAAYAGLK	AEEGISAEAGFTGIGVGAAYAGLK	,1	2_ath_circ_028582	AT5G50850	ires
,YY1	,MLVGMVDVIFSDVAQPDQK	MLVGMVDVIFSDVAQPDQK	,3	2_ath_circ_028732	AT5G52470	ires
,YY2	,DLSLDGALIVDSIDDAEVM	DLSLDGALIVDSIDDAEVM	,2	2_ath_circ_028748	AT5G52560	ires
,YY10	,NYPPPLDAHLGEDVIAILPWEEWWAFEQTK	NYPPPLDAHLGEDVIAILPWEEWWAFEQTK	,1	2_ath_circ_028996	AT5G54870	ires
,YY1	,KTDAEIGDDGK	KTDAEIGDDGK	,1	2_ath_circ_029209	AT5G57090	ires
,YY7	,GPDTSLEFAASDEHPR	GPDTSLEFAASDEHPR	,1	2_ath_circ_029584	AT5G61140	ires
,YY8	,TRQKETLKIVVENVDR	TRQKETLKIVVENVDR	,1	2_ath_circ_029651	AT5G61780	ires
,YY8,YY11,YY2,YY3	,GSHRLSQQSSLTGESLPVTK,MAIGSHRLSQQSSLTGESLPVTK,QQSSLTGESLPVTK,SQQSSLTGESLPVTK	MAIGSHRLSQQSSLTGESLPVTK	,1,1,1,1	2_ath_circ_029747	AT5G62670	ires
,YY2	,AGAMNSLIR	AGAMNSLIR	,3	2_ath_circ_029970	AT5G64740	ires
,YY5	,EPIPVLPTVHYNMGGIPTNYHGEDLEVK	EPIPVLPTVHYNMGGIPTNYHGEDLEVK	,3	2_ath_circ_030241	AT5G66760	ires
,YY2	,EKNFLALCASGYYDGTIFHR	EKNFLALCASGYYDGTIFHR	,1	2_ath_circ_035895	AT1G01940	ires
,YY2	,FTVLYLVEPIDEVAIQNLQTYK	FTVLYLVEPIDEVAIQNLQTYK	,1	2_ath_circ_036253	AT2G04030	ires
,YY3	,KRQSEEDLELKQNLELYVER	KRQSEEDLELKQNLELYVER	,1	2_ath_circ_036288	AT2G20580	ires
,YY7	,MQEFDDNIPARAFDNFQVSEALGR	MQEFDDNIPARAFDNFQVSEALGR	,1	2_ath_circ_036495	AT3G01650	ires
,YY6	,SGGHTLLAGVVAVEITGGPEIPFHPGR	SGGHTLLAGVVAVEITGGPEIPFHPGR	,1	2_ath_circ_036569	AT3G09640	ires
,YY1,YY1	,KELDDPLILIHEK,KELDDPLILIHEK	KELDDPLILIHEK	,1,1	2_ath_circ_036676	AT3G23990	ires
,YY1	,QSAPCVLFFDELDSIATQL	QSAPCVLFFDELDSIATQL	,2	2_ath_circ_036730	AT3G53230	ires
,YY7,YY7,YY7	,ELGGQADVDGFLVGGASLKRLWLALH,ELGGQADVDGFLVGGASLKRLWLALH,ELGGQADVDGFLVGGASLKRLWLALH	ELGGQADVDGFLVGGASLKRLWLALH	,2,2,2	2_ath_circ_036742	AT3G55440	ires
,YY8	,GSIKLLARSMDFHTDSADNDLDAILAEIDK	GSIKLLARSMDFHTDSADNDLDAILAEIDK	,1	3_ath_circ_000105	AT1G02080	ires
,YY4	,TSIRLFERALVYVGTDFLSSPLWDK	TSIRLFERALVYVGTDFLSSPLWDK	,1	3_ath_circ_000330	AT1G04080	ires
,YY12	,QLTLQFLYSHNKESLYEDEEFDQHQR	QLTLQFLYSHNKESLYEDEEFDQHQR	,1	3_ath_circ_000428	AT1G04810	ires
,YY14	,MLEIHCFTAALILRDTNSSSSVIAAEEWR	MLEIHCFTAALILRDTNSSSSVIAAEEWR	,1	3_ath_circ_000843	AT1G08410	ires
,YY1,YY6	,RAGELSAAEIDNLMTIVANPR,RLKKIRAGELSAAEIDNLMTIVANPR	RLKKIRAGELSAAEIDNLMTIVANPR	,1,1	3_ath_circ_002486	AT1G22780	ires
,YY9	,QSLASFWGHLYHANILFER	QSLASFWGHLYHANILFER	,1	3_ath_circ_002653	AT1G24706	ires
,YY12,YY12,YY12	,CISGNGLRAATGSYSDGETFISADDLR,FECCISGNGLRAATGSYSDGETFISADDLR,FECCISGNGLRAATGSYSDGETFISADDLR	FECCISGNGLRAATGSYSDGETFISADDLR	,1,3,3	3_ath_circ_004313	AT1G51690	ires
,YY3	,VESVAHFLESR	VESVAHFLESR	,1	3_ath_circ_004431	AT1G52360	ires
,YY2	,ANDFSEGNNNEEQSAK	ANDFSEGNNNEEQSAK	,3	3_ath_circ_004471	AT1G52410	ires
,YY11	,DFSKLDSLTTLKLSGLELSGTLGGYMLDK	DFSKLDSLTTLKLSGLELSGTLGGYMLDK	,1	3_ath_circ_004586	AT1G53730	ires
,YY4	,LSPRYEHRLIDDMVAYAMK	LSPRYEHRLIDDMVAYAMK	,1	3_ath_circ_004655	AT1G54340	non-ires
,YY1	,RFVIVGGGNAAGYAAR	RFVIVGGGNAAGYAAR	,1	3_ath_circ_005489	AT1G63940	ires
,YY9,YY11	,DCLHLLVESVIGYTLLLSLIEYK,VEDCLHLLVESVIGYTLLLSLIEYK	VEDCLHLLVESVIGYTLLLSLIEYK	,1,1	3_ath_circ_007159	AT1G79990	ires
,YY6,YY3	,HLLVESVAHFLESR,VESVAHFLESR	HLLVESVAHFLESR	,1,1	3_ath_circ_007160	AT1G79990	ires
,YY0,YY5	,LDMAEECMR,SVGGKLDMAEECMR	SVGGKLDMAEECMR	,3,1	3_ath_circ_007162	AT1G79990	ires
,YY2	,VEIGSGMSVQEHAGNDK	VEIGSGMSVQEHAGNDK	,1	3_ath_circ_010361	AT2G30060	ires
,YY2,YY5	,ISVLCEDPK,NGRISVLCEDPK	NGRISVLCEDPK	,3,3	3_ath_circ_010478	AT2G30970	ires
,YY8,YY8	,PVVETIHRCGVLTVEIEHVDVDTLEK,PVVETIHRCGVLTVEIEHVDVDTLEK	PVVETIHRCGVLTVEIEHVDVDTLEK	,1,1	3_ath_circ_011318	AT2G37690	ires
,YY5	,HRKQRFAAEMFHDLHEEVMATASR	HRKQRFAAEMFHDLHEEVMATASR	,1	3_ath_circ_011391	AT2G38440	ires
,YY8	,AFHPQEERSFADGFPNLFINNAHDIR	AFHPQEERSFADGFPNLFINNAHDIR	,1	3_ath_circ_011884	AT2G42910	ires
,YY6	,LTLVTWFWEPTYEDCLNLIAR	LTLVTWFWEPTYEDCLNLIAR	,1	3_ath_circ_012079	AT2G44350	ires
,YY3	,AIKNPEDIPWAEAGADYVVESTGVFTDKDK	AIKNPEDIPWAEAGADYVVESTGVFTDKDK	,3	3_ath_circ_012869	AT3G04120	ires
,YY4	,YVGGDFNEILDAYER	YVGGDFNEILDAYER	,1	3_ath_circ_012922	AT3G04600	ires
,YY2	,VSVDPFSKK	VSVDPFSKK	,1	3_ath_circ_012952	AT3G04840	ires
,YY0	,GEYVDMVK	GEYVDMVK	,3	3_ath_circ_015323	AT3G23990	non-ires
,YY7,YY8	,ELTLTLRMFYFFFESR,KELTLTLRMFYFFFESR	KELTLTLRMFYFFFESR	,3,3	3_ath_circ_017469	AT3G45010	ires
,YY12	,STVWVHSSSHTSYGNMALFYHGLNQTELALQNMGR	STVWVHSSSHTSYGNMALFYHGLNQTELALQNMGR	,3	3_ath_circ_018122	AT3G52140	ires
,YY2	,LRPAIAMIADAEK	LRPAIAMIADAEK	,1	3_ath_circ_019019	AT3G61440	ires
,YY1	,RSQEHIVLVHYR	RSQEHIVLVHYR	,1	3_ath_circ_020719	AT4G16150	ires
,YY2	,VAQNALAQVAWNFVNDGRL	VAQNALAQVAWNFVNDGRL	,2	3_ath_circ_021058	AT4G19600	ires
,YY6,YY6	,DPDMPMMLICILIVMLLSCLLQR,DPDMPMMLICILIVMLLSCLLQR	DPDMPMMLICILIVMLLSCLLQR	,1,1	3_ath_circ_023596	AT4G39350	ires
,YY1	,SSKPAGNDVIGIDLGTTNSCVAVMEGK	SSKPAGNDVIGIDLGTTNSCVAVMEGK	,1	3_ath_circ_024612	AT5G09590	ires
,YY1	,RMSYAQCYGGHQFGMWAGQLGDGR	RMSYAQCYGGHQFGMWAGQLGDGR	,1	3_ath_circ_024985	AT5G13030	ires
,YY1	,RVSEEDYVK	RVSEEDYVK	,1	3_ath_circ_025605	AT5G17920	ires
,YY1	,RVSEEDYVK	RVSEEDYVK	,1	3_ath_circ_025606	AT5G17920	ires
,YY1	,RWDAVTGDSEK	RWDAVTGDSEK	,1	3_ath_circ_026973	AT5G35180	ires
,YY1	,KVLQSVVPISDDEVVLGQYEGYR	KVLQSVVPISDDEVVLGQYEGYR	,1	3_ath_circ_027465	AT5G40760	ires
,YY1	,SGEQLNTTKFEEWQNSGK	SGEQLNTTKFEEWQNSGK	,1	3_ath_circ_027847	AT5G44020	ires
,YY1	,TGFMAILLSHYRPSGTIYAFTNEQ	TGFMAILLSHYRPSGTIYAFTNEQ	,2	3_ath_circ_028779	AT5G52920	ires
,YY3,YY3	,AEELQNLMEQDYDIGVMR,AEELQNLMEQDYDIGVMR	AEELQNLMEQDYDIGVMR	,1,1	3_ath_circ_029191	AT5G56950	ires
,YY18	,QKTNCKLQFRINFLYLERWAFIDLTAGPFSWGPSVGGEGVR	QKTNCKLQFRINFLYLERWAFIDLTAGPFSWGPSVGGEGVR	,3	3_ath_circ_029322	AT5G58100	ires
,YY1	,GLLLFIDEADAFLCDE	GLLLFIDEADAFLCDE	,2	3_ath_circ_037001	AT4G36580	ires
,YY3	,FTSAIQEIVDAYGLRK	FTSAIQEIVDAYGLRK	,3	3_ath_circ_037017	AT4G39080	ires
,YY4	,ISTTWIQSWNLIAR	ISTTWIQSWNLIAR	,1	3_ath_circ_037241	AT5G28350	ires
,YY21,YY21,YY12,YY9,YY8,YY8	,MLKCRPRLERSLSVSSSRTMHGVVATTDAVEGCTGVNVAVMVGGFPR,MLKCRPRLERSLSVSSSRTMHGVVATTDAVEGCTGVNVAVMVGGFPR,RSLSVSSSRTMHGVVATTDAVEGCTGVNVAVMVGGFPR,SVSSSRTMHGVVATTDAVEGCTGVNVAVMVGGFPR,VSSSRTMHGVVATTDAVEGCTGVNVAVMVGGFPR,VSSSRTMHGVVATTDAVEGCTGVNVAVMVGGFPR	MLKCRPRLERSLSVSSSRTMHGVVATTDAVEGCTGVNVAVMVGGFPR	,1,1,1,1,1,1	r1_ath_circ_000379	AT1G04410	ires
,YY5	,GAIHEDINVENLVDLR	GAIHEDINVENLVDLR	,1	r1_ath_circ_000661	AT1G06950	ires
,YY3	,AQGYFKDDPELYVFPK	AQGYFKDDPELYVFPK	,3	r1_ath_circ_000980	AT1G09210	non-ires
,YY2	,TVVDQYGQTILDLLLSETI	TVVDQYGQTILDLLLSETI	,2	r1_ath_circ_001337	AT1G11910	ires
,YY3	,QDEGLLGSHNGGLGAASSVPR	QDEGLLGSHNGGLGAASSVPR	,1	r1_ath_circ_002630	AT1G24300	ires
,YY3	,QDEGLLGSHNGGLGAASSVPR	QDEGLLGSHNGGLGAASSVPR	,1	r1_ath_circ_002885	AT1G27430	ires
,YY0,YY0,YY0	,DSSIDDHTDVLVLASDGLWK,DSSIDDHTDVLVLASDGLWK,DSSIDDHTDVLVLASDGLWK	DSSIDDHTDVLVLASDGLWK	,3,3,3	r1_ath_circ_003625	AT1G34750	ires
,YY3	,DYLFNLEEALAQLAFG	DYLFNLEEALAQLAFG	,2	r1_ath_circ_003842	AT1G44790	ires
,YY0	,LGEGGFGPVYK	LGEGGFGPVYK	,3	r1_ath_circ_004924	AT1G56140	ires
,YY5,YY5,YY5,YY5,YY5,YY5,YY5,YY5,YY5,YY5,YY5,YY5,YY5,YY5,YY5,YY5,YY5,YY5,YY5,YY5,YY5,YY5,YY5,YY5,YY5,YY5,YY5,YY5,YY5,YY5,YY5,YY5,YY5,YY5,YY5,YY5,YY5,YY5,YY5,YY5,YY5,YY5,YY5,YY5,YY5,YY5,YY5,YY5,YY5	,ATPGNIQSCDLHEGDWGTVGSIVFWNYVHDGEAK,ATPGNIQSCDLHEGDWGTVGSIVFWNYVHDGEAK,ATPGNIQSCDLHEGDWGTVGSIVFWNYVHDGEAK,ATPGNIQSCDLHEGDWGTVGSIVFWNYVHDGEAK,ATPGNIQSCDLHEGDWGTVGSIVFWNYVHDGEAK,ATPGNIQSCDLHEGDWGTVGSIVFWNYVHDGEAK,ATPGNIQSCDLHEGDWGTVGSIVFWNYVHDGEAK,ATPGNIQSCDLHEGDWGTVGSIVFWNYVHDGEAK,ATPGNIQSCDLHEGDWGTVGSIVFWNYVHDGEAK,ATPGNIQSCDLHEGDWGTVGSIVFWNYVHDGEAK,ATPGNIQSCDLHEGDWGTVGSIVFWNYVHDGEAK,ATPGNIQSCDLHE…	KATPGNIQSCDLHEGDWGTVGSIVFWNYVHDGEAK	,3,3,3,3,3,3,3,3,3,3,3,3,3,3,3,3,3,3,3,3,1,1,1,1,1,1,1,1,1,1,1,1,1,1,1,1,1,1,1,1,1,1,1,1,1,1,1,1,1	r1_ath_circ_006126	AT1G70850	ires
,YY7,YY9	,ASWSDSAGIYIFNLGK,IPDAAWPGEGQAPISAAPAAASWSDSAGIYIFNLGK	IPDAAWPGEGQAPISAAPAAASWSDSAGIYIFNLGK	,1,1	r1_ath_circ_006258	AT1G72370	ires
,YY12	,SNLQCNFPPSCSRDIPAATTEDVDVAVNAAR	SNLQCNFPPSCSRDIPAATTEDVDVAVNAAR	,1	r1_ath_circ_006538	AT1G74920	non-ires
,YY1	,PGIMFQDITTLLLDPVAFK	PGIMFQDITTLLLDPVAFK	,1	r1_ath_circ_007179	AT1G80050	ires
,YY8,YY6	,QNPAALRSSSLDLGDADITEK,SSSLDLGDADITEKPIEPIK	QNPAALRSSSLDLGDADITEKPIEPIK	,3,3	r1_ath_circ_009318	AT2G20190	ires
,YY0	,SITDGKMEPIDGDLSK	SITDGKMEPIDGDLSK	,1	r1_ath_circ_011786	AT2G41740	non-ires
,YY1,YY1,YY9,YY8,YY6,YY10	,ECITPFVTVFHWDTPQDLEDEYGGFLSER,ECITPFVTVFHWDTPQDLEDEYGGFLSER,MQDSLITWECITPFVTVFHWDTPQDLEDEYGGFLSER,QDSLITWECITPFVTVFHWDTPQDLEDEYGGFLSER,SLITWECITPFVTVFHWDTPQDLEDEYGGFLSER,WMQDSLITWECITPFVTVFHWDTPQDLEDEYGGFLSER	WMQDSLITWECITPFVTVFHWDTPQDLEDEYGGFLSER	,1,1,1,1,1,3	r1_ath_circ_013485	AT3G09260	ires
,YY1,YY1,YY1,YY3,YY2,YY2,YY2,YY2,YY10	,EYGRKEKGVSQAGVQFYHDLIDELIK,EYGRKEKGVSQAGVQFYHDLIDELIK,EYGRKEKGVSQAGVQFYHDLIDELIK,TWEYGRKEKGVSQAGVQFYHDLIDELIK,WEYGRKEKGVSQAGVQFYHDLIDELIK,WEYGRKEKGVSQAGVQFYHDLIDELIK,WEYGRKEKGVSQAGVQFYHDLIDELIK,WEYGRKEKGVSQAGVQFYHDLIDELIK,WMQDSLITWEYGRKEKGVSQAGVQFYHDLIDELIK	WMQDSLITWEYGRKEKGVSQAGVQFYHDLIDELIK	,1,1,1,1,1,1,1,1,3	r1_ath_circ_013486	AT3G09260	ires
,YY1,YY1,YY1,YY1,YY1,YY1,YY1,YY1,YY1,YY1,YY1,YY1,YY1,YY3,YY3	,KGITPFVTVFHWDTPQDLEDEYGGFLSER,KGITPFVTVFHWDTPQDLEDEYGGFLSER,KGITPFVTVFHWDTPQDLEDEYGGFLSER,KGITPFVTVFHWDTPQDLEDEYGGFLSER,KGITPFVTVFHWDTPQDLEDEYGGFLSER,KGITPFVTVFHWDTPQDLEDEYGGFLSER,KGITPFVTVFHWDTPQDLEDEYGGFLSER,KGITPFVTVFHWDTPQDLEDEYGGFLSER,KGITPFVTVFHWDTPQDLEDEYGGFLSER,KGITPFVTVFHWDTPQDLEDEYGGFLSER,KGITPFVTVFHWDTPQDLEDEYGGFLSER,KGITPFVTVFHWDTPQDLEDEYGGFLSER,KGITPFVTVFHWDTPQDLEDEYGGFLSER,MRKGITPF…	MRKGITPFVTVFHWDTPQDLEDEYGGFLSER	,3,3,3,3,3,3,3,3,3,3,3,3,3,1,1	r1_ath_circ_013492	AT3G09260	ires
,YY1,YY1,YY3,YY2	,KDGRKEKGVSQAGVQFYHDLIDELIK,KDGRKEKGVSQAGVQFYHDLIDELIK,MRKDGRKEKGVSQAGVQFYHDLIDELIK,RKDGRKEKGVSQAGVQFYHDLIDELIK	MRKDGRKEKGVSQAGVQFYHDLIDELIK	,3,3,1,1	r1_ath_circ_013493	AT3G09260	ires
,YY12,YY3,YY3,YY3,YY10,YY10,YY1,YY1,YY1,YY5,YY5,YY5,YY5,YY5,YY5,YY5,YY5,YY4,YY4,YY4,YY4,YY4,YY4,YY4,YY4,YY9,YY9	,FRMSIAWPRIFPQRCNNDNGDVAVDFFHR,IFPQRCNNDNGDVAVDFFHR,IFPQRCNNDNGDVAVDFFHR,IFPQRCNNDNGDVAVDFFHR,MSIAWPRIFPQRCNNDNGDVAVDFFHR,MSIAWPRIFPQRCNNDNGDVAVDFFHR,PQRCNNDNGDVAVDFFHR,PQRCNNDNGDVAVDFFHR,PQRCNNDNGDVAVDFFHR,PRIFPQRCNNDNGDVAVDFFHR,PRIFPQRCNNDNGDVAVDFFHR,PRIFPQRCNNDNGDVAVDFFHR,PRIFPQRCNNDNGDVAVDFFHR,PRIFPQRCNNDNGDVAVDFFHR,PRIFPQRCNNDNGDVAVDFFHR,PRIFPQRCNNDNGDVAVDFFHR,PRIFPQRCNNDNGDVAVDFFHR,RIFPQRCN…	FRMSIAWPRIFPQRCNNDNGDVAVDFFHR	,1,3,3,3,3,3,1,1,1,1,1,1,1,1,1,1,1,1,1,1,1,1,1,1,1,1,1	r1_ath_circ_013496	AT3G09260	ires
,YY1	,TETQHQFNAR	TETQHQFNAR	,1	r1_ath_circ_013783	AT3G11910	ires
,YY3,YY3,YY3	,EFEAATNSLK,EFEAATNSLK,EFEAATNSLK	EFEAATNSLK	,3,3,3	r1_ath_circ_014370	AT3G15950	ires
,YY2	,EQAATNSLK	EQAATNSLK	,1	r1_ath_circ_014371	AT3G15950	ires
,YY3,YY3,YY3,YY6	,EFEAATNSLK,EFEAATNSLK,EFEAATNSLK,IEREFEAATNSLK	IEREFEAATNSLK	,3,3,3,1	r1_ath_circ_014373	AT3G15950	ires
,YY3	,EFEAVTESFK	EFEAVTESFK	,3	r1_ath_circ_014374	AT3G15950	ires
,YY3,YY3,YY3	,ANDSTGDKDDDEHAAR,ANDSTGDKDDDEHAAR,NDSTGDKDDDEHAAR	ANDSTGDKDDDEHAAR	,3,3,1	r1_ath_circ_014375	AT3G15950	non-ires
,YY3,YY3,YY3,YY6	,EFEAATNSLK,EFEAATNSLK,EFEAATNSLK,IEREFEAATNSLK	IEREFEAATNSLK	,3,3,3,1	r1_ath_circ_014378	AT3G15950	ires
,YY3	,EFEAATSGLK	EFEAATSGLK	,3	r1_ath_circ_014379	AT3G15950	ires
,YY3	,EFEEATK	EFEEATK	,3	r1_ath_circ_014380	AT3G15950	ires
,YY3	,QLNLDDFSEGDDSAESAK	QLNLDDFSEGDDSAESAK	,3	r1_ath_circ_014384	AT3G15950	ires
,YY3	,EFEAVTESFK	EFEAVTESFK	,3	r1_ath_circ_014387	AT3G15950	ires
,YY3	,EFEAATSGLK	EFEAATSGLK	,3	r1_ath_circ_014388	AT3G15950	ires
,YY4	,REFEAAKRQNMLDEIER	REFEAAKRQNMLDEIER	,1	r1_ath_circ_014389	AT3G15950	ires
,YY3,YY3,YY3,YY3,YY9	,EFEAAHAGFEQLK,EFEAAHAGFEQLK,EFEAAHAGFEQLK,EFEAAHAGFEQLK,LDEIEREFEAAHAGFEQLK	LDEIEREFEAAHAGFEQLK	,3,3,3,3,1	r1_ath_circ_014391	AT3G15950	non-ires
,YY4,YY4,YY4,YY3,YY3,YY3,YY4,YY4,YY4,YY4,YY4	,AEGDDESAKR,AEGDDESAKR,NKAEGDDESAKR,QLEDIADNKAEGDDESAK,QLEDIADNKAEGDDESAK,QLEDIADNKAEGDDESAK,QLEDIADNKAEGDDESAKR,QLEDIADNKAEGDDESAKR,QLEDIADNKAEGDDESAKR,QLEDIADNKAEGDDESAKR,QLEDIADNKAEGDDESAKR	QLEDIADNKAEGDDESAKR	,3,3,1,3,3,3,3,3,3,3,3	r1_ath_circ_014395	AT3G15950	ires
,YY3,YY7	,EFEAATSGLK,QSMLDAIEREFEAATSGLK	QSMLDAIEREFEAATSGLK	,3,3	r1_ath_circ_014398	AT3G15950	ires
,YY3,YY3,YY3,YY3	,EFEAAHAGFEQLK,EFEAAHAGFEQLK,EFEAAHAGFEQLK,EFEAAHAGFEQLK	EFEAAHAGFEQLK	,3,3,3,3	r1_ath_circ_014400	AT3G15950	non-ires
,YY3,YY4,YY4,YY3,YY3,YY4,YY4,YY3,YY3	,DDVDDKEQAAK,DDVDDKEQAAKR,DDVDDKEQAAKR,INAHTVKDDVDDKEQAAK,INAHTVKDDVDDKEQAAK,INAHTVKDDVDDKEQAAKR,INAHTVKDDVDDKEQAAKR,TVKDDVDDKEQAAK,TVKDDVDDKEQAAK	INAHTVKDDVDDKEQAAKR	,3,3,3,3,3,3,3,1,1	r1_ath_circ_014401	AT3G15950	ires
,YY3	,EFEEATK	EFEEATK	,3	r1_ath_circ_014405	AT3G15950	non-ires
,YY3,YY3,YY3	,HSTSSTDDEAQSAK,HSTSSTDDEAQSAK,HSTSSTDDEAQSAK	HSTSSTDDEAQSAK	,3,3,3	r1_ath_circ_014407	AT3G15950	ires
,YY4,YY4,YY4,YY4,YY4,YY4,YY3,YY3,YY3,YY4,YY4,YY4,YY3,YY4	,ADDLTGINDEEHAAKR,ADDLTGINDEEHAAKR,ADDLTGINDEEHAAKR,ADDLTGINDEEHAAKR,ADDLTGINDEEHAAKR,ADDLTGINDEEHAAKR,DDLTGINDEEHAAK,GLEQLKADDLTGINDEEHAAK,GLEQLKADDLTGINDEEHAAK,GLEQLKADDLTGINDEEHAAKR,GLEQLKADDLTGINDEEHAAKR,INDEEHAAKR,TGINDEEHAAK,TGINDEEHAAKR	GLEQLKADDLTGINDEEHAAKR	,3,3,3,3,3,3,1,3,3,3,3,1,1,1	r1_ath_circ_014410	AT3G15950	ires
,YY7,YY7	,QSMLDEIERDFEAHINELK,RQSMLDEIERDFEAHINELK	RQSMLDEIERDFEAHINELK	,3,3	r1_ath_circ_014413	AT3G15950	ires
,YY1,YY4,YY4	,QSARRHKMLEAIER,TDDSAQGLDDEQSARR,TDDSAQGLDDEQSARR	TDDSAQGLDDEQSARRHKMLEAIER	,1,3,3	r1_ath_circ_014414	AT3G15950	ires
,YY6,YY7,YY7	,IEREFEAHINELK,MLEAIEREFEAHINELK,RHKMLEAIEREFEAHINELK	RHKMLEAIEREFEAHINELK	,1,3,3	r1_ath_circ_014416	AT3G15950	ires
,YY2	,VEESKDDEEVR	VEESKDDEEVR	,3	r1_ath_circ_014417	AT3G15950	ires
,YY2	,VEESKDDEEVR	VEESKDDEEVR	,3	r1_ath_circ_014417	AT3G15950	ires
,YY0	,TSLGPVGLDK	TSLGPVGLDK	,3	r1_ath_circ_014912	AT3G20050	ires
,YY8	,MSITSTLQVGNAFVPQYYHILHQSPEHVHR	MSITSTLQVGNAFVPQYYHILHQSPEHVHR	,1	r1_ath_circ_015444	AT3G25150	ires
,YY4,YY15,YY12,YY2,YY6,YY3	,AVNLGCDASILLDNTTSFR,CADILTIAAQQAVNLGCDASILLDNTTSFR,ILTIAAQQAVNLGCDASILLDNTTSFR,NLGCDASILLDNTTSFR,QQAVNLGCDASILLDNTTSFR,VNLGCDASILLDNTTSFR	CADILTIAAQQAVNLGCDASILLDNTTSFR	,1,1,1,1,1,1	r1_ath_circ_015886	AT3G32980	ires
,YY5	,MSAYEVVSVGSEVGEVEPGKK	MSAYEVVSVGSEVGEVEPGKK	,1	r1_ath_circ_018896	AT3G60210	non-ires
,YY0,YY0,YY0	,ADILHDPWFNK,DILHDPWFNK,GPCIVHKRGADILHDPWFNK	GPCIVHKRGADILHDPWFNK	,1,1,1	r1_ath_circ_019337	AT4G00570	ires
,YY3	,VSSEAVVDANK	VSSEAVVDANK	,1	r1_ath_circ_020162	AT4G11260	ires
,YY12,YY12	,LLSSDNIELQFATNHLGASSGIGEETTR,LSSDNIELQFATNHLGASSGIGEETTR	LLSSDNIELQFATNHLGASSGIGEETTR	,1,1	r1_ath_circ_020180	AT4G11410	ires
,YY10	,WTLMKTISVTEYLNYEDGVLSADVYAR	WTLMKTISVTEYLNYEDGVLSADVYAR	,1	r1_ath_circ_020449	AT4G13780	ires
,YY15	,IYEYLENLSLDSHLFVDHQLRSRDLLMNEVVISSRR	IYEYLENLSLDSHLFVDHQLRSRDLLMNEVVISSRR	,1	r1_ath_circ_021229	AT4G21380	ires
,YY1,YY1	,QGVAITQENSLLDNTAR,QGVAITQENSLLDNTAR	QGVAITQENSLLDNTAR	,1,1	r1_ath_circ_021637	AT4G24620	non-ires
,YY1	,PGWYGILGK	PGWYGILGK	,1	r1_ath_circ_021755	AT4G25700	ires
,YY9,YY8	,NVHSPYSYADSAEKPTHIR,VHSPYSYADSAEKPTHIR	NVHSPYSYADSAEKPTHIR	,1,1	r1_ath_circ_024047	AT5G04430	ires
,YY6	,KVVDLPPAAIAFNPSTGAGTIFDSGTKPHV	KVVDLPPAAIAFNPSTGAGTIFDSGTKPHV	,2	r1_ath_circ_024317	AT5G07030	ires
,YY1	,KGENQHMIFYR	KGENQHMIFYR	,1	r1_ath_circ_024416	AT5G08130	ires
,YY1	,AYTMMKFASFETIVEMIYKYAIPNPK	AYTMMKFASFETIVEMIYKYAIPNPK	,1	r1_ath_circ_025142	AT5G14040	ires
,YY2	,ASAHIIVLSSYSPFGK	ASAHIIVLSSYSPFGK	,3	r1_ath_circ_026958	AT5G34850	ires
,YY3,YY8,YY7	,LVQSPNSFFMVLQ,QSPNSFFMVLQNDIDLLHPPPELEK,SPNSFFMVLQNDIDLLHPPPELEK	LVQSPNSFFMVLQNDIDLLHPPPELEK	,2,1,1	r1_ath_circ_028257	AT5G47930	ires
,YY6	,KAPCGEEEAANMATAYQPMKPGK	KAPCGEEEAANMATAYQPMKPGK	,3	r1_ath_circ_029718	AT5G62300	ires
,YY1	,GQPEDDMETRPKPR	GQPEDDMETRPKPR	,1	r1_ath_circ_029777	AT5G63110	non-ires
,YY5	,NVVDGSTTFHSATVDTRRA	NVVDGSTTFHSATVDTRRA	,2	r1_ath_circ_036612	AT3G14310	ires
,YY11	,DKYAPAVNIDKALAAFEMALQYNPQSTEVSR	DKYAPAVNIDKALAAFEMALQYNPQSTEVSR	,1	r2_ath_circ_000356	AT1G04190	ires
,YY5	,QPEHQVFNNSPDETAYNR	QPEHQVFNNSPDETAYNR	,1	r2_ath_circ_000505	AT1G05520	ires
,YY1	,AIYLIQVLQK	AIYLIQVLQK	,1	r2_ath_circ_000617	AT1G06590	ires
,YY12	,LVQSNLLRDLFTTINLAAICTPADYNTR	LVQSNLLRDLFTTINLAAICTPADYNTR	,1	r2_ath_circ_000815	AT1G08200	ires
,YY1,YY1	,DPEDWDEQEYISDPEDKKPDGYDDIPK,DPEDWDEQEYISDPEDKKPDGYDDIPK	DPEDWDEQEYISDPEDKKPDGYDDIPK	,3,3	r2_ath_circ_000981	AT1G09210	ires
,YY2	,NIDLLIR	NIDLLIR	,1	r2_ath_circ_001221	AT1G10760	ires
,YY7	,DPHGNVQIYSEMIGNVMIDAR	DPHGNVQIYSEMIGNVMIDAR	,3	r2_ath_circ_001346	AT1G12000	ires
,YY6	,TIIGEEIYSEMIGNVMIDAR	TIIGEEIYSEMIGNVMIDAR	,1	r2_ath_circ_001348	AT1G12000	ires
,YY1	,QFYEDQSPAVNAAIR	QFYEDQSPAVNAAIR	,1	r2_ath_circ_001533	AT1G14170	ires
,YY3	,FALVSYTAQMAR	FALVSYTAQMAR	,3	r2_ath_circ_001585	AT1G14610	ires
,YY3	,FALVSYTAQMAR	FALVSYTAQMAR	,3	r2_ath_circ_001585	AT1G14610	ires
,YY1	,ECFTMDEQR	ECFTMDEQR	,1	r2_ath_circ_001587	AT1G14610	ires
,YY3	,DLLAGNLSAFYEVCK	DLLAGNLSAFYEVCK	,1	r2_ath_circ_001623	AT1G14910	ires
,YY5	,MSMNTTINSMAHMKRTKYGKVDLDYVLGIGGFDLER	MSMNTTINSMAHMKRTKYGKVDLDYVLGIGGFDLER	,1	r2_ath_circ_001719	AT1G15730	ires
,YY6	,DYMTLKVTSQETNLVAR	DYMTLKVTSQETNLVAR	,3	r2_ath_circ_001973	AT1G17720	ires
,YY2	,GKDVGATLVICQWGFDDEANHLLMHR	GKDVGATLVICQWGFDDEANHLLMHR	,1	r2_ath_circ_002645	AT1G24510	ires
,YY9	,TAGDIRTRADFFEPFITGLSNATVDQEHILESQDR	TAGDIRTRADFFEPFITGLSNATVDQEHILESQDR	,1	r2_ath_circ_002947	AT1G28120	ires
,YY6	,VVESLEGTVNNETLGYFIGR	VVESLEGTVNNETLGYFIGR	,1	r2_ath_circ_003101	AT1G29880	ires
,YY8	,TGFSAINLIYFFTAGPDEDIEFVGKK	TGFSAINLIYFFTAGPDEDIEFVGKK	,3	r2_ath_circ_003242	AT1G30580	ires
,YY3	,LDQIEIIPNCSILAAVGQK	LDQIEIIPNCSILAAVGQK	,1	r2_ath_circ_003312	AT1G31230	ires
,YY1,YY1,YY6	,KSGLDCTWMDAR,KSGLDCTWMDAR,VQIPGKSGLDCTWMDAR	VQIPGKSGLDCTWMDAR	,1,1,1	r2_ath_circ_003315	AT1G31230	ires
,YY2	,LKEEFEEHAEK	LKEEFEEHAEK	,1	r2_ath_circ_003386	AT1G31812	ires
,YY5	,VEFVMVVDCRICGDPNSVLR	VEFVMVVDCRICGDPNSVLR	,1	r2_ath_circ_003497	AT1G32790	ires
,YY1	,TIVHFQK	TIVHFQK	,1	r2_ath_circ_003671	AT1G36070	ires
,YY6	,KMTDAEKVDYPLVLDIFDLCSEDLRK	KMTDAEKVDYPLVLDIFDLCSEDLRK	,1	r2_ath_circ_004320	AT1G51710	ires
,YY5,YY6	,LQEEKMLMGGGGSFSAGGPGK,MLQEEKMLMGGGGSFSAGGPGK	MLQEEKMLMGGGGSFSAGGPGK	,1,3	r2_ath_circ_004382	AT1G51980	ires
,YY6,YY5	,GIYGCSATHFAVAFEVPGWNNEK,IYGCSATHFAVAFEVPGWNNEK	GIYGCSATHFAVAFEVPGWNNEK	,1,1	r2_ath_circ_004384	AT1G51980	ires
,YY4	,VNEENPAASIGLYVDCGSIYEAPYFHGATHLLER	VNEENPAASIGLYVDCGSIYEAPYFHGATHLLER	,1	r2_ath_circ_004390	AT1G51980	ires
,YY8,YY2	,ERQMSQLQVVGYMGDDNLAK,LQVVGYMGDDNLAK	ERQMSQLQVVGYMGDDNLAK	,1,1	r2_ath_circ_004531	AT1G53240	ires
,YY1	,EIQAAFR	EIQAAFR	,1	r2_ath_circ_004538	AT1G53310	ires
,YY1	,KVEDSELADVAAVSAGNNDEIGNMIAEAMSK	KVEDSELADVAAVSAGNNDEIGNMIAEAMSK	,1	r2_ath_circ_004790	AT1G55490	ires
,YY1,YY1	,SPVAATINTLANALYQVFCSSENEAR,SPVAATINTLANALYQVFCSSENEAR	SPVAATINTLANALYQVFCSSENEAR	,1,1	r2_ath_circ_005068	AT1G58440	ires
,YY0,YY0	,GLIVTLQEALIDR,LAGVVMGFGISSLKKYGLIVTLQEALIDR	LAGVVMGFGISSLKKYGLIVTLQEALIDR	,1,3	r2_ath_circ_005579	AT1G64790	ires
,YY5	,LTGHHETADINTFLWPSSNF	LTGHHETADINTFLWPSSNF	,2	r2_ath_circ_005692	AT1G66200	ires
,YY5	,LTGHHETADINTFLWPSSNF	LTGHHETADINTFLWPSSNF	,2	r2_ath_circ_005692	AT1G66200	ires
,YY9,YY9,YY11,YY12,YY13	,HAAAEIFANPDVIAEVPWLCVMLTLQR,HAAAEIFANPDVIAEVPWLCVMLTLQR,HAAAEIFANPDVIAEVPWLCVMLTLQRES,HAAAEIFANPDVIAEVPWLCVMLTLQRESQ,HAAAEIFANPDVIAEVPWLCVMLTLQRESQS	HAAAEIFANPDVIAEVPWLCVMLTLQRESQS	,3,3,2,2,2	r2_ath_circ_005695	AT1G66200	ires
,YY9,YY9,YY11,YY12,YY13	,HAAAEIFANPDVIAEVPWLCVMLTLQR,HAAAEIFANPDVIAEVPWLCVMLTLQR,HAAAEIFANPDVIAEVPWLCVMLTLQRES,HAAAEIFANPDVIAEVPWLCVMLTLQRESQ,HAAAEIFANPDVIAEVPWLCVMLTLQRESQS	HAAAEIFANPDVIAEVPWLCVMLTLQRESQS	,3,3,2,2,2	r2_ath_circ_005695	AT1G66200	ires
,YY8	,HVGDWGTQSIENMLVDGIDTWAPTLSVK	HVGDWGTQSIENMLVDGIDTWAPTLSVK	,1	r2_ath_circ_005731	AT1G66530	ires
,YY10,YY10	,SFQNKPYDNGVSSTPPSTTHNESQFVNFTDIMSK,VSSTPPSTTHNESQFVNFTDIMSK	SFQNKPYDNGVSSTPPSTTHNESQFVNFTDIMSK	,1,1	r2_ath_circ_005853	AT1G67800	ires
,YY2	,EKKRHSGVGAAVEYAVVHLK	EKKRHSGVGAAVEYAVVHLK	,1	r2_ath_circ_006055	AT1G70410	non-ires
,YY3	,AGKIRPLWRHYFQNTQGLIFVVDSNDR	AGKIRPLWRHYFQNTQGLIFVVDSNDR	,1	r2_ath_circ_006068	AT1G70490	ires
,YY2,YY4	,IEVTSLLTR,LRIEVTSLLTR	LRIEVTSLLTR	,3,1	r2_ath_circ_006288	AT1G72550	ires
,YY8	,LISDELYETSSMIFLDQPVGTGFSYSR	LISDELYETSSMIFLDQPVGTGFSYSR	,1	r2_ath_circ_006381	AT1G73300	ires
,YY2	,SMIGHLLGAAGAVEAVATVQKR	SMIGHLLGAAGAVEAVATVQKR	,3	r2_ath_circ_006547	AT1G74960	non-ires
,YY2	,LSFPIGIDSDR	LSFPIGIDSDR	,1	r2_ath_circ_006904	AT1G78580	ires
,YY1	,KGLELDDFVSGPR	KGLELDDFVSGPR	,1	r2_ath_circ_007034	AT1G79350	ires
,YY1,YY1	,EPVGVVGAITPWNFPLAMITR,EPVGVVGAITPWNFPLAMITR	EPVGVVGAITPWNFPLAMITR	,1,1	r2_ath_circ_007050	AT1G79440	ires
,YY3	,TIIWNGPMGVFEFDKFAAGTEGRP	TIIWNGPMGVFEFDKFAAGTEGRP	,2	r2_ath_circ_007055	AT1G79550	ires
,YY5	,EELSQVLLMTLQNAPPGLDYER	EELSQVLLMTLQNAPPGLDYER	,3	r2_ath_circ_007076	AT1G79640	ires
,YY12,YY3	,IAELIALEISKKCLPVTIDVGTNNEK,SKKCLPVTIDVGTNNEK	IAELIALEISKKCLPVTIDVGTNNEK	,1,1	r2_ath_circ_007090	AT1G79750	ires
,YY3	,DIQEYSELMHEFMTAVK	DIQEYSELMHEFMTAVK	,1	r2_ath_circ_007093	AT1G79750	ires
,YY8	,HEFMTAVKQNYGEKVVIQGMGIPVGK	HEFMTAVKQNYGEKVVIQGMGIPVGK	,1	r2_ath_circ_007095	AT1G79750	ires
,YY2	,IEEGVVFVLSGFVNPER	IEEGVVFVLSGFVNPER	,1	r2_ath_circ_007224	AT1G80420	ires
,YY7	,CFCKDFQVIALTEEVLATAK	CFCKDFQVIALTEEVLATAK	,1	r2_ath_circ_008409	AT2G02570	ires
,YY4,YY2	,RSYPVQSLAQSAGTLQVK,YPVQSLAQSAGTLQVK	RSYPVQSLAQSAGTLQVK	,1,1	r2_ath_circ_008470	AT2G03640	ires
,YY10	,EVPKKSFALIGINDQIMSIDYK	EVPKKSFALIGINDQIMSIDYK	,1	r2_ath_circ_008471	AT2G03640	ires
,YY5	,ETEQKRAKLQTATQMTPALFMEWK	ETEQKRAKLQTATQMTPALFMEWK	,1	r2_ath_circ_009326	AT2G20280	non-ires
,YY2	,MEFIGKKAAYALSEGLGVIACIGEK	MEFIGKKAAYALSEGLGVIACIGEK	,1	r2_ath_circ_009438	AT2G21170	ires
,YY10	,MKMVEHDASSKNFIDLAGSER	MKMVEHDASSKNFIDLAGSER	,1	r2_ath_circ_009453	AT2G21300	ires
,YY7	,PNNNVLKVQFTAESLAPEFNNAIPSSLTR	PNNNVLKVQFTAESLAPEFNNAIPSSLTR	,1	r2_ath_circ_009895	AT2G26080	ires
,YY2	,LEVGLTSPGFIGADVCHLNLHK	LEVGLTSPGFIGADVCHLNLHK	,3	r2_ath_circ_009899	AT2G26080	ires
,YY3,YY3	,HQKAVAGLAADGR,HQKAVAGLAADGR	HQKAVAGLAADGR	,1,1	r2_ath_circ_010048	AT2G27020	ires
,YY9	,KSSYELGPGKGAQAVGMGK	KSSYELGPGKGAQAVGMGK	,1	r2_ath_circ_010377	AT2G30200	ires
,YY1	,QIPQTLASIDTLER	QIPQTLASIDTLER	,1	r2_ath_circ_010803	AT2G33340	ires
,YY12	,NAALSQKRKKRQEWDGLMLSNFALEQQLHTAR	NAALSQKRKKRQEWDGLMLSNFALEQQLHTAR	,1	r2_ath_circ_010804	AT2G33340	ires
,YY1,YY1	,LISCLQLALPFFAR,LPFFAR	LISCLQLALPFFAR	,3,3	r2_ath_circ_010874	AT2G34040	ires
,YY1,YY1	,LISCLQLALPFFAR,LPFFAR	LISCLQLALPFFAR	,3,3	r2_ath_circ_010874	AT2G34040	ires
,YY5,YY16,YY6,YY6,YY12,YY12,YY12,YY7,YY15,YY15	,AKYNQVVIGMDVAASEFYSEDK,KTGAPCRSERLAKYNQVVIGMDVAASEFYSEDK,LAKYNQVVIGMDVAASEFYSEDK,LAKYNQVVIGMDVAASEFYSEDK,PCRSERLAKYNQVVIGMDVAASEFYSEDK,PCRSERLAKYNQVVIGMDVAASEFYSEDK,PCRSERLAKYNQVVIGMDVAASEFYSEDK,RLAKYNQVVIGMDVAASEFYSEDKTYDLNFK,TGAPCRSERLAKYNQVVIGMDVAASEFYSEDK,TGAPCRSERLAKYNQVVIGMDVAASEFYSEDK	KTGAPCRSERLAKYNQVVIGMDVAASEFYSEDKTYDLNFK	,1,1,3,3,1,1,1,1,3,3	r2_ath_circ_011146	AT2G36530	ires
,YY4,YY4,YY4,YY4,YY4,YY4,YY4,YY4,YY4	,GLSTSVIKKKYGQDATNVGDEGGFAPNIQENK,SGETEDTFIADLAVGLSTSVIK,SGETEDTFIADLAVGLSTSVIK,SGETEDTFIADLAVGLSTSVIK,SGETEDTFIADLAVGLSTSVIK,SGETEDTFIADLAVGLSTSVIK,SGETEDTFIADLAVGLSTSVIK,SGETEDTFIADLAVGLSTSVIK,SGETEDTFIADLAVGLSTSVIK	SGETEDTFIADLAVGLSTSVIKKKYGQDATNVGDEGGFAPNIQENK	,1,3,3,3,3,3,3,3,3	r2_ath_circ_011147	AT2G36530	ires
,YY4,YY4,YY3,YY4	,FKEEHIANLAGNPK,FKEEHIANLAGNPK,KEEHIANLAGNPK,VVIGMDVAASEFYSEDKTYDLNFKEEHIAN	VVIGMDVAASEFYSEDKTYDLNFKEEHIANLAGNPK	,1,1,1,0	r2_ath_circ_011150	AT2G36530	ires
,YY8,YY5,YY5,YY5,YY11,YY4	,EKAGYTGKLGANAILAVSLAVCK,GYTGKLGANAILAVSLAVCK,GYTGKLGANAILAVSLAVCK,GYTGKLGANAILAVSLAVCK,TAIEKAGYTGKLGANAILAVSLAVCK,YTGKLGANAILAVSLAVCK	TAIEKAGYTGKLGANAILAVSLAVCK	,1,1,1,1,3,1	r2_ath_circ_011153	AT2G36530	ires
,YY11	,GAVVSGIPLYKDPTQQTAIDNFMVHELDGTQNEWGWCK	GAVVSGIPLYKDPTQQTAIDNFMVHELDGTQNEWGWCK	,1	r2_ath_circ_011158	AT2G36530	ires
,YY1	,AEELLHALPTLVNSR	AEELLHALPTLVNSR	,1	r2_ath_circ_011303	AT2G37500	ires
,YY11	,FNEIKGSDLLGTAVVMWAMHPWER	FNEIKGSDLLGTAVVMWAMHPWER	,1	r2_ath_circ_011429	AT2G38750	ires
,YY3,YY3	,TALCPDTNYLFMGDYVDR,TALCPDTNYLFMGDYVDR	TALCPDTNYLFMGDYVDR	,1,1	r2_ath_circ_011831	AT2G42500	ires
,YY2	,REVQECYEVAADYDGNR	REVQECYEVAADYDGNR	,1	r2_ath_circ_011851	AT2G42600	ires
,YY1	,PGHDVVAMASPER	PGHDVVAMASPER	,1	r2_ath_circ_012001	AT2G43910	ires
,YY7	,GGDASESEIVSSAELSNAHGFISGLQQDREVSVK	GGDASESEIVSSAELSNAHGFISGLQQDREVSVK	,3	r2_ath_circ_012366	AT2G47000	ires
,YY3	,VFRKMYGEASQVANDAVGSIR	VFRKMYGEASQVANDAVGSIR	,1	r2_ath_circ_012367	AT2G47000	ires
,YY8,YY8	,HELAKRQMTGFGGVVSFENAAYLIIR,QMTGFGGVVSFENAAYLIIR	HELAKRQMTGFGGVVSFENAAYLIIR	,1,3	r2_ath_circ_012515	AT3G01120	non-ires
,YY2	,SKIVHGVDK	SKIVHGVDK	,3	r2_ath_circ_012569	AT3G01420	ires
,YY3,YY3,YY2,YY2,YY7	,DINDIALADLAPTHPIR,DINDIALADLAPTHPIR,INDIALADLAPTHPIR,INDIALADLAPTHPIR,LWNSDINDIALADLAPTHPIR	LWNSDINDIALADLAPTHPIR	,1,1,1,1,1	r2_ath_circ_012700	AT3G02520	ires
,YY2	,VQLLEIAQVPDEHVR	VQLLEIAQVPDEHVR	,3	r2_ath_circ_012773	AT3G03250	ires
,YY2	,VQLLEIAQVPDEHVR	VQLLEIAQVPDEHVR	,3	r2_ath_circ_012773	AT3G03250	ires
,YY1	,KVDLLDFIDWSGVECLNQSSSHSLPNALK	KVDLLDFIDWSGVECLNQSSSHSLPNALK	,3	r2_ath_circ_012940	AT3G04780	ires
,YY11,YY11	,SQDNTMGLENRAKILADEIEADLK,SQDNTMGLENRAKILADEIEADLK	SQDNTMGLENRAKILADEIEADLK	,1,1	r2_ath_circ_012987	AT3G05060	ires
,YY6	,STTGQQGQQPFDTASYYAQFYR	STTGQQGQQPFDTASYYAQFYR	,1	r2_ath_circ_013311	AT3G07660	ires
,YY3	,IEQVDDLEEVSEYYQNRGCFNELISLMESGLGLER	IEQVDDLEEVSEYYQNRGCFNELISLMESGLGLER	,1	r2_ath_circ_013373	AT3G08530	ires
,YY1	,QVGYTPDYLFLLQTILR	QVGYTPDYLFLLQTILR	,3	r2_ath_circ_013379	AT3G08530	ires
,YY12,YY12	,MEGGSPVDYNTITDLFLQLNNLELAVNLAK,SQMEGGSPVDYNTITDLFLQLNNLELAVNLAK	SQMEGGSPVDYNTITDLFLQLNNLELAVNLAK	,1,1	r2_ath_circ_013382	AT3G08530	ires
,YY4	,IMRKVDDLEEVSEYYQNRGCFNELISLMESGLGLER	IMRKVDDLEEVSEYYQNRGCFNELISLMESGLGLER	,1	r2_ath_circ_013704	AT3G11130	ires
,YY8	,LEEITAQEEVNIVTLYDVPNIWHVPLLLR	LEEITAQEEVNIVTLYDVPNIWHVPLLLR	,1	r2_ath_circ_013894	AT3G12670	ires
,YY9,YY9	,WYQIHVSAAKAIGLEGDVR,WYQIHVSAAKAIGLEGDVR	WYQIHVSAAKAIGLEGDVR	,1,1	r2_ath_circ_013907	AT3G12800	ires
,YY5	,GSYEGFQMLEDQPCK	GSYEGFQMLEDQPCK	,3	r2_ath_circ_014053	AT3G13772	ires
,YY2	,IEVMVFSK	IEVMVFSK	,1	r2_ath_circ_014436	AT3G16110	ires
,YY3	,IAKVDAALIATGR	IAKVDAALIATGR	,1	r2_ath_circ_014573	AT3G16950	ires
,YY9,YY10	,GDSDFFANLMLVDDIGDVTITNDGATILR,SGDSDFFANLMLVDDIGDVTITNDGATILR	SGDSDFFANLMLVDDIGDVTITNDGATILR	,1,1	r2_ath_circ_014908	AT3G20050	ires
,YY10	,VLQALENAGVFTSGGLVKDKPTLGQIVRQK	VLQALENAGVFTSGGLVKDKPTLGQIVRQK	,3	r2_ath_circ_015062	AT3G21865	ires
,YY1	,ALAESLASENSSMTDTYNQQL	ALAESLASENSSMTDTYNQQL	,2	r2_ath_circ_015310	AT3G23980	ires
,YY9	,INLTPVALMEATCFALTKTDQGIK	INLTPVALMEATCFALTKTDQGIK	,3	r2_ath_circ_015340	AT3G24170	ires
,YY9,YY8,YY1	,ELDQAGAVKELAITSDEALSLEEFPKR,LDQAGAVKELAITSDEALSLEEFPK,LNLEAVGVELDQAGAVKE	LNLEAVGVELDQAGAVKELAITSDEALSLEEFPKR	,1,1,2	r2_ath_circ_015342	AT3G24170	ires
,YY3,YY5	,DVTAGIPDGVLNIVTGFGSTAGAAIASHMDVDK,GYFIQPTIFADVTAGIPD	GYFIQPTIFADVTAGIPDGVLNIVTGFGSTAGAAIASHMDVDK	,1,2	r2_ath_circ_015384	AT3G24503	ires
,YY1	,KAGIPDGVLNIVTGFGSTAGAAIASHMDVDK	KAGIPDGVLNIVTGFGSTAGAAIASHMDVDK	,1	r2_ath_circ_015387	AT3G24503	ires
,YY11	,GALCMQWLQDKDKSWRVRYMVANQLYELCEAVGPEPTR	GALCMQWLQDKDKSWRVRYMVANQLYELCEAVGPEPTR	,1	r2_ath_circ_015508	AT3G25800	ires
,YY2	,NQELSSDSSQHVRSALASVIMGMAPVLGK	NQELSSDSSQHVRSALASVIMGMAPVLGK	,1	r2_ath_circ_015509	AT3G25800	ires
,YY3	,EYMVVDFGESGPVR	EYMVVDFGESGPVR	,3	r2_ath_circ_017414	AT3G44340	ires
,YY3	,VQLSTNSNQIKTLLESER	VQLSTNSNQIKTLLESER	,1	r2_ath_circ_017485	AT3G45190	ires
,YY1	,KFADNEELQSEWASAK	KFADNEELQSEWASAK	,1	r2_ath_circ_017616	AT3G46970	ires
,YY1	,KFADNEELQSEWASAK	KFADNEELQSEWASAK	,1	r2_ath_circ_017618	AT3G46970	ires
,YY3	,SLQLWNETYVHFNK	SLQLWNETYVHFNK	,1	r2_ath_circ_017622	AT3G46970	ires
,YY2	,LKLELK	LKLELK	,3	r2_ath_circ_017814	AT3G49010	ires
,YY3	,IGVGGANAGHTIYNSEGK	IGVGGANAGHTIYNSEGK	,1	r2_ath_circ_018665	AT3G57610	ires
,YY12,YY2	,ITILRGNHESRQCPDTNYLFMGDYVDR,RQCPDTNYLFMGDYVDR	ITILRGNHESRQCPDTNYLFMGDYVDR	,3,1	r2_ath_circ_018709	AT3G58500	ires
,YY6	,IMRPQQVAVALEK	IMRPQQVAVALEK	,3	r2_ath_circ_018757	AT3G58750	ires
,YY2	,PELIGKTPMVYLNSIAK	PELIGKTPMVYLNSIAK	,1	r2_ath_circ_018850	AT3G59760	ires
,YY11,YY8,YY7,YY11	,AAIKVAKRPENAGKLIAISSEEAIETAK,ENAGKLIAISSEEAIETAK,NAGKLIAISSEEAIETAK,VAKRPENAGKLIAISSEEAIETAK	AAIKVAKRPENAGKLIAISSEEAIETAK	,1,1,1,3	r2_ath_circ_018851	AT3G59760	non-ires
,YY1	,AIHYETTGPEIWDDTK	AIHYETTGPEIWDDTK	,1	r2_ath_circ_018852	AT3G59760	ires
,YY2	,KLILAPWCDEEVR	KLILAPWCDEEVR	,3	r2_ath_circ_019107	AT3G62120	ires
,YY1	,QIGVMIMTHGDDK	QIGVMIMTHGDDK	,1	r2_ath_circ_019108	AT3G62120	ires
,YY5	,LENDQVLQILELYR	LENDQVLQILELYR	,1	r2_ath_circ_019109	AT3G62120	ires
,YY8	,TGDDLQTQTQPALPVLER	TGDDLQTQTQPALPVLER	,1	r2_ath_circ_019499	AT4G02150	ires
,YY1	,LFVLLR	LFVLLR	,3	r2_ath_circ_019750	AT4G04880	ires
,YY7,YY1	,EAGFAREYVLEELNVR,EYVLEELNVR	EAGFAREYVLEELNVR	,1,3	r2_ath_circ_020046	AT4G10320	ires
,YY3	,PTELKDEK	PTELKDEK	,1	r2_ath_circ_020193	AT4G11560	ires
,YY1	,VFDMLKR	VFDMLKR	,3	r2_ath_circ_020335	AT4G12770	ires
,YY2	,FVSVLIEPTSGNTGVGLAFTAAAK	FVSVLIEPTSGNTGVGLAFTAAAK	,1	r2_ath_circ_020575	AT4G14880	ires
,YY5,YY6,YY10	,NANVKSVLIEPTSGNTGVGLAFTAAAK,QNANVKSVLIEPTSGNTGVGLAFTAAAK,YLKEQNANVKSVLIEPTSGNTGVGLAFTAAAK	YLKEQNANVKSVLIEPTSGNTGVGLAFTAAAK	,1,1,3	r2_ath_circ_020580	AT4G14880	ires
,YY7	,DNPVSYPISYVVPPNKRVYAMGD	DNPVSYPISYVVPPNKRVYAMGD	,2	r2_ath_circ_021180	AT4G20850	ires
,YY1	,EGKRGIEKQPFHLPDFIAATGIEK	EGKRGIEKQPFHLPDFIAATGIEK	,1	r2_ath_circ_021265	AT4G21660	ires
,YY1	,EGKRGIEKQPFHLPDFIAATGIEK	EGKRGIEKQPFHLPDFIAATGIEK	,1	r2_ath_circ_021269	AT4G21660	ires
,YY1,YY1	,MDTLAYVLYYPQKPLVTTR,MDTLAYVLYYPQKPLVTTR	MDTLAYVLYYPQKPLVTTR	,1,1	r2_ath_circ_021279	AT4G21710	ires
,YY2	,SEPGKYVWQTYQEVYDIVMK	SEPGKYVWQTYQEVYDIVMK	,1	r2_ath_circ_021506	AT4G23850	ires
,YY4	,KGYEGLVDSDTLPLNVSR	KGYEGLVDSDTLPLNVSR	,3	r2_ath_circ_021555	AT4G24190	ires
,YY7,YY7,YY7	,HTIVQEQDEYSQWIVASQR,HTIVQEQDEYSQWIVASQR,HTIVQEQDEYSQWIVASQR	HTIVQEQDEYSQWIVASQR	,1,1,1	r2_ath_circ_021616	AT4G24520	ires
,YY7	,VCSTWMKDEYSQWIVASQR	VCSTWMKDEYSQWIVASQR	,1	r2_ath_circ_021617	AT4G24520	ires
,YY3	,VRKDDYAADDDQYEEK	VRKDDYAADDDQYEEK	,1	r2_ath_circ_021620	AT4G24520	ires
,YY8,YY1	,EFDLDGNTGVAITQENSLLDNTAR,TGVAITQENSLLDNTAR	EFDLDGNTGVAITQENSLLDNTAR	,3,1	r2_ath_circ_021634	AT4G24620	ires
,YY7,YY13	,PLVLGSFAWNHEFFWESMKPGGGGKPSGELLALLER,TPNAVNPLVLGSFAWNHEFFWESMKPGGGGK	TPNAVNPLVLGSFAWNHEFFWESMKPGGGGKPSGELLALLER	,1,3	r2_ath_circ_021704	AT4G25100	ires
,YY9	,LSLELAGPGLLDALEPHMSK	LSLELAGPGLLDALEPHMSK	,1	r2_ath_circ_021706	AT4G25100	ires
,YY3	,ELQVADLSTFEK	ELQVADLSTFEK	,1	r2_ath_circ_021955	AT4G27180	ires
,YY2	,VEEAINVAAK	VEEAINVAAK	,1	r2_ath_circ_021992	AT4G27585	ires
,YY8	,WELPEDDLILLAIVGIKPDSSVHIH	WELPEDDLILLAIVGIKPDSSVHIH	,2	r2_ath_circ_022252	AT4G29900	ires
,YY7	,SLAVARQEKIPIEEVFQQLK	SLAVARQEKIPIEEVFQQLK	,3	r2_ath_circ_022302	AT4G30190	ires
,YY2	,KQVNNTDAEGR	KQVNNTDAEGR	,1	r2_ath_circ_022384	AT4G30920	ires
,YY9,YY9	,AVEKNPNAVVTLHVLMVVGAGR,VEKNPNAVVTLHVLMVVGAGR	AVEKNPNAVVTLHVLMVVGAGR	,1,1	r2_ath_circ_022409	AT4G31120	non-ires
,YY3	,LNAIAIMDGVTMGCGGGISLPGMFRVATDK	LNAIAIMDGVTMGCGGGISLPGMFRVATDK	,1	r2_ath_circ_022503	AT4G31810	ires
,YY6	,FDVAYQVATIQGLSGTGSLR	FDVAYQVATIQGLSGTGSLR	,1	r2_ath_circ_022514	AT4G31990	ires
,YY17	,AYCILPAFCLITDRFIIPEIGWIYGSVTEDILTGFK	AYCILPAFCLITDRFIIPEIGWIYGSVTEDILTGFK	,1	r2_ath_circ_022574	AT4G32410	ires
,YY2	,LEVGLTSPGFIGADVCHLNLHK	LEVGLTSPGFIGADVCHLNLHK	,3	r2_ath_circ_022713	AT4G33010	ires
,YY5	,NMNAQVPFTAESLAPEVQNSIPSSLTR	NMNAQVPFTAESLAPEVQNSIPSSLTR	,1	r2_ath_circ_022717	AT4G33010	ires
,YY8,YY9	,LRVVDSTTALLANMAAMYAVYHGPAGLK,NLRVVDSTTALLANMAAMYAVYHGPAGLK	NLRVVDSTTALLANMAAMYAVYHGPAGLK	,1,1	r2_ath_circ_022723	AT4G33010	ires
,YY3	,PTIVQDVLNFVLSDEALA	PTIVQDVLNFVLSDEALA	,0	r2_ath_circ_022743	AT4G33090	ires
,YY3	,LQAGYLFPESIR	LQAGYLFPESIR	,3	r2_ath_circ_022850	AT4G33680	non-ires
,YY3,YY3	,RIQVVAEHVEILNPVR,RIQVVAEHVEILNPVR	RIQVVAEHVEILNPVR	,1,1	r2_ath_circ_022860	AT4G33760	ires
,YY1	,QGNFDLVGNNFPVFFIR	QGNFDLVGNNFPVFFIR	,1	r2_ath_circ_023016	AT4G35090	ires
,YY6	,SGKRERGNFDLVGNNFPVFFIR	SGKRERGNFDLVGNNFPVFFIR	,1	r2_ath_circ_023022	AT4G35090	ires
,YY1,YY1,YY1	,EGNFDLVGNNFPVFFIR,EGNFDLVGNNFPVFFIR,EGNFDLVGNNFPVFFIR	EGNFDLVGNNFPVFFIR	,3,3,3	r2_ath_circ_023023	AT4G35090	ires
,YY1,YY1	,QPGVMGTHDEETR,QPGVMGTHDEETRK	QPGVMGTHDEETRK	,1,1	r2_ath_circ_023102	AT4G35790	ires
,YY5	,GPMLLVKPWIK	GPMLLVKPWIK	,3	r2_ath_circ_023115	AT4G35830	ires
,YY16,YY5,YY6,YY2	,ITEGQIYIDRQLHNRQHQEDDNFAIVFAAMGVNMETAQFFK,LHNRQHQEDDNFAIVFAAMGVNMETAQFFK,QLHNRQHQEDDNFAIVFAAMGVNMETAQFFK,RQHQEDDNFAIVFAAMGVNMETAQFFK	ITEGQIYIDRQLHNRQHQEDDNFAIVFAAMGVNMETAQFFK	,1,1,3,1	r2_ath_circ_023425	AT4G38510	ires
,YY2,YY3	,IKILGEAYQVLGDPEKR,KIKILGEAYQVLGDPEKR	KIKILGEAYQVLGDPEKR	,3,1	r2_ath_circ_023565	AT4G39150	ires
,YY1,YY1	,LAPDEEFEEYLR,LAPDEEFEEYLR	LAPDEEFEEYLR	,1,1	r2_ath_circ_023910	AT5G03430	ires
,YY3	,ETEGSTCTFTESIIR	ETEGSTCTFTESIIR	,1	r2_ath_circ_024197	AT5G05980	ires
,YY2,YY2	,NQIEDGDIICFQKPLVNK,NQIEDGDIICFQKPLVNK	NQIEDGDIICFQKPLVNK	,1,1	r2_ath_circ_024259	AT5G06600	ires
,YY1	,QAVYHMPTTENDAPTASIPLALQSLFYK	QAVYHMPTTENDAPTASIPLALQSLFYK	,1	r2_ath_circ_024266	AT5G06600	ires
,YY4,YY1	,IMIQVSPWHDIPLTLGDGVFNFIVEIPK,QVSPWHDIPLTLGDGVFNFIVEIPK	IMIQVSPWHDIPLTLGDGVFNFIVEIPK	,1,1	r2_ath_circ_024616	AT5G09650	ires
,YY4,YY4	,AGAGSATLSMMEAK,GGTEVVEAKAGAGSATLSMMEAK	GGTEVVEAKAGAGSATLSMMEAK	,3,1	r2_ath_circ_024622	AT5G09660	ires
,YY8	,PVVGGHAGVTILPLLSQVRGFLGAK	PVVGGHAGVTILPLLSQVRGFLGAK	,1	r2_ath_circ_024623	AT5G09660	ires
,YY2	,LQEEVPK	LQEEVPK	,3	r2_ath_circ_024703	AT5G10470	ires
,YY2	,VQFNRGTSAMQHYVATR	VQFNRGTSAMQHYVATR	,1	r2_ath_circ_024929	AT5G12370	ires
,YY4	,LSDNLFNAGADVLR	LSDNLFNAGADVLR	,1	r2_ath_circ_025303	AT5G15400	ires
,YY2	,MMVTINYLLRNLGK	MMVTINYLLRNLGK	,1	r2_ath_circ_025647	AT5G18280	ires
,YY1	,GDSMMNQKTVLAVTDDVVLPVSSVLAIMK	GDSMMNQKTVLAVTDDVVLPVSSVLAIMK	,1	r2_ath_circ_025657	AT5G18400	ires
,YY11	,ADDPITSYMLQAHAASAVLNFSENCTPEILSPYLDGVVSK	ADDPITSYMLQAHAASAVLNFSENCTPEILSPYLDGVVSK	,1	r2_ath_circ_025893	AT5G19820	ires
,YY9	,EGSERDYIYDEQLAPFDPSK	EGSERDYIYDEQLAPFDPSK	,1	r2_ath_circ_026048	AT5G20920	ires
,YY14,YY14	,ACSLPEEETLLVTEELLAFLLDGLHEDLNR,ACSLPEEETLLVTEELLAFLLDGLHEDLNR	ACSLPEEETLLVTEELLAFLLDGLHEDLNR	,1,1	r2_ath_circ_026138	AT5G22030	ires
,YY0,YY0,YY0	,PLGDAVLDGIDFNIELGSPQHWDDLAR,SSSRPLGDAVLDGIDFNIELGSPQHWDDLAR,VLDGIDFNIELGSPQHWDDLAR	SSSRPLGDAVLDGIDFNIELGSPQHWDDLAR	,3,3,1	r2_ath_circ_026402	AT5G24090	ires
,YY2	,LSVIGLHGGALLGIGYR	LSVIGLHGGALLGIGYR	,3	r2_ath_circ_026485	AT5G24710	ires
,YY10	,KETASPGNFKDSEQGKLPLLILSLK	KETASPGNFKDSEQGKLPLLILSLK	,1	r2_ath_circ_026586	AT5G25770	ires
,YY5	,MKESKWPYEAAAIAFEAIPR	MKESKWPYEAAAIAFEAIPR	,1	r2_ath_circ_026681	AT5G26360	ires
,YY6	,LLSHEKVIHYELPNDPETFVHR	LLSHEKVIHYELPNDPETFVHR	,1	r2_ath_circ_026718	AT5G26742	ires
,YY2,YY2,YY3,YY3,YY5	,IRVIDVLHPGR,IRVIDVLHPGR,LIRVIDVLHPGR,LIRVIDVLHPGR,YRLIRVIDVLHPGR	YRLIRVIDVLHPGR	,1,1,3,3,3	r2_ath_circ_026896	AT5G28060	ires
,YY5	,STAYQPWLWSAGNHEVDYMPYMHDTKY	STAYQPWLWSAGNHEVDYMPYMHDTKY	,2	r2_ath_circ_026959	AT5G34850	ires
,YY11	,MLWLWLLSLLAPPTSFLQAMEEYVK	MLWLWLLSLLAPPTSFLQAMEEYVK	,3	r2_ath_circ_026985	AT5G35200	ires
,YY17,YY8,YY8,YY10,YY10,YY10	,ACYGVLRFVMESGAKGCEFVADGVFYAELNEVLTR,ESGAKGCEFVADGVFYAELNEVLTR,ESGAKGCEFVADGVFYAELNEVLTR,VMESGAKGCEFVADGVFYAELNEVLTR,VMESGAKGCEFVADGVFYAELNEVLTR,VMESGAKGCEFVADGVFYAELNEVLTR	ACYGVLRFVMESGAKGCEFVADGVFYAELNEVLTR	,3,1,1,1,1,1	r2_ath_circ_027035	AT5G35530	ires
,YY8	,KEIRNFFSDGEAYAYLLNALAPEHSTHVALETK	KEIRNFFSDGEAYAYLLNALAPEHSTHVALETK	,1	r2_ath_circ_027075	AT5G35700	ires
,YY7,YY4,YY4	,DINTFLWRITEIAGVVVSFDPK,LTGHHETADINTFLWRITE,RLTGHHETADINTFLWRITE	RLTGHHETADINTFLWRITEIAGVVVSFDPK	,1,2,2	r2_ath_circ_027209	AT5G37600	ires
,YY6,YY1,YY5,YY5,YY5,YY4,YY4,YY4,YY4,YY4,YY4,YY4	,ARYILEVMCDAYTPAGEPIPTNKR,EVMCDAYTPAGEPIPTNKR,RYILEVMCDAYTPAGEPIPTNK,RYILEVMCDAYTPAGEPIPTNKR,RYILEVMCDAYTPAGEPIPTNKR,YILEVMCDAYTPAGEPIPTNK,YILEVMCDAYTPAGEPIPTNKR,YILEVMCDAYTPAGEPIPTNKR,YILEVMCDAYTPAGEPIPTNKR,YILEVMCDAYTPAGEPIPTNKR,YILEVMCDAYTPAGEPIPTNKR,YILEVMCDAYTPAGEPIPTNKR	ARYILEVMCDAYTPAGEPIPTNKR	,1,1,1,1,1,3,3,3,3,3,3,3	r2_ath_circ_027213	AT5G37600	ires
,YY2	,VEPNCIILAISPANQDLATSDAIK	VEPNCIILAISPANQDLATSDAIK	,1	r2_ath_circ_027607	AT5G42080	ires
,YY9	,VVGISTEEQSNPVLEAFGNAK	VVGISTEEQSNPVLEAFGNAK	,1	r2_ath_circ_027831	AT5G43900	ires
,YY10,YY1,YY13,YY2,YY4	,EKSKMSYASIHIHNMVMSLNFTAIEVK,IHIHNMVMSLNFTAIEVK,PVGEKSKMSYASIHIHNMVMSLNFTAIEVK,SIHIHNMVMSLNFTAIEVK,YASIHIHNMVMSLNFTAIEVK	PVGEKSKMSYASIHIHNMVMSLNFTAIEVK	,1,1,1,1,1	r2_ath_circ_027843	AT5G43960	ires
,YY4,YY2	,MLQHVLQNDIDLLHPPPELEK,QHVLQNDIDLLHPPPELEK	MLQHVLQNDIDLLHPPPELEK	,1,1	r2_ath_circ_028256	AT5G47930	ires
,YY9	,RHQMTFTNMVIMAHLTPK	RHQMTFTNMVIMAHLTPK	,1	r2_ath_circ_028261	AT5G48000	ires
,YY10,YY2,YY12	,DDLKALLIPMNDASVDSFLESLGLEK,PMNDASVDSFLESLGLEK,TDDDLKALLIPMNDASVDSFLESLGLEK	TDDDLKALLIPMNDASVDSFLESLGLEK	,1,1,1	r2_ath_circ_028347	AT5G48680	ires
,YY3,YY1,YY1	,FEKVITLDMGLLVAGTK,KVITLDMGLLVAGTK,KVITLDMGLLVAGTK	FEKVITLDMGLLVAGTK	,1,1,1	r2_ath_circ_028598	AT5G50920	ires
,YY5	,RGELQVITLDMGLLVAGTK	RGELQVITLDMGLLVAGTK	,1	r2_ath_circ_028599	AT5G50920	ires
,YY1	,MVPTGWKFFGNLMDAGKLSICGEESFGTGSDHIR	MVPTGWKFFGNLMDAGKLSICGEESFGTGSDHIR	,1	r2_ath_circ_028691	AT5G51820	ires
,YY3	,LSQNIFAETIVDTKDEFLQTFSTQR	LSQNIFAETIVDTKDEFLQTFSTQR	,3	r2_ath_circ_029172	AT5G56740	ires
,YY7,YY4	,LAIVGIKLGMNFETAR,VGIKLGMNFETAR	LAIVGIKLGMNFETAR	,1,1	r2_ath_circ_029218	AT5G57110	ires
,YY3	,SEPLIGYTGNEDPKK	SEPLIGYTGNEDPKK	,1	r2_ath_circ_029533	AT5G60640	ires
,YY9	,ERRILNAKKSESNARFVRWSDGSLQLLIGNEVLNITEQDAK	ERRILNAKKSESNARFVRWSDGSLQLLIGNEVLNITEQDAK	,3	r2_ath_circ_029586	AT5G61150	ires
,YY1,YY1	,MEDVEETYIMVKPDGIQR,MEDVEETYIMVKPDGIQR	MEDVEETYIMVKPDGIQR	,1,1	r2_ath_circ_029802	AT5G63310	ires
,YY0	,IYYELMIR	IYYELMIR	,3	r2_ath_circ_029980	AT5G64760	ires
,YY2	,LKAPVLFR	LKAPVLFR	,1	r2_ath_circ_030230	AT5G66680	ires
,YY7,YY1	,DQGTCLLGIFDGSCGTQLDHGVVAVGYGTENGK,LGIFDGSCGTQLDHGVVAVGYGTENGK	DQGTCLLGIFDGSCGTQLDHGVVAVGYGTENGK	,1,1	r2_ath_circ_036072	AT1G47128	ires
,YY13	,LSDHRFLFLGAGECLPVTIDVGTNNEK	LSDHRFLFLGAGECLPVTIDVGTNNEK	,1	r2_ath_circ_036221	AT1G79750	ires
,YY2,YY1,YY4,YY3,YY3,YY5,YY9	,EEVDIHTSNGIK,EVDIHTSNGIK,FKEEVDIHTSNGIK,KEEVDIHTSNGIK,KEEVDIHTSNGIK,NFKEEVDIHTSNGIK,TYDLNFKEEVDIHTSNGIK	TYDLNFKEEVDIHTSNGIK	,3,1,1,1,1,1,3	r2_ath_circ_036395	AT2G36530	ires
,YY2	,NEAPTIAAAAYLR	NEAPTIAAAAYLR	,1	r2_ath_circ_036455	AT2G42790	ires
,YY3,YY3,YY3	,DPEVIFFTDPVDEYLMQYLMDYEDK,DPEVIFFTDPVDEYLMQYLMDYEDKK,DPEVIFFTDPVDEYLMQYLMDYEDKK	DPEVIFFTDPVDEYLMQYLMDYEDKK	,1,1,1	r2_ath_circ_036909	AT4G24190	ires
,YY3	,EYGAFVEFPGGQQGLLHMSELSHEPAVK	EYGAFVEFPGGQQGLLHMSELSHEPAVK	,3	r2_ath_circ_037134	AT5G14580	ires
,YY3,YY4	,ATEVVKAVPVLAGVCATDPFR,SATEVVKAVPVLAGVCATDPFR	SATEVVKAVPVLAGVCATDPFR	,1,1	r2_ath_circ_037414	AT5G66420	ires
,YY8	,KNMPEEYEMDFEAGVR	KNMPEEYEMDFEAGVR	,3	r3_ath_circ_000675	AT1G07110	ires
,YY3,YY6	,QRSIMFGPDICGYSTK,TPTQRSIMFGPDICGYSTK	TPTQRSIMFGPDICGYSTK	,1,1	r3_ath_circ_000986	AT1G09210	ires
,YY8,YY7,YY7,YY7	,DEIKKAIKNPEDIPWGEAGADFVVESTGVFTDKDK,EIKKAIKNPEDIPWGEAGADFVVESTGVFTDKDK,EIKKAIKNPEDIPWGEAGADFVVESTGVFTDKDK,EIKKAIKNPEDIPWGEAGADFVVESTGVFTDKDK	DEIKKAIKNPEDIPWGEAGADFVVESTGVFTDKDK	,1,1,1,1	r3_ath_circ_001484	AT1G13440	ires
,YY3	,PRSDPELIFLTDGASK	PRSDPELIFLTDGASK	,1	r3_ath_circ_002543	AT1G23310	ires
,YY3	,LMRVQEHGGDTMIPFSGVFER	LMRVQEHGGDTMIPFSGVFER	,1	r3_ath_circ_003240	AT1G30580	ires
,YY1,YY8,YY3	,ELVDASTLK,EVGFNTEIYAAHELVDASTLK,GITINENGEEVGFNTEIYAAHELVD	GITINENGEEVGFNTEIYAAHELVDASTLK	,1,1,2	r3_ath_circ_003309	AT1G31180	ires
,YY5,YY3,YY6,YY6,YY6	,LTQRSIMFGPDICGYSTK,QRSIMFGPDICGYSTK,TLTQRSIMFGPDICGYSTK,TLTQRSIMFGPDICGYSTK,TLTQRSIMFGPDICGYSTK	TLTQRSIMFGPDICGYSTK	,1,1,1,1,1	r3_ath_circ_004961	AT1G56340	ires
,YY8	,LTSTLSFGPQAIFKDPFR	LTSTLSFGPQAIFKDPFR	,1	r3_ath_circ_005692	AT1G66200	ires
,YY3	,AWVMMTLTRLATLYER	AWVMMTLTRLATLYER	,1	r3_ath_circ_005952	AT1G69030	ires
,YY11,YY5	,ILMEMMMVTKSFFTWFTDAQHK,MVTKSFFTWFTDAQHK	ILMEMMMVTKSFFTWFTDAQHK	,3,1	r3_ath_circ_006517	AT1G74560	ires
,YY11	,PYFHKAAIRAIRYDLASGDSYFR	PYFHKAAIRAIRYDLASGDSYFR	,1	r3_ath_circ_007215	AT1G80410	ires
,YY1	,GINAIDPK	GINAIDPK	,1	r3_ath_circ_008292	AT2G01250	ires
,YY1	,RADSAAVAITTTDLVSK	RADSAAVAITTTDLVSK	,1	r3_ath_circ_011302	AT2G37500	ires
,YY1	,SITDGKMEPIDGDLSK	SITDGKMEPIDGDLSK	,1	r3_ath_circ_011782	AT2G41740	ires
,YY1	,GINAIDPK	GINAIDPK	,1	r3_ath_circ_012039	AT2G44120	ires
,YY10,YY1	,DDSKTLSELPFEVGETMAYPNR,EVGETMAYPNRK	DDSKTLSELPFEVGETMAYPNRK	,3,1	r3_ath_circ_012219	AT2G45640	non-ires
,YY11,YY8,YY6	,MLSSLVLIAVSYSVTLTGLIQNPR,SLVLIAVSYSVTLTGLIQNPR,VLIAVSYSVTLTGLIQNPR	MLSSLVLIAVSYSVTLTGLIQNPR	,1,1,1	r3_ath_circ_012637	AT3G01910	ires
,YY8,YY3,YY3,YY6	,LLRFLMNMYPPGHGDVFPALMNSGK,MNMYPPGHGDVFPALMNSGK,MNMYPPGHGDVFPALMNSGK,RFLMNMYPPGHGDVFPALMNSGK	LLRFLMNMYPPGHGDVFPALMNSGK	,3,1,1,1	r3_ath_circ_012771	AT3G03250	ires
,YY10	,TYNAEVLFFSDEDALLNTQCPK	TYNAEVLFFSDEDALLNTQCPK	,1	r3_ath_circ_013449	AT3G09090	ires
,YY2,YY3,YY3	,HLLSMQEAVCVK,HLLSMQEAVCVKV,HLLSMQEAVCVKV	HLLSMQEAVCVKV	,3,2,2	r3_ath_circ_013472	AT3G09260	ires
,YY7,YY7,YY7,YY8,YY8,YY8,YY8,YY8,YY8,YY8,YY8,YY8,YY4,YY4,YY10,YY5,YY5,YY5,YY9,YY6	,ITPLVARHLDTTTFGDYPQIMK,ITPLVARHLDTTTFGDYPQIMK,ITPLVARHLDTTTFGDYPQIMK,KITPLVARHLDTTTFGDYPQIMK,KITPLVARHLDTTTFGDYPQIMK,KITPLVARHLDTTTFGDYPQIMK,KITPLVARHLDTTTFGDYPQIMK,KITPLVARHLDTTTFGDYPQIMK,KITPLVARHLDTTTFGDYPQIMK,KITPLVARHLDTTTFGDYPQIMK,KITPLVARHLDTTTFGDYPQIMK,KITPLVARHLDTTTFGDYPQIMK,LVARHLDTTTFGDYPQIMK,LVARHLDTTTFGDYPQIMK,MRKITPLVARHLDTTTFGDYPQIMK,PLVARHLDTTTFGDYPQIMK,PLVARHLDTTTFGDYPQIMK,PLVAR…	MRKITPLVARHLDTTTFGDYPQIMK	,3,3,3,3,3,3,3,3,3,3,3,3,1,1,3,1,1,1,1,1	r3_ath_circ_013478	AT3G09260	ires
,YY9,YY7,YY7,YY7,YY7,YY3,YY8,YY8,YY6,YY6,YY6,YY4	,ARFSYYMGVHLDTTTFGDYPQIMK,FSYYMGVHLDTTTFGDYPQIMK,FSYYMGVHLDTTTFGDYPQIMK,FSYYMGVHLDTTTFGDYPQIMK,FSYYMGVHLDTTTFGDYPQIMK,MGVHLDTTTFGDYPQIMK,RFSYYMGVHLDTTTFGDYPQIMK,RFSYYMGVHLDTTTFGDYPQIMK,SYYMGVHLDTTTFGDYPQIMK,SYYMGVHLDTTTFGDYPQIMK,SYYMGVHLDTTTFGDYPQIMK,YMGVHLDTTTFGDYPQIMK	ARFSYYMGVHLDTTTFGDYPQIMK	,1,3,3,3,3,1,1,1,1,1,1,1	r3_ath_circ_013483	AT3G09260	ires
,YY1,YY1	,RKDFREYADFVFQEYGGK,RKDFREYADFVFQEYGGK	RKDFREYADFVFQEYGGK	,3,3	r3_ath_circ_013491	AT3G09260	ires
,YY4	,PFVTVFHWDTPQDLEDEYGGFLSERIVSKVR	PFVTVFHWDTPQDLEDEYGGFLSERIVSKVR	,1	r3_ath_circ_013494	AT3G09260	ires
,YY2	,CSMFYFFFESR	CSMFYFFFESR	,1	r3_ath_circ_013642	AT3G10410	ires
,YY7,YY2	,ETGRRMEVNPDMISEIEK,MEVNPDMISEIEK	ETGRRMEVNPDMISEIEK	,1,3	r3_ath_circ_013891	AT3G12670	ires
,YY5	,GVVWSNAIKPDLTEWTAR	GVVWSNAIKPDLTEWTAR	,1	r3_ath_circ_013893	AT3G12670	ires
,YY1	,LNLANNQFTGSAQYSISMMAPLK	LNLANNQFTGSAQYSISMMAPLK	,1	r3_ath_circ_014156	AT3G14350	ires
,YY15,YY5	,DQHIAKGEIIQNLSRAIQDTDVDAFVEDVLVK,QNLSRAIQDTDVDAFVEDVLVK	DQHIAKGEIIQNLSRAIQDTDVDAFVEDVLVK	,1,1	r3_ath_circ_015709	AT3G27570	ires
,YY4	,APLEFKELAQAYEVLSDPEKR	APLEFKELAQAYEVLSDPEKR	,1	r3_ath_circ_017378	AT3G44110	ires
,YY2	,VINLILQYLSNRFK	VINLILQYLSNRFK	,3	r3_ath_circ_018780	AT3G59020	ires
,YY1,YY1	,SKPHVNVGTIGHVDHGK,SKPHVNVGTIGHVDHGK	SKPHVNVGTIGHVDHGK	,1,1	r3_ath_circ_019601	AT4G02930	ires
,YY10	,PVLIMRPSVEEEVAGEAETGK	PVLIMRPSVEEEVAGEAETGK	,3	r3_ath_circ_019920	AT4G08690	ires
,YY5	,TQTSRIGFSMISDAEK	TQTSRIGFSMISDAEK	,3	r3_ath_circ_020581	AT4G14880	non-ires
,YY1	,SYTNEAIELSTK	SYTNEAIELSTK	,3	r3_ath_circ_021610	AT4G24490	ires
,YY9	,LELAGPGLLAWNHEFFWESMKPGGGGK	LELAGPGLLAWNHEFFWESMKPGGGGK	,1	r3_ath_circ_021705	AT4G25100	ires
,YY6	,LKNFCRVPEILPLYDILNEFQK	LKNFCRVPEILPLYDILNEFQK	,1	r3_ath_circ_022854	AT4G33700	ires
,YY1	,KETGPEDVNIR	KETGPEDVNIR	,1	r3_ath_circ_022912	AT4G34230	ires
,YY5	,NSLVRYALDVNVER	NSLVRYALDVNVER	,3	r3_ath_circ_023091	AT4G35780	ires
,YY14	,GKRWRCCSLLWTFRGSPNIEMDEHTFMVNR	GKRWRCCSLLWTFRGSPNIEMDEHTFMVNR	,1	r3_ath_circ_023336	AT4G37870	ires
,YY3,YY3,YY3,YY3,YY1	,FTQSESKCALVYGQMNEPPGAR,FTQSESKCALVYGQMNEPPGAR,FTQSESKCALVYGQMNEPPGAR,FTQSESKCALVYGQMNEPPGAR,QSESKCALVYGQMNEPPGAR	FTQSESKCALVYGQMNEPPGAR	,3,3,3,3,3	r3_ath_circ_024515	AT5G08670	ires
,YY9,YY9,YY10,YY1,YY1,YY8	,LTLWTSDMQAFEEAIAELDTLGEESYK,LTLWTSDMQAFEEAIAELDTLGEESYK,NLTLWTSDMQAFEEAIAELDTLGEESYK,QAFEEAIAELDTLGEESYK,QAFEEAIAELDTLGEESYK,TLWTSDMQAFEEAIAELDTLGEESYK	NLTLWTSDMQAFEEAIAELDTLGEESYK	,1,1,1,1,1,1	r3_ath_circ_024699	AT5G10450	ires
,YY1,YY1	,SEINAGFFYSNAEQR,SEINAGFFYSNAEQR	SEINAGFFYSNAEQR	,3,3	r3_ath_circ_025374	AT5G16070	ires
,YY11	,SLVLPYTLLLSDTTVGVAHDAFNTFFSETGAGK	SLVLPYTLLLSDTTVGVAHDAFNTFFSETGAGK	,1	r3_ath_circ_025878	AT5G19770	ires
,YY1,YY1	,QAMSSHIVGYPR,QAMSSHIVGYPR	QAMSSHIVGYPR	,3,3	r3_ath_circ_026061	AT5G20980	ires
,YY2	,IVGFEVKPYSLK	IVGFEVKPYSLK	,3	r3_ath_circ_026526	AT5G25100	ires
,YY1	,RACYGVLR	RACYGVLR	,1	r3_ath_circ_027032	AT5G35530	ires
,YY9,YY9,YY17,YY7,YY1,YY3	,EPLVLKTFSFVADGVFYAELNEVLTR,EPLVLKTFSFVADGVFYAELNEVLTR,LCVLRSSLEPLVLKTFSFVADGVFYAELNEVLTR,LVLKTFSFVADGVFYAELNEVLTR,SFVADGVFYAELNEVLTR,TFSFVADGVFYAELNEVLTR	LCVLRSSLEPLVLKTFSFVADGVFYAELNEVLTR	,1,1,1,1,1,3	r3_ath_circ_027037	AT5G35530	ires
,YY1,YY2	,ITEIAGVVVSFDPKPIPGDWNGAGAHCNYRD,TEIAGVVVSFDPKPIPGDWNGAGAHCNYRDR	ITEIAGVVVSFDPKPIPGDWNGAGAHCNYRDR	,2,1	r3_ath_circ_027211	AT5G37600	ires
,YY4	,SIHSFRLDANKPELYYEAEIEAIR	SIHSFRLDANKPELYYEAEIEAIR	,1	r3_ath_circ_027908	AT5G44635	ires
,YY2,YY2,YY8	,MWAFMDLLLAPASK,MWAFMDLLLAPASK,RPLTELMWAFMDLLLAPASK	RPLTELMWAFMDLLLAPASK	,1,1,1	r3_ath_circ_028412	AT5G49555	ires
