# Supplementary material for: MStoCIRC: A powerful tool for downstream analysis of MS/MS data to predict translatable circRNAs
Source: Front Mol Biosci. 2022 Aug 22;9:791797. doi: 10.3389/fmolb.2022.791797 (PMC9441560; doi:10.3389/fmolb.2022.791797)
Supplement: Supplementary file 1 [file DataSheet1.ZIP › Supplementary_Materials/result.mstocirc.ath/circRNA_ires.res]

ID	Index	Score
ath_circ_001528_1_50	IRES	0.6171298613730117
ath_circ_001528_51_100	non-IRES	0.3237651992379869
ath_circ_001528_101_150	IRES	0.8480174187765828
ath_circ_001528_151_200	IRES	0.8908877796500441
ath_circ_001528_201_250	non-IRES	0.09434887035221258
ath_circ_001528_213_262	non-IRES	0.09777545332029146
ath_circ_001921_1_50	non-IRES	0.4565203647732389
ath_circ_001921_51_100	non-IRES	0.15755013530871653
ath_circ_001921_101_150	non-IRES	0.3129276818794262
ath_circ_001921_151_200	IRES	0.8759266209221079
ath_circ_001921_201_250	IRES	0.9211827030010037
ath_circ_001921_251_300	IRES	0.8820627295894705
ath_circ_002488_1_50	IRES	0.6109106118471477
ath_circ_002488_51_100	non-IRES	0.37161340729236186
ath_circ_002488_85_134	IRES	0.5067928250451925
ath_circ_002564_1_50	IRES	0.8854903686050222
ath_circ_002564_51_100	non-IRES	0.08240060782920262
ath_circ_002564_101_150	non-IRES	0.3274619664478712
ath_circ_002564_151_200	non-IRES	0.29839776215093905
ath_circ_002564_201_250	non-IRES	0.47579467389327224
ath_circ_002564_251_300	IRES	0.5709099955676185
ath_circ_003008_1_50	non-IRES	0.27612941447054473
ath_circ_003008_42_91	non-IRES	0.4009460380797941
ath_circ_003775_1_50	non-IRES	0.18019486043870725
ath_circ_003775_51_100	IRES	0.8495685657272727
ath_circ_003775_101_150	non-IRES	0.2125690181483166
ath_circ_003775_151_200	non-IRES	0.4741112529459546
ath_circ_003775_163_212	non-IRES	0.3071803861216565
ath_circ_004307_1_50	IRES	0.9437304288846109
ath_circ_004307_51_100	IRES	0.8146112402625144
ath_circ_004307_101_150	IRES	0.7683204712659739
ath_circ_004307_151_200	IRES	0.6584649876940764
ath_circ_004307_201_250	IRES	0.9282925259139192
ath_circ_004307_251_300	IRES	0.8038047680722845
ath_circ_004432_1_50	non-IRES	0.1582116236920005
ath_circ_004432_23_72	non-IRES	0.048233572494781156
ath_circ_004456_1_50	non-IRES	0.28126563611478755
ath_circ_004456_51_100	IRES	0.526150786343026
ath_circ_004456_101_150	non-IRES	0.2793711813079521
ath_circ_004456_151_200	IRES	0.762532711536728
ath_circ_004456_185_234	non-IRES	0.07235852627837541
ath_circ_004458_1_50	IRES	0.6484119773996073
ath_circ_004458_51_100	non-IRES	0.2810854196968417
ath_circ_004458_68_117	non-IRES	0.07235852627837541
ath_circ_004460_1_50	IRES	0.6484119773996073
ath_circ_004460_51_100	non-IRES	0.2810854196968417
ath_circ_004460_101_150	non-IRES	0.190901430823301
ath_circ_004460_151_200	non-IRES	0.4919559871713651
ath_circ_004460_201_250	non-IRES	0.3835615542287279
ath_circ_004460_251_300	IRES	0.6144987922433937
ath_circ_004474_1_50	IRES	0.6742625926658207
ath_circ_004474_51_100	IRES	0.5370957404050437
ath_circ_004474_101_150	non-IRES	0.07661384349609314
ath_circ_004474_151_200	IRES	0.7163271819401026
ath_circ_004474_176_225	non-IRES	0.41951648596921565
ath_circ_006355_1_50	IRES	0.7766554011348185
ath_circ_006355_51_100	non-IRES	0.42534670237850314
ath_circ_006355_101_150	IRES	0.8464005744200553
ath_circ_006355_151_200	non-IRES	0.11108131721966082
ath_circ_006355_201_250	non-IRES	0.3174335462991522
ath_circ_006355_251_300	IRES	0.8565196819215232
ath_circ_006356_1_50	IRES	0.605743400499959
ath_circ_006356_51_100	IRES	0.6801698558634868
ath_circ_006356_101_150	IRES	0.602140729112087
ath_circ_006356_151_200	IRES	0.514680917002469
ath_circ_006356_186_235	IRES	0.6317953202530213
ath_circ_008328_1_50	non-IRES	0.4132556946116421
ath_circ_008328_51_100	IRES	0.7763553413943785
ath_circ_008328_101_150	IRES	0.9587456890879203
ath_circ_008328_151_200	IRES	0.729018010851877
ath_circ_008328_201_250	IRES	0.7223069099572822
ath_circ_008328_203_252	IRES	0.7911162818506011
ath_circ_008645_1_50	IRES	0.9741122181875043
ath_circ_008645_51_100	non-IRES	0.3737171412737683
ath_circ_008645_101_150	non-IRES	0.39815681678128384
ath_circ_008645_151_200	IRES	0.549377879688499
ath_circ_008645_201_250	IRES	0.8905690875529901
ath_circ_008645_212_261	IRES	0.7033154836996053
ath_circ_008678_1_50	IRES	0.9545398671621779
ath_circ_008678_51_100	non-IRES	0.19705128143158587
ath_circ_008678_101_150	non-IRES	0.4289802027529586
ath_circ_008678_151_200	IRES	0.887931105434262
ath_circ_008678_201_250	IRES	0.6522776385978323
ath_circ_008678_251_300	IRES	0.5972869254150474
ath_circ_008678_1_50	IRES	0.9545398671621779
ath_circ_008678_51_100	non-IRES	0.19705128143158587
ath_circ_008678_101_150	non-IRES	0.4289802027529586
ath_circ_008678_151_200	IRES	0.887931105434262
ath_circ_008678_201_250	IRES	0.6522776385978323
ath_circ_008678_251_300	IRES	0.5972869254150474
ath_circ_009143_1_50	non-IRES	0.17442226427833485
ath_circ_009143_51_100	non-IRES	0.18788357186632665
ath_circ_009143_101_150	non-IRES	0.35792185041572844
ath_circ_009143_151_200	non-IRES	0.4797690223204743
ath_circ_009143_201_250	non-IRES	0.17307602418669554
ath_circ_009143_227_276	non-IRES	0.46603775570069594
ath_circ_009200_1_50	non-IRES	0.31014237280154583
ath_circ_009200_51_100	non-IRES	0.2438021199879085
ath_circ_009200_101_150	non-IRES	0.4899398623428095
ath_circ_009200_116_165	non-IRES	0.3863199381498064
ath_circ_012868_1_50	non-IRES	0.3151188327331311
ath_circ_012868_51_100	IRES	0.7715107640338817
ath_circ_012868_101_150	non-IRES	0.37848917838421675
ath_circ_012868_151_200	IRES	0.5960968591749264
ath_circ_012868_201_250	non-IRES	0.4060403869332279
ath_circ_012868_251_300	non-IRES	0.16326060622232488
ath_circ_013219_1_50	non-IRES	0.3531856905783194
ath_circ_013219_51_100	IRES	0.8133371518677356
ath_circ_013219_101_150	IRES	0.800613740173071
ath_circ_013219_151_200	non-IRES	0.47539087499811344
ath_circ_013219_201_250	non-IRES	0.36198850120587034
ath_circ_013219_251_300	non-IRES	0.26897938657232623
ath_circ_013514_1_50	non-IRES	0.1899674534251879
ath_circ_013514_51_100	non-IRES	0.1933985753171273
ath_circ_013514_101_150	IRES	0.6152884947619195
ath_circ_013514_151_200	non-IRES	0.04336445724241439
ath_circ_013514_201_250	IRES	0.9819604584389672
ath_circ_013514_251_300	non-IRES	0.04310718553402388
ath_circ_013555_1_50	IRES	0.8206085661182577
ath_circ_013555_51_100	non-IRES	0.2795226921831817
ath_circ_013555_101_150	IRES	0.8831196260341226
ath_circ_013555_120_169	IRES	0.9264985425233478
ath_circ_013558_1_50	IRES	0.6055551494993369
ath_circ_013558_51_100	non-IRES	0.03911512729377074
ath_circ_013558_101_150	IRES	0.8667452126351786
ath_circ_013558_151_200	IRES	0.5431370124360873
ath_circ_013558_201_250	non-IRES	0.26503994207896836
ath_circ_013558_251_300	IRES	0.7073231213488809
ath_circ_013559_1_50	non-IRES	0.3482719908958211
ath_circ_013559_51_100	IRES	0.5666143719975552
ath_circ_013559_101_150	non-IRES	0.43170976388218113
ath_circ_013559_151_200	IRES	0.7443840338114175
ath_circ_013559_180_229	IRES	0.8692602879951327
ath_circ_014851_1_50	IRES	0.8971762614578905
ath_circ_014851_51_100	non-IRES	0.07731631147250845
ath_circ_014851_101_150	non-IRES	0.2694854176498364
ath_circ_014851_119_168	IRES	0.6276866694396498
ath_circ_015107_1_50	IRES	0.5544341736064892
ath_circ_015107_51_100	IRES	0.7529876315014723
ath_circ_015107_101_150	IRES	0.6305919560932507
ath_circ_015107_151_200	IRES	0.7360429330682445
ath_circ_015107_192_241	non-IRES	0.271825054521454
ath_circ_015107_1_50	IRES	0.5544341736064892
ath_circ_015107_51_100	IRES	0.7529876315014723
ath_circ_015107_101_150	IRES	0.6305919560932507
ath_circ_015107_151_200	IRES	0.7360429330682445
ath_circ_015107_192_241	non-IRES	0.271825054521454
ath_circ_015147_1_50	IRES	0.8860403072975891
ath_circ_015147_42_91	non-IRES	0.44195717956986935
ath_circ_018730_1_50	IRES	0.912506265023032
ath_circ_018730_51_100	non-IRES	0.4975402486936709
ath_circ_018730_91_140	IRES	0.89484596070924
ath_circ_018732_1_50	IRES	0.500211595938855
ath_circ_018732_51_100	IRES	0.8435608598755735
ath_circ_018732_101_150	non-IRES	0.22333713672538083
ath_circ_018732_119_168	non-IRES	0.3419435462561506
ath_circ_018973_1_50	IRES	0.9299699923507194
ath_circ_018973_51_100	IRES	0.8653992961765365
ath_circ_018973_53_102	IRES	0.8664082569150072
ath_circ_021093_1_50	non-IRES	0.4454221636884902
ath_circ_021093_51_100	IRES	0.6977957946708274
ath_circ_021093_101_150	IRES	0.5088233380239565
ath_circ_021093_151_200	non-IRES	0.40025435689452743
ath_circ_021093_201_250	IRES	0.5725119077606656
ath_circ_021093_251_300	non-IRES	0.19425630573220448
ath_circ_022048_1_50	non-IRES	0.4494048301192799
ath_circ_022048_51_100	IRES	0.5631608705319484
ath_circ_022048_101_150	non-IRES	0.3358768214531446
ath_circ_022048_151_200	non-IRES	0.19041683035672055
ath_circ_022048_201_250	non-IRES	0.19799740249454695
ath_circ_022048_251_300	IRES	0.5726971089027282
ath_circ_022777_1_50	IRES	0.8973365385973575
ath_circ_022777_51_100	IRES	0.6095122500552453
ath_circ_022777_101_150	non-IRES	0.14575383591442356
ath_circ_022777_151_200	IRES	0.6413157564627894
ath_circ_022777_201_250	non-IRES	0.15687807214813826
ath_circ_022777_251_300	IRES	0.6653748711275163
ath_circ_022841_1_50	IRES	0.5846747264404081
ath_circ_022841_51_100	IRES	0.5004314294362304
ath_circ_022841_53_102	IRES	0.589059928713981
ath_circ_023510_1_50	non-IRES	0.22669826925639916
ath_circ_023510_51_100	non-IRES	0.1286901883974013
ath_circ_023510_101_150	IRES	0.6279869615361263
ath_circ_023510_151_200	non-IRES	0.4810831873687575
ath_circ_023510_201_250	IRES	0.9721462516819417
ath_circ_023510_237_286	non-IRES	0.2188980961937222
ath_circ_024076_1_50	IRES	0.8609898130125756
ath_circ_024076_51_100	IRES	0.8053097302911429
ath_circ_024076_101_150	IRES	0.5025372531202406
ath_circ_024076_151_200	IRES	0.7188451938546497
ath_circ_024076_153_202	IRES	0.7318980272418909
ath_circ_025604_1_50	non-IRES	0.32578820413817383
ath_circ_025604_51_100	IRES	0.7196373619974374
ath_circ_025604_57_106	non-IRES	0.48204538351184756
ath_circ_025811_1_50	IRES	0.5537768166486116
ath_circ_025811_51_100	non-IRES	0.2213803857681838
ath_circ_025811_101_150	non-IRES	0.3875014188864258
ath_circ_025811_143_192	non-IRES	0.4781289160577344
ath_circ_026199_1_50	non-IRES	0.03211396137030396
ath_circ_026199_51_100	IRES	0.9262283285407429
ath_circ_026199_101_150	IRES	0.8941945555453539
ath_circ_026199_151_200	IRES	0.974749952871328
ath_circ_026199_201_250	IRES	0.8631599370732195
ath_circ_026199_251_300	non-IRES	0.21749818037617943
ath_circ_027397_1_50	IRES	0.7529489844783529
ath_circ_027397_51_100	non-IRES	0.13446654086105664
ath_circ_027397_101_150	IRES	0.8237470309738637
ath_circ_027397_151_200	IRES	0.6540828351659026
ath_circ_027397_201_250	IRES	0.7251987226820391
ath_circ_027397_251_300	non-IRES	0.48798287642363347
ath_circ_027613_1_50	IRES	0.7061137744240205
ath_circ_027613_51_100	non-IRES	0.4689670275141562
ath_circ_027613_101_150	IRES	0.8247287730041067
ath_circ_027613_151_200	non-IRES	0.24501962062833327
ath_circ_027613_201_250	non-IRES	0.4105028633601993
ath_circ_027613_251_300	IRES	0.9517379922976401
ath_circ_028225_1_50	non-IRES	0.31678512104412887
ath_circ_028225_51_100	IRES	0.8702869162681925
ath_circ_028225_101_150	non-IRES	0.2940454715382498
ath_circ_028225_151_200	non-IRES	0.15769412414024273
ath_circ_028225_201_250	IRES	0.8097868893996355
ath_circ_028225_224_273	IRES	0.6778802718459391
ath_circ_028746_1_50	IRES	0.6159817407984706
ath_circ_028746_51_100	IRES	0.9123441105516307
ath_circ_028746_101_150	non-IRES	0.2163620693997816
ath_circ_028746_151_200	non-IRES	0.32898112173148686
ath_circ_028746_201_250	IRES	0.8670996826593117
ath_circ_028746_251_300	IRES	0.9444130355237438
ath_circ_029430_1_50	IRES	0.8982125124478154
ath_circ_029430_51_100	IRES	0.9745912784380257
ath_circ_029430_101_150	IRES	0.8956224921753441
ath_circ_029430_151_200	non-IRES	0.431657942065758
ath_circ_029430_201_250	IRES	0.8678429370055234
ath_circ_029430_251_300	IRES	0.984941531651431
ath_circ_030240_1_50	non-IRES	0.3731434505712584
ath_circ_030240_51_100	IRES	0.8755645661257033
ath_circ_030240_101_150	IRES	0.8000092740766837
ath_circ_030240_151_200	non-IRES	0.2292262520774398
ath_circ_030240_201_250	IRES	0.9189728812356479
ath_circ_030240_239_288	IRES	0.6381261199188403
ath_circ_036649_1_50	non-IRES	0.4888140112461141
ath_circ_036649_51_100	non-IRES	0.0398534728316167
ath_circ_036649_101_150	non-IRES	0.024243498110183233
ath_circ_036649_151_200	non-IRES	0.03438940922885113
ath_circ_036649_201_250	non-IRES	0.11384082628413535
ath_circ_036649_251_300	non-IRES	0.07806386410853419
ath_circ_036684_1_50	IRES	0.6381920004245809
ath_circ_036684_51_100	IRES	0.7892476054897951
ath_circ_036684_101_150	non-IRES	0.04596274081311192
ath_circ_036684_151_200	IRES	0.839851524617299
ath_circ_036684_201_250	non-IRES	0.21131396735169106
ath_circ_036684_251_300	IRES	0.6584340980444534
ath_circ_000145_1_50	non-IRES	0.40455010717811335
ath_circ_000145_51_100	non-IRES	0.06262431458199375
ath_circ_000145_101_150	non-IRES	0.17081717605601968
ath_circ_000145_151_200	non-IRES	0.3698165617706778
ath_circ_000145_167_216	IRES	0.5723509084315577
ath_circ_000357_1_50	IRES	0.8268640908956545
ath_circ_000357_51_100	IRES	0.8469895868930309
ath_circ_000357_101_150	IRES	0.5661063500878581
ath_circ_000357_151_200	IRES	0.8220888359721548
ath_circ_000357_201_250	IRES	0.7455450157619682
ath_circ_000357_221_270	IRES	0.9057250711064332
ath_circ_000397_1_50	non-IRES	0.044196208049746354
ath_circ_000397_51_100	IRES	0.6966418734516681
ath_circ_000397_101_150	IRES	0.8920969390213218
ath_circ_000397_151_200	non-IRES	0.48427278689671954
ath_circ_000397_173_222	non-IRES	0.3010627942929367
ath_circ_000399_1_50	IRES	0.7634793093777341
ath_circ_000399_51_100	non-IRES	0.1672664217051697
ath_circ_000399_101_150	IRES	0.5745011869410809
ath_circ_000399_151_200	non-IRES	0.3704203183785132
ath_circ_000399_201_250	non-IRES	0.1157707184031653
ath_circ_000399_251_300	non-IRES	0.18966744490114448
ath_circ_000429_1_50	non-IRES	0.19096114697898006
ath_circ_000429_51_100	non-IRES	0.16513148183976184
ath_circ_000429_101_150	IRES	0.68994854652539
ath_circ_000429_151_200	non-IRES	0.4563867352180182
ath_circ_000429_201_250	non-IRES	0.3904648935437019
ath_circ_000429_251_300	non-IRES	0.43152623690914454
ath_circ_000429_1_50	non-IRES	0.19096114697898006
ath_circ_000429_51_100	non-IRES	0.16513148183976184
ath_circ_000429_101_150	IRES	0.68994854652539
ath_circ_000429_151_200	non-IRES	0.4563867352180182
ath_circ_000429_201_250	non-IRES	0.3904648935437019
ath_circ_000429_251_300	non-IRES	0.43152623690914454
ath_circ_000588_1_50	non-IRES	0.3605161630915861
ath_circ_000588_51_100	IRES	0.8328349768112193
ath_circ_000588_101_150	IRES	0.6234439765361824
ath_circ_000588_151_200	non-IRES	0.2516427906213921
ath_circ_000588_201_250	non-IRES	0.3291919201803848
ath_circ_000588_251_300	non-IRES	0.48358818634476575
ath_circ_000589_1_50	non-IRES	0.18893976723228995
ath_circ_000589_51_100	non-IRES	0.30086487236710197
ath_circ_000589_101_150	IRES	0.5888773614270036
ath_circ_000589_151_200	non-IRES	0.47771170951370684
ath_circ_000589_201_250	non-IRES	0.22537895474442898
ath_circ_000589_236_285	non-IRES	0.1697259481073585
ath_circ_000608_1_50	IRES	0.5447604766086287
ath_circ_000608_51_100	non-IRES	0.33197507761106937
ath_circ_000608_101_150	non-IRES	0.1989358914259986
ath_circ_000608_151_200	IRES	0.5659741709072567
ath_circ_000608_201_250	IRES	0.598845463046074
ath_circ_000608_225_274	non-IRES	0.4640887126605333
ath_circ_000760_1_50	non-IRES	0.3757494154609946
ath_circ_000760_51_100	IRES	0.5117198946469669
ath_circ_000760_86_135	IRES	0.8754489563585087
ath_circ_000762_1_50	non-IRES	0.3757494154609946
ath_circ_000762_51_100	IRES	0.5117198946469669
ath_circ_000762_101_150	non-IRES	0.22737800780143905
ath_circ_000762_151_200	non-IRES	0.35880407994303504
ath_circ_000762_166_215	IRES	0.7133308547752618
ath_circ_000994_1_50	IRES	0.5063463348630807
ath_circ_000994_51_100	IRES	0.7433150544423253
ath_circ_000994_101_150	IRES	0.6115218114876221
ath_circ_000994_151_200	non-IRES	0.45354546692323244
ath_circ_000994_201_250	IRES	0.6318772532403613
ath_circ_000994_251_300	IRES	0.8123033943903026
ath_circ_001053_1_50	non-IRES	0.455597005556989
ath_circ_001053_51_100	non-IRES	0.40758969623405206
ath_circ_001053_101_150	IRES	0.6660466271540211
ath_circ_001053_151_200	IRES	0.6927788528352836
ath_circ_001053_201_250	IRES	0.736962243889717
ath_circ_001053_251_300	IRES	0.9564430314992338
ath_circ_001076_1_50	non-IRES	0.26227621661136896
ath_circ_001076_51_100	IRES	0.5033438281677034
ath_circ_001076_101_150	non-IRES	0.4996673613779667
ath_circ_001076_151_200	IRES	0.7357873993918017
ath_circ_001076_201_250	non-IRES	0.2324084963562739
ath_circ_001076_248_297	IRES	0.6030516426702698
ath_circ_001101_1_50	non-IRES	0.08378972882893088
ath_circ_001101_51_100	non-IRES	0.3227626584533763
ath_circ_001101_101_150	IRES	0.7867355806030478
ath_circ_001101_151_200	non-IRES	0.21140215639217189
ath_circ_001101_201_250	IRES	0.7330829310961358
ath_circ_001101_251_300	non-IRES	0.16004558266218036
ath_circ_001132_1_50	non-IRES	0.08856519514879406
ath_circ_001132_51_100	IRES	0.6197240664767449
ath_circ_001132_101_150	IRES	0.627040511386104
ath_circ_001132_151_200	non-IRES	0.4842809843932145
ath_circ_001132_201_250	IRES	0.6895021087183828
ath_circ_001132_251_300	IRES	0.6900896950275506
ath_circ_001177_1_50	non-IRES	0.37972592466605787
ath_circ_001177_51_100	non-IRES	0.3682127622648797
ath_circ_001177_101_150	non-IRES	0.4494296836565515
ath_circ_001177_151_200	non-IRES	0.20138237004837617
ath_circ_001177_201_250	IRES	0.5903867638793171
ath_circ_001177_227_276	non-IRES	0.2462767663576697
ath_circ_001205_1_50	IRES	0.6202597240456074
ath_circ_001205_51_100	non-IRES	0.25701485651448736
ath_circ_001205_80_129	IRES	0.6905909140394435
ath_circ_001821_1_50	non-IRES	0.1132402886131711
ath_circ_001821_51_100	non-IRES	0.1968461919340891
ath_circ_001821_101_150	non-IRES	0.4990512356688922
ath_circ_001821_131_180	non-IRES	0.47869490795662084
ath_circ_002207_1_50	IRES	0.8552284553021412
ath_circ_002207_51_100	non-IRES	0.4005047780937597
ath_circ_002207_101_150	IRES	0.5117374190887621
ath_circ_002207_151_200	non-IRES	0.40099058744641847
ath_circ_002207_201_250	non-IRES	0.2692903548491751
ath_circ_002207_251_300	non-IRES	0.32173866187794004
ath_circ_002566_1_50	IRES	0.8035154856988009
ath_circ_002566_51_100	non-IRES	0.08894747338122933
ath_circ_002566_101_150	non-IRES	0.16606913243677995
ath_circ_002566_151_200	non-IRES	0.45701231205340703
ath_circ_002566_201_250	IRES	0.8587193223948251
ath_circ_002566_251_300	IRES	0.6179384558260103
ath_circ_003083_1_50	IRES	0.6346500648943946
ath_circ_003083_51_100	IRES	0.6735516704977598
ath_circ_003083_101_150	IRES	0.5114388014096057
ath_circ_003083_151_200	IRES	0.6435780333804355
ath_circ_003083_197_246	IRES	0.7016018518799
ath_circ_003218_1_50	IRES	0.9083830733621062
ath_circ_003218_51_100	non-IRES	0.4388871568337114
ath_circ_003218_101_150	IRES	0.8081146597137924
ath_circ_003218_151_200	IRES	0.6843911203026429
ath_circ_003218_201_250	IRES	0.9207451249517563
ath_circ_003218_251_300	IRES	0.8036626774829986
ath_circ_003374_1_50	IRES	0.8518914472882493
ath_circ_003374_51_100	non-IRES	0.4220272492919069
ath_circ_003374_101_150	non-IRES	0.30787241301282625
ath_circ_003374_151_200	non-IRES	0.31731028432444514
ath_circ_003374_201_250	IRES	0.5328274846607427
ath_circ_003374_203_252	IRES	0.5328274846607427
ath_circ_004044_1_50	IRES	0.9074260577647504
ath_circ_004044_51_100	IRES	0.7367372636161619
ath_circ_004044_101_150	IRES	0.523278450738821
ath_circ_004044_151_200	non-IRES	0.013535600099283375
ath_circ_004044_167_216	non-IRES	0.08434400881524451
ath_circ_004108_1_50	non-IRES	0.07059624428140854
ath_circ_004108_51_100	IRES	0.9390845661783292
ath_circ_004108_101_150	non-IRES	0.15488347506060526
ath_circ_004108_151_200	IRES	0.8020935722453215
ath_circ_004108_201_250	non-IRES	0.22208594725938885
ath_circ_004108_251_300	non-IRES	0.3972301488408169
ath_circ_004433_1_50	non-IRES	0.1582116236920005
ath_circ_004433_51_100	non-IRES	0.004006457214135061
ath_circ_004433_101_150	IRES	0.9879768884180447
ath_circ_004433_151_200	non-IRES	0.23628477699878858
ath_circ_004433_201_250	IRES	0.791551449025875
ath_circ_004433_251_300	non-IRES	0.16711053620914956
ath_circ_004504_1_50	IRES	0.8321870502420228
ath_circ_004504_51_100	non-IRES	0.31803071318586584
ath_circ_004504_101_150	non-IRES	0.2840574883178617
ath_circ_004504_151_200	non-IRES	0.4653018829671821
ath_circ_004504_201_250	IRES	0.6265935906527136
ath_circ_004504_251_300	IRES	0.8365493183653567
ath_circ_004657_1_50	non-IRES	0.14858951107533785
ath_circ_004657_51_100	IRES	0.6128103454257869
ath_circ_004657_101_150	IRES	0.6219297595376937
ath_circ_004657_151_200	non-IRES	0.02572126102896046
ath_circ_004657_201_250	IRES	0.8249296451722379
ath_circ_004657_238_287	IRES	0.8518078976537066
ath_circ_005006_1_50	non-IRES	0.45078945927172553
ath_circ_005006_51_100	IRES	0.9466134177491489
ath_circ_005006_101_150	IRES	0.7316887388081066
ath_circ_005006_151_200	IRES	0.9176412189965996
ath_circ_005006_201_250	non-IRES	0.1199332330436805
ath_circ_005006_251_300	non-IRES	0.4676841363488841
ath_circ_005133_1_50	non-IRES	0.27203514153842234
ath_circ_005133_51_100	non-IRES	0.3000016747093754
ath_circ_005133_101_150	IRES	0.9574182886409202
ath_circ_005133_151_200	non-IRES	0.4408407320212921
ath_circ_005133_201_250	non-IRES	0.13530066347274392
ath_circ_005133_236_285	IRES	0.5741388539404613
ath_circ_005492_1_50	non-IRES	0.49592527923765134
ath_circ_005492_51_100	non-IRES	0.46667671893182255
ath_circ_005492_101_150	IRES	0.7552899816224533
ath_circ_005492_151_200	non-IRES	0.49420763110376353
ath_circ_005492_201_250	non-IRES	0.44390095849348443
ath_circ_005492_251_300	IRES	0.8582476095844476
ath_circ_006138_1_50	non-IRES	0.31736644384481744
ath_circ_006138_51_100	non-IRES	0.010486810278777526
ath_circ_006138_101_150	non-IRES	0.42930873640365613
ath_circ_006138_151_200	non-IRES	0.45302059305541287
ath_circ_006138_201_250	IRES	0.8522221577711496
ath_circ_006138_251_300	IRES	0.8540979372957035
ath_circ_006412_1_50	non-IRES	0.4299077827431245
ath_circ_006412_51_100	non-IRES	0.4573126767582073
ath_circ_006412_101_150	non-IRES	0.2645187024216838
ath_circ_006412_151_200	non-IRES	0.42762128038691555
ath_circ_006412_201_250	IRES	0.9746985732829412
ath_circ_006412_251_300	non-IRES	0.2145300319253333
ath_circ_006476_1_50	IRES	0.5997869795536154
ath_circ_006476_51_100	IRES	0.7190242526100215
ath_circ_006476_67_116	IRES	0.7284827495545387
ath_circ_006668_1_50	IRES	0.6612500207683261
ath_circ_006668_51_100	non-IRES	0.43629451057893676
ath_circ_006668_101_150	IRES	0.9416704490807198
ath_circ_006668_151_200	IRES	0.6554851879687313
ath_circ_006668_185_234	non-IRES	0.14016257315749292
ath_circ_006925_1_50	non-IRES	0.40563489755419385
ath_circ_006925_51_100	non-IRES	0.4523301723675271
ath_circ_006925_101_150	non-IRES	0.12221024935453387
ath_circ_006925_151_200	IRES	0.8125798261309696
ath_circ_006925_201_250	IRES	0.9436515335630734
ath_circ_006925_251_300	IRES	0.5349991587615516
ath_circ_006943_1_50	non-IRES	0.06677580475743222
ath_circ_006943_51_100	IRES	0.7292559602695019
ath_circ_006943_101_150	IRES	0.6310488410559659
ath_circ_006943_134_183	IRES	0.8049217855312641
ath_circ_006948_1_50	IRES	0.8666223884392245
ath_circ_006948_51_100	IRES	0.677062661071647
ath_circ_006948_101_150	IRES	0.7949569308588803
ath_circ_006948_110_159	IRES	0.8942031303000643
ath_circ_006951_1_50	non-IRES	0.29158763042993885
ath_circ_006951_51_100	non-IRES	0.3847120267785179
ath_circ_006951_101_150	non-IRES	0.41501085145916683
ath_circ_006951_146_195	IRES	0.8758349863150214
ath_circ_006952_1_50	non-IRES	0.29158763042993885
ath_circ_006952_51_100	non-IRES	0.3847120267785179
ath_circ_006952_101_150	non-IRES	0.41501085145916683
ath_circ_006952_151_200	IRES	0.8786421909611295
ath_circ_006952_201_250	IRES	0.9086704397089376
ath_circ_006952_233_282	IRES	0.987857262675752
ath_circ_006953_1_50	non-IRES	0.29158763042993885
ath_circ_006953_51_100	non-IRES	0.3847120267785179
ath_circ_006953_101_150	non-IRES	0.41501085145916683
ath_circ_006953_151_200	IRES	0.8786421909611295
ath_circ_006953_201_250	IRES	0.9086704397089376
ath_circ_006953_251_300	IRES	0.9712791507560431
ath_circ_006998_1_50	IRES	0.564449910223255
ath_circ_006998_51_100	IRES	0.5367212768734498
ath_circ_006998_101_150	IRES	0.7768329665491323
ath_circ_006998_151_200	non-IRES	0.06315581243473263
ath_circ_006998_201_250	non-IRES	0.20101674984226475
ath_circ_006998_251_300	IRES	0.5524501066695465
ath_circ_008607_1_50	IRES	0.7821911442219538
ath_circ_008607_51_100	IRES	0.7557827985769556
ath_circ_008607_101_150	non-IRES	0.2521019877180232
ath_circ_008607_151_200	IRES	0.6534318508724178
ath_circ_008607_201_250	non-IRES	0.47935766931430784
ath_circ_008607_251_300	IRES	0.7215271830060617
ath_circ_008672_1_50	IRES	0.6368151408563133
ath_circ_008672_51_100	non-IRES	0.3897548998243733
ath_circ_008672_101_150	non-IRES	0.3387791598701653
ath_circ_008672_151_200	IRES	0.6618688933737947
ath_circ_008672_201_250	IRES	0.8376257644717531
ath_circ_008672_251_300	non-IRES	0.36161227920287486
ath_circ_008873_1_50	IRES	0.7496656597156769
ath_circ_008873_51_100	IRES	0.6352852710727858
ath_circ_008873_101_150	IRES	0.5864813589896163
ath_circ_008873_151_200	IRES	0.978163967795504
ath_circ_008873_201_250	non-IRES	0.08570446673937356
ath_circ_008873_251_300	IRES	0.8092302428800273
ath_circ_008887_1_50	non-IRES	0.3400210955698153
ath_circ_008887_51_100	IRES	0.5951924537017547
ath_circ_008887_101_150	non-IRES	0.05121369591454922
ath_circ_008887_151_200	IRES	0.5932434144759302
ath_circ_008887_201_250	IRES	0.5087010573203025
ath_circ_008887_251_300	non-IRES	0.40201798155666124
ath_circ_008893_1_50	IRES	0.6115284285360261
ath_circ_008893_51_100	non-IRES	0.07727390693126164
ath_circ_008893_101_150	IRES	0.5666258219502986
ath_circ_008893_151_200	IRES	0.5143226919774327
ath_circ_008893_201_250	IRES	0.9787508854791998
ath_circ_008893_251_300	IRES	0.5866812438172411
ath_circ_009028_1_50	non-IRES	0.40634449624576047
ath_circ_009028_51_100	IRES	0.9847603049987385
ath_circ_009028_101_150	IRES	0.712069959799956
ath_circ_009028_151_200	IRES	0.5232725942192171
ath_circ_009028_201_250	IRES	0.8206720086863704
ath_circ_009028_251_300	IRES	0.9011968801856697
ath_circ_009167_1_50	IRES	0.5272170765975465
ath_circ_009167_51_100	non-IRES	0.17667720688500715
ath_circ_009167_101_150	non-IRES	0.16317221556152114
ath_circ_009167_151_200	non-IRES	0.2005513912069832
ath_circ_009167_201_250	IRES	0.8126132515153665
ath_circ_009167_212_261	IRES	0.8571750931083355
ath_circ_009192_1_50	IRES	0.6235327799531756
ath_circ_009192_51_100	non-IRES	0.35976380887805726
ath_circ_009192_101_150	non-IRES	0.3046982495874407
ath_circ_009192_151_200	non-IRES	0.2264662989162933
ath_circ_009192_201_250	non-IRES	0.2539281197140217
ath_circ_009192_251_300	IRES	0.9841317214318992
ath_circ_009193_1_50	IRES	0.6235327799531756
ath_circ_009193_51_100	non-IRES	0.35976380887805726
ath_circ_009193_101_150	non-IRES	0.3046982495874407
ath_circ_009193_151_200	non-IRES	0.2264662989162933
ath_circ_009193_201_250	non-IRES	0.2539281197140217
ath_circ_009193_251_300	IRES	0.9841317214318992
ath_circ_009217_1_50	IRES	0.5779546796040703
ath_circ_009217_51_100	non-IRES	0.4336492206298848
ath_circ_009217_101_150	non-IRES	0.24575080978708463
ath_circ_009217_151_200	IRES	0.6201538093242164
ath_circ_009217_201_250	IRES	0.8498873929718107
ath_circ_009217_251_300	non-IRES	0.038163040152140934
ath_circ_009226_1_50	IRES	0.8166685384378161
ath_circ_009226_51_100	IRES	0.6767025348142929
ath_circ_009226_101_150	IRES	0.6891139402021973
ath_circ_009226_151_200	IRES	0.6679159467858097
ath_circ_009226_201_250	IRES	0.7425964774169175
ath_circ_009226_251_300	non-IRES	0.16606138359784994
ath_circ_009250_1_50	IRES	0.883549766033745
ath_circ_009250_50_99	non-IRES	0.4474414799718215
ath_circ_009275_1_50	non-IRES	0.4012015743778237
ath_circ_009275_51_100	IRES	0.5414971414359935
ath_circ_009275_101_150	IRES	0.8921838855070017
ath_circ_009275_132_181	non-IRES	0.46658560267762894
ath_circ_009338_1_50	IRES	0.522916633627242
ath_circ_009338_51_100	non-IRES	0.20413589140504326
ath_circ_009338_101_150	IRES	0.9714190064746112
ath_circ_009338_151_200	non-IRES	0.05836041294606828
ath_circ_009338_154_203	non-IRES	0.08581915429435821
ath_circ_009341_1_50	non-IRES	0.3817137111465115
ath_circ_009341_51_100	non-IRES	0.46700546767842316
ath_circ_009341_74_123	non-IRES	0.0801352115062713
ath_circ_009366_1_50	IRES	0.7222562714296414
ath_circ_009366_51_100	IRES	0.7296978366201299
ath_circ_009366_101_150	non-IRES	0.3908554183440949
ath_circ_009366_122_171	non-IRES	0.3175549305776158
ath_circ_009370_1_50	IRES	0.8243759122914528
ath_circ_009370_51_100	IRES	0.8304388162320492
ath_circ_009370_101_150	IRES	0.8045244723216018
ath_circ_009370_151_200	IRES	0.761833456048322
ath_circ_009370_197_246	non-IRES	0.43486214168737486
ath_circ_009635_1_50	IRES	0.8136564707029926
ath_circ_009635_51_100	IRES	0.6016391210749221
ath_circ_009635_101_150	IRES	0.6448958991043922
ath_circ_009635_140_189	IRES	0.8448116613766877
ath_circ_009715_1_50	non-IRES	0.04066866940453891
ath_circ_009715_51_100	IRES	0.5273643284660807
ath_circ_009715_101_150	IRES	0.7860151741296745
ath_circ_009715_151_200	non-IRES	0.3968593096441856
ath_circ_009715_201_250	IRES	0.9647933054489541
ath_circ_009715_251_300	IRES	0.7863991827471564
ath_circ_009767_1_50	IRES	0.7421493518100718
ath_circ_009767_51_100	non-IRES	0.47516263080248256
ath_circ_009767_101_150	IRES	0.6522879629504754
ath_circ_009767_151_200	non-IRES	0.4662763957109164
ath_circ_009767_201_250	non-IRES	0.14999601711412422
ath_circ_009767_245_294	IRES	0.925942041101291
ath_circ_009793_1_50	non-IRES	0.4153388245673699
ath_circ_009793_51_100	non-IRES	0.2126561351134348
ath_circ_009793_101_150	IRES	0.8923198637303457
ath_circ_009793_151_200	non-IRES	0.25523266975654113
ath_circ_009793_201_250	non-IRES	0.40254213831519015
ath_circ_009793_233_282	IRES	0.661961691263422
ath_circ_010151_1_50	non-IRES	0.05934053748875736
ath_circ_010151_51_100	IRES	0.8996356173850889
ath_circ_010151_101_150	IRES	0.7925446497240306
ath_circ_010151_151_200	non-IRES	0.2422267238561269
ath_circ_010151_159_208	non-IRES	0.11637380318505804
ath_circ_010596_1_50	non-IRES	0.40700260489380163
ath_circ_010596_51_100	non-IRES	0.4710668482624306
ath_circ_010596_101_150	IRES	0.7055424809145078
ath_circ_010596_151_200	IRES	0.7797269497983782
ath_circ_010596_188_237	IRES	0.720469097352385
ath_circ_010926_1_50	IRES	0.8486627221293891
ath_circ_010926_51_100	IRES	0.7494689169236016
ath_circ_010926_101_150	IRES	0.7460359856050899
ath_circ_010926_151_200	non-IRES	0.10541494162592793
ath_circ_010926_201_250	IRES	0.777822019953301
ath_circ_010926_251_300	non-IRES	0.3263552885848415
ath_circ_010928_1_50	IRES	0.6703893483083506
ath_circ_010928_51_100	IRES	0.7936156259781761
ath_circ_010928_101_150	non-IRES	0.30266417228901754
ath_circ_010928_151_200	IRES	0.6938911957839223
ath_circ_010928_201_250	IRES	0.839662361243508
ath_circ_010928_251_300	IRES	0.9132286563744371
ath_circ_010966_1_50	IRES	0.6629642703152823
ath_circ_010966_51_100	non-IRES	0.4200343560861821
ath_circ_010966_66_115	non-IRES	0.4906117839397181
ath_circ_011076_1_50	IRES	0.9301900751264766
ath_circ_011076_51_100	non-IRES	0.2185669069861137
ath_circ_011076_101_150	IRES	0.7507398566254796
ath_circ_011076_151_200	IRES	0.6904477412090336
ath_circ_011076_201_250	IRES	0.6982716076506199
ath_circ_011076_251_300	IRES	0.8265786498696636
ath_circ_011130_1_50	IRES	0.5538424019273297
ath_circ_011130_51_100	non-IRES	0.2645442244200527
ath_circ_011130_101_150	IRES	0.7969156640896151
ath_circ_011130_151_200	IRES	0.8415090546462753
ath_circ_011130_201_250	non-IRES	0.089859792631885
ath_circ_011130_251_300	IRES	0.6710014685180994
ath_circ_011164_1_50	IRES	0.7642235904268052
ath_circ_011164_51_100	non-IRES	0.09810333138172575
ath_circ_011164_101_150	non-IRES	0.3792065841345715
ath_circ_011164_151_200	non-IRES	0.4243120268998485
ath_circ_011164_201_250	IRES	0.5943124324125955
ath_circ_011164_251_300	IRES	0.7005777113744489
ath_circ_011352_1_50	non-IRES	0.08021975546178223
ath_circ_011352_51_100	IRES	0.9049781809704055
ath_circ_011352_101_150	non-IRES	0.10815279302240352
ath_circ_011352_151_200	non-IRES	0.2284945891518289
ath_circ_011352_158_207	non-IRES	0.2949374456621785
ath_circ_011668_1_50	IRES	0.6062575626985883
ath_circ_011668_51_100	IRES	0.9431302500427305
ath_circ_011668_101_150	IRES	0.8266400966074751
ath_circ_011668_151_200	IRES	0.9658283400319319
ath_circ_011668_173_222	IRES	0.8004416805672537
ath_circ_012100_1_50	IRES	0.7098906337944101
ath_circ_012100_51_100	non-IRES	0.03245861729218007
ath_circ_012100_101_150	non-IRES	0.14960048617855737
ath_circ_012100_151_200	IRES	0.7400666978449307
ath_circ_012100_191_240	IRES	0.9362528724459238
ath_circ_012230_1_50	non-IRES	0.3845438478168625
ath_circ_012230_51_100	IRES	0.8246398952816446
ath_circ_012230_101_150	IRES	0.7867493436239041
ath_circ_012230_151_200	IRES	0.8014232189419194
ath_circ_012230_201_250	IRES	0.522051896268585
ath_circ_012230_251_300	IRES	0.5379196098311282
ath_circ_012385_1_50	IRES	0.5225622228019732
ath_circ_012385_51_100	non-IRES	0.06493729930558577
ath_circ_012385_101_150	IRES	0.6494808922745998
ath_circ_012385_151_200	non-IRES	0.36385582240975706
ath_circ_012385_152_201	non-IRES	0.31496847720138094
ath_circ_012437_1_50	non-IRES	0.4743810298942458
ath_circ_012437_51_100	non-IRES	0.05302053976896039
ath_circ_012437_101_150	non-IRES	0.29371295730692404
ath_circ_012437_151_200	non-IRES	0.4618386365948277
ath_circ_012437_201_250	non-IRES	0.42711143844726107
ath_circ_012437_251_300	non-IRES	0.31031216718783733
ath_circ_012571_1_50	non-IRES	0.38534079907329144
ath_circ_012571_51_100	non-IRES	0.47701171694565475
ath_circ_012571_101_150	non-IRES	0.12769645736173896
ath_circ_012571_151_200	IRES	0.8626911720756062
ath_circ_012571_201_250	non-IRES	0.12666262465830141
ath_circ_012571_251_300	non-IRES	0.4348113471734038
ath_circ_012657_1_50	IRES	0.5249766926959858
ath_circ_012657_51_100	IRES	0.7184629015310225
ath_circ_012657_101_150	IRES	0.7947812409961057
ath_circ_012657_151_200	non-IRES	0.3737562072097077
ath_circ_012657_201_250	IRES	0.6275803650176703
ath_circ_012657_251_300	IRES	0.9152265455512615
ath_circ_012680_1_50	non-IRES	0.2948452599205309
ath_circ_012680_51_100	non-IRES	0.4384028062161762
ath_circ_012680_101_150	non-IRES	0.48986108701037373
ath_circ_012680_151_200	IRES	0.7325005401511124
ath_circ_012680_201_250	IRES	0.9708401220619179
ath_circ_012680_251_300	non-IRES	0.20530191467919423
ath_circ_012721_1_50	IRES	0.8522591961709579
ath_circ_012721_51_100	IRES	0.6348635742455728
ath_circ_012721_101_150	non-IRES	0.22551408574970905
ath_circ_012721_151_200	IRES	0.853370650358393
ath_circ_012721_201_250	IRES	0.6359608430084664
ath_circ_012721_251_300	IRES	0.7738234496778158
ath_circ_012727_1_50	non-IRES	0.1707721550516798
ath_circ_012727_51_100	IRES	0.9750325373382611
ath_circ_012727_101_150	IRES	0.7829350987221407
ath_circ_012727_151_200	IRES	0.733089985956825
ath_circ_012727_201_250	non-IRES	0.27611979257256763
ath_circ_012727_251_300	non-IRES	0.3393086095785705
ath_circ_012792_1_50	IRES	0.5925995711534376
ath_circ_012792_51_100	non-IRES	0.4195598369997387
ath_circ_012792_101_150	non-IRES	0.0660759547596361
ath_circ_012792_151_200	IRES	0.6218865077027285
ath_circ_012792_201_250	non-IRES	0.49742639052349424
ath_circ_012792_251_300	IRES	0.7375085472868945
ath_circ_012855_1_50	IRES	0.5115741127253771
ath_circ_012855_51_100	non-IRES	0.3160424627888831
ath_circ_012855_101_150	non-IRES	0.24349717035672494
ath_circ_012855_151_200	IRES	0.7726321137548686
ath_circ_012855_201_250	non-IRES	0.264236421677117
ath_circ_012855_251_300	non-IRES	0.4983296112817197
ath_circ_012964_1_50	IRES	0.8423134116714811
ath_circ_012964_51_100	non-IRES	0.06369995497161936
ath_circ_012964_101_150	IRES	0.700770385312123
ath_circ_012964_151_200	IRES	0.578818743595539
ath_circ_012964_201_250	IRES	0.9648966001420103
ath_circ_012964_251_300	IRES	0.9676980682389952
ath_circ_013055_1_50	non-IRES	0.11702723459785222
ath_circ_013055_51_100	non-IRES	0.24233235094840597
ath_circ_013055_101_150	IRES	0.5668193952584611
ath_circ_013055_151_200	IRES	0.9468675243601914
ath_circ_013055_170_219	IRES	0.7958391209302726
ath_circ_013329_1_50	non-IRES	0.0708999824341173
ath_circ_013329_51_100	non-IRES	0.4546142856599924
ath_circ_013329_101_150	IRES	0.6024896816215846
ath_circ_013329_151_200	IRES	0.7939488994731384
ath_circ_013329_201_250	IRES	0.8382322778092496
ath_circ_013329_251_300	IRES	0.9302290922648365
ath_circ_013552_1_50	IRES	0.7219477874833967
ath_circ_013552_51_100	non-IRES	0.03662891633389409
ath_circ_013552_101_150	non-IRES	0.028304554569449126
ath_circ_013552_151_200	IRES	0.5561489120672687
ath_circ_013552_201_250	IRES	0.6601699672568433
ath_circ_013552_251_300	IRES	0.769913068506271
ath_circ_013738_1_50	non-IRES	0.22900116815784138
ath_circ_013738_51_100	IRES	0.8640958371931159
ath_circ_013738_101_150	IRES	0.736091524373021
ath_circ_013738_151_200	IRES	0.9978232500444759
ath_circ_013738_201_250	IRES	0.8263805826193559
ath_circ_013738_251_300	non-IRES	0.4120701914480845
ath_circ_013763_1_50	IRES	0.8888476981790336
ath_circ_013763_51_100	IRES	0.6119046345744343
ath_circ_013763_101_150	non-IRES	0.3322536347060318
ath_circ_013763_151_200	IRES	0.754304148925875
ath_circ_013763_201_250	non-IRES	0.30243098745412317
ath_circ_013763_251_300	non-IRES	0.0798771125450546
ath_circ_013967_1_50	non-IRES	0.08139350733571607
ath_circ_013967_51_100	non-IRES	0.3603663281347724
ath_circ_013967_101_150	IRES	0.5448431556000027
ath_circ_013967_151_200	non-IRES	0.21806668576165322
ath_circ_013967_201_250	non-IRES	0.12793633402744012
ath_circ_013967_251_300	IRES	0.6042019347161618
ath_circ_014001_1_50	IRES	0.5939636255506647
ath_circ_014001_51_100	non-IRES	0.11835169632394096
ath_circ_014001_101_150	non-IRES	0.4002428526704183
ath_circ_014001_151_200	non-IRES	0.1288865792233569
ath_circ_014001_201_250	non-IRES	0.1711368924564858
ath_circ_014001_251_300	IRES	0.8902261582296799
ath_circ_014098_1_50	IRES	0.5870751006411816
ath_circ_014098_51_100	non-IRES	0.10341946982164663
ath_circ_014098_101_150	non-IRES	0.48350995844783745
ath_circ_014098_102_151	non-IRES	0.48350995844783745
ath_circ_014249_1_50	non-IRES	0.04183096354499875
ath_circ_014249_51_100	IRES	0.5929035315852883
ath_circ_014249_101_150	IRES	0.8217144084549416
ath_circ_014249_151_200	IRES	0.7916289902027469
ath_circ_014249_201_250	non-IRES	0.4222859869777892
ath_circ_014249_236_285	non-IRES	0.12536841841122412
ath_circ_014258_1_50	non-IRES	0.12015734777335432
ath_circ_014258_51_100	non-IRES	0.11255571655790858
ath_circ_014258_101_150	non-IRES	0.11274340346493392
ath_circ_014258_151_200	IRES	0.9829072270108791
ath_circ_014258_152_201	IRES	0.9829072270108791
ath_circ_014259_1_50	non-IRES	0.12015734777335432
ath_circ_014259_51_100	non-IRES	0.11255571655790858
ath_circ_014259_101_150	non-IRES	0.11274340346493392
ath_circ_014259_151_200	IRES	0.9829072270108791
ath_circ_014259_201_250	IRES	0.7611736164157445
ath_circ_014259_251_300	non-IRES	0.04501216420065695
ath_circ_014675_1_50	IRES	0.747348573518367
ath_circ_014675_51_100	IRES	0.854452150821343
ath_circ_014675_101_150	IRES	0.6978401791774395
ath_circ_014675_151_200	IRES	0.7553181404722906
ath_circ_014675_201_250	IRES	0.8516729939132234
ath_circ_014675_251_300	non-IRES	0.2542716351049701
ath_circ_014894_1_50	IRES	0.7478291326226718
ath_circ_014894_51_100	non-IRES	0.18074133917051668
ath_circ_014894_101_150	non-IRES	0.4948191871684381
ath_circ_014894_122_171	IRES	0.6780094729930718
ath_circ_015089_1_50	non-IRES	0.2830067017618871
ath_circ_015089_51_100	non-IRES	0.16026017942859508
ath_circ_015089_101_150	non-IRES	0.3188592410607226
ath_circ_015089_151_200	non-IRES	0.07257233705050714
ath_circ_015089_201_250	IRES	0.7697124033513634
ath_circ_015089_251_300	IRES	0.8571236239961697
ath_circ_015316_1_50	IRES	0.5164366221399807
ath_circ_015316_51_100	non-IRES	0.39889981593731033
ath_circ_015316_101_150	non-IRES	0.23644285994444267
ath_circ_015316_151_200	non-IRES	0.2843530290520189
ath_circ_015316_194_243	non-IRES	0.2997963023412584
ath_circ_015334_1_50	non-IRES	0.03948265989812773
ath_circ_015334_51_100	IRES	0.9232469287905822
ath_circ_015334_101_150	IRES	0.5597995625271073
ath_circ_015334_151_200	IRES	0.9358424877147548
ath_circ_015334_201_250	non-IRES	0.16199945583524808
ath_circ_015334_251_300	IRES	0.9525747801468882
ath_circ_015689_1_50	IRES	0.8660835909886553
ath_circ_015689_51_100	IRES	0.9222591223901675
ath_circ_015689_101_150	IRES	0.5516404407281446
ath_circ_015689_151_200	IRES	0.8037343193711057
ath_circ_015689_201_250	IRES	0.6458228815551863
ath_circ_015689_245_294	IRES	0.5616087443544576
ath_circ_015698_1_50	non-IRES	0.2575216383901397
ath_circ_015698_51_100	non-IRES	0.3681541085425925
ath_circ_015698_101_150	non-IRES	0.1509520175790971
ath_circ_015698_151_200	IRES	0.7788237205158576
ath_circ_015698_201_250	IRES	0.9688862628868233
ath_circ_015698_251_300	non-IRES	0.3789459667871879
ath_circ_015936_1_50	non-IRES	0.22258363501636158
ath_circ_015936_51_100	non-IRES	0.3950090899761717
ath_circ_015936_101_150	IRES	0.5456654341053186
ath_circ_015936_151_200	IRES	0.9695191489572715
ath_circ_015936_201_250	IRES	0.7208581376461398
ath_circ_015936_251_300	non-IRES	0.3166918792600236
ath_circ_017507_1_50	IRES	0.556157582010879
ath_circ_017507_51_100	non-IRES	0.08438916981428903
ath_circ_017507_101_150	IRES	0.7256998505679108
ath_circ_017507_151_200	IRES	0.7166872998229659
ath_circ_017507_201_250	IRES	0.6041553896862607
ath_circ_017507_251_300	IRES	0.873507767517589
ath_circ_017979_1_50	IRES	0.7091021456157955
ath_circ_017979_51_100	IRES	0.5777794357433929
ath_circ_017979_101_150	non-IRES	0.06433065546884885
ath_circ_017979_151_200	IRES	0.6715404376718365
ath_circ_017979_201_250	IRES	0.7279149650766706
ath_circ_017979_251_300	non-IRES	0.1449713105539963
ath_circ_017980_1_50	IRES	0.6995737245682627
ath_circ_017980_51_100	IRES	0.6276671846881018
ath_circ_017980_101_150	IRES	0.5065358388168962
ath_circ_017980_151_200	non-IRES	0.1283090910679521
ath_circ_017980_201_250	IRES	0.8720730416731448
ath_circ_017980_248_297	non-IRES	0.3378296139926265
ath_circ_018114_1_50	IRES	0.7357395005630655
ath_circ_018114_51_100	non-IRES	0.14214642114562587
ath_circ_018114_101_150	IRES	0.6231491202907943
ath_circ_018114_151_200	IRES	0.7418150942823296
ath_circ_018114_201_250	IRES	0.7879033541767007
ath_circ_018114_251_300	non-IRES	0.10476396011166747
ath_circ_018120_1_50	IRES	0.5163987840334582
ath_circ_018120_51_100	non-IRES	0.4583007815644931
ath_circ_018120_101_150	IRES	0.5137295064941669
ath_circ_018120_151_200	IRES	0.6256104428674523
ath_circ_018120_179_228	non-IRES	0.30354561962902044
ath_circ_018277_1_50	non-IRES	0.2685017256373669
ath_circ_018277_51_100	IRES	0.5403101872829624
ath_circ_018277_101_150	non-IRES	0.43252008376286105
ath_circ_018277_151_200	IRES	0.8685728595723146
ath_circ_018277_201_250	IRES	0.6912214924693539
ath_circ_018277_251_300	IRES	0.7639100784071012
ath_circ_018373_1_50	IRES	0.6813756967435339
ath_circ_018373_51_100	IRES	0.5332176737772437
ath_circ_018373_101_150	IRES	0.8159949276844712
ath_circ_018373_151_200	IRES	0.5993898652782226
ath_circ_018373_201_250	IRES	0.5879153838572375
ath_circ_018373_251_300	IRES	0.6614143032887706
ath_circ_018410_1_50	non-IRES	0.07134909098606039
ath_circ_018410_51_100	IRES	0.7641404664228257
ath_circ_018410_101_150	non-IRES	0.051070950858860965
ath_circ_018410_151_200	non-IRES	0.2954850319027098
ath_circ_018410_201_250	non-IRES	0.38526386585400846
ath_circ_018410_251_300	IRES	0.5849465495054023
ath_circ_018435_1_50	non-IRES	0.20307675531619548
ath_circ_018435_51_100	IRES	0.6615838806841072
ath_circ_018435_101_150	IRES	0.9825955176266473
ath_circ_018435_151_200	IRES	0.6339253215293426
ath_circ_018435_201_250	IRES	0.5765319798614655
ath_circ_018435_251_300	non-IRES	0.1692964129512175
ath_circ_018554_1_50	IRES	0.7260738661165397
ath_circ_018554_51_100	non-IRES	0.09713306422624375
ath_circ_018554_76_125	non-IRES	0.27628874739935466
ath_circ_018717_1_50	IRES	0.6667014829396785
ath_circ_018717_51_100	IRES	0.9542660606371195
ath_circ_018717_101_150	IRES	0.5668115139211252
ath_circ_018717_151_200	IRES	0.8190116581877666
ath_circ_018717_201_250	IRES	0.6112775495920787
ath_circ_018717_227_276	non-IRES	0.3090114593860185
ath_circ_018872_1_50	IRES	0.678317134421313
ath_circ_018872_51_100	IRES	0.723284188711672
ath_circ_018872_101_150	non-IRES	0.2938131431259161
ath_circ_018872_151_200	non-IRES	0.24887211990691904
ath_circ_018872_201_250	IRES	0.7234719945038394
ath_circ_018872_236_285	non-IRES	0.327329338264759
ath_circ_018879_1_50	non-IRES	0.2299542724846392
ath_circ_018879_51_100	IRES	0.6075860011928148
ath_circ_018879_101_150	IRES	0.9491329102708463
ath_circ_018879_151_200	IRES	0.7818518431009533
ath_circ_018879_201_250	IRES	0.8888148146490154
ath_circ_018879_251_300	non-IRES	0.2904163883779281
ath_circ_019022_1_50	IRES	0.8335450854835953
ath_circ_019022_51_100	non-IRES	0.002825634040163692
ath_circ_019022_101_150	IRES	0.5419108412125265
ath_circ_019022_151_200	non-IRES	0.4118134327997356
ath_circ_019022_201_250	IRES	0.8974257714764791
ath_circ_019022_251_300	IRES	0.884182569315426
ath_circ_019098_1_50	non-IRES	0.3621314381774345
ath_circ_019098_51_100	non-IRES	0.2586612715430866
ath_circ_019098_101_150	IRES	0.8429620168488702
ath_circ_019098_151_200	IRES	0.6423119969935486
ath_circ_019098_194_243	IRES	0.8557204873396675
ath_circ_019559_1_50	IRES	0.5226263822337974
ath_circ_019559_51_100	IRES	0.7436508273067921
ath_circ_019559_101_150	IRES	0.8231623836584137
ath_circ_019559_151_200	non-IRES	0.06950510575802214
ath_circ_019559_182_231	IRES	0.6612561891846499
ath_circ_019936_1_50	non-IRES	0.39270850438806415
ath_circ_019936_51_100	IRES	0.968887221417881
ath_circ_019936_101_150	non-IRES	0.3735657936955317
ath_circ_019936_151_200	IRES	0.7325144894489375
ath_circ_019936_191_240	IRES	0.8741267623366047
ath_circ_020503_1_50	non-IRES	0.34472866916551737
ath_circ_020503_51_100	IRES	0.9869643670914415
ath_circ_020503_101_150	non-IRES	0.2773288895517114
ath_circ_020503_151_200	IRES	0.9039112681020626
ath_circ_020503_201_250	IRES	0.6924712892284602
ath_circ_020503_251_300	IRES	0.7967278972751417
ath_circ_020504_1_50	non-IRES	0.34472866916551737
ath_circ_020504_51_100	IRES	0.9869643670914415
ath_circ_020504_101_150	non-IRES	0.2773288895517114
ath_circ_020504_151_200	IRES	0.9039112681020626
ath_circ_020504_201_250	IRES	0.6924712892284602
ath_circ_020504_251_300	IRES	0.7967278972751417
ath_circ_020908_1_50	non-IRES	0.07433472236831862
ath_circ_020908_51_100	non-IRES	0.2256763364155442
ath_circ_020908_101_150	non-IRES	0.09805779743743606
ath_circ_020908_110_159	non-IRES	0.353014467876938
ath_circ_021217_1_50	IRES	0.9263472537361859
ath_circ_021217_51_100	IRES	0.9150895643101581
ath_circ_021217_101_150	IRES	0.7017298571554351
ath_circ_021217_151_200	IRES	0.51865444390552
ath_circ_021217_201_250	IRES	0.7892425429039173
ath_circ_021217_251_300	IRES	0.9560387639023998
ath_circ_021606_1_50	IRES	0.7038192311052062
ath_circ_021606_51_100	IRES	0.8065192539181635
ath_circ_021606_101_150	IRES	0.708426590005014
ath_circ_021606_151_200	IRES	0.782867824336789
ath_circ_021606_201_250	IRES	0.5541340220446391
ath_circ_021606_206_255	IRES	0.8139482977152395
ath_circ_021817_1_50	non-IRES	0.46392875498855124
ath_circ_021817_51_100	non-IRES	0.2333630390447951
ath_circ_021817_101_150	non-IRES	0.06150618500064611
ath_circ_021817_151_200	IRES	0.9120192804929365
ath_circ_021817_176_225	non-IRES	0.31455727824640767
ath_circ_021911_1_50	IRES	0.8689708736122159
ath_circ_021911_51_100	IRES	0.7714836547921532
ath_circ_021911_101_150	IRES	0.6482363578281138
ath_circ_021911_151_200	non-IRES	0.36124540102589286
ath_circ_021911_201_250	IRES	0.7497196760459731
ath_circ_021911_251_300	IRES	0.9250950919529538
ath_circ_021918_1_50	IRES	0.828795798637335
ath_circ_021918_51_100	IRES	0.5215737793489208
ath_circ_021918_101_150	non-IRES	0.31550249069725644
ath_circ_021918_151_200	non-IRES	0.28583649502153785
ath_circ_021918_201_250	non-IRES	0.38944148865710687
ath_circ_021918_251_300	non-IRES	0.3531170234095137
ath_circ_021922_1_50	IRES	0.7491654208297837
ath_circ_021922_51_100	non-IRES	0.036349050350271965
ath_circ_021922_101_150	IRES	0.7495828012770498
ath_circ_021922_151_200	IRES	0.8239270438131119
ath_circ_021922_201_250	IRES	0.7632524569733022
ath_circ_021922_251_300	non-IRES	0.02306045492043954
ath_circ_022217_1_50	non-IRES	0.19815685617612563
ath_circ_022217_51_100	non-IRES	0.20831256579812912
ath_circ_022217_101_150	non-IRES	0.17670646361029616
ath_circ_022217_151_200	non-IRES	0.32134425169604175
ath_circ_022217_158_207	non-IRES	0.1400397929724412
ath_circ_022448_1_50	IRES	0.6168129229197025
ath_circ_022448_51_100	non-IRES	0.28771127996489615
ath_circ_022448_101_150	non-IRES	0.394915904923121
ath_circ_022448_151_200	IRES	0.9803827563530182
ath_circ_022448_201_250	non-IRES	0.28531698296513447
ath_circ_022448_251_300	non-IRES	0.04081555978573035
ath_circ_022843_1_50	non-IRES	0.1254572251893942
ath_circ_022843_51_100	IRES	0.7535814964917024
ath_circ_022843_101_150	IRES	0.9333329399055019
ath_circ_022843_151_200	IRES	0.683334463298049
ath_circ_022843_201_250	non-IRES	0.07494768560715258
ath_circ_022843_251_300	IRES	0.5906887225219443
ath_circ_022844_1_50	non-IRES	0.1254572251893942
ath_circ_022844_51_100	IRES	0.7535814964917024
ath_circ_022844_101_150	IRES	0.9333329399055019
ath_circ_022844_151_200	IRES	0.683334463298049
ath_circ_022844_201_250	non-IRES	0.07494768560715258
ath_circ_022844_251_300	IRES	0.5906887225219443
ath_circ_022848_1_50	IRES	0.856320031105998
ath_circ_022848_51_100	non-IRES	0.3516212375199454
ath_circ_022848_101_150	IRES	0.7243842648940703
ath_circ_022848_151_200	non-IRES	0.22038553392917795
ath_circ_022848_201_250	non-IRES	0.39746874283667194
ath_circ_022848_251_300	IRES	0.5264469966573965
ath_circ_022879_1_50	IRES	0.5972271944144028
ath_circ_022879_51_100	non-IRES	0.2154350538938486
ath_circ_022879_101_150	non-IRES	0.4006648434122131
ath_circ_022879_151_200	non-IRES	0.4376823616348557
ath_circ_022879_176_225	non-IRES	0.28077439372848784
ath_circ_022880_1_50	IRES	0.5972271944144028
ath_circ_022880_51_100	non-IRES	0.2154350538938486
ath_circ_022880_101_150	non-IRES	0.4006648434122131
ath_circ_022880_151_200	non-IRES	0.4376823616348557
ath_circ_022880_201_250	non-IRES	0.09543822693343325
ath_circ_022880_251_300	IRES	0.6419028417120098
ath_circ_022975_1_50	IRES	0.5630257850590791
ath_circ_022975_51_100	non-IRES	0.2156453438971099
ath_circ_022975_101_150	non-IRES	0.20285337702142275
ath_circ_022975_151_200	non-IRES	0.4577943758909012
ath_circ_022975_201_250	non-IRES	0.4461079585992212
ath_circ_022975_251_300	IRES	0.5718395904522459
ath_circ_023547_1_50	non-IRES	0.42828455527989073
ath_circ_023547_51_100	non-IRES	0.23797530229113983
ath_circ_023547_101_150	IRES	0.8545268516427375
ath_circ_023547_151_200	IRES	0.541400378266259
ath_circ_023547_201_250	IRES	0.715018189507887
ath_circ_023547_251_300	IRES	0.9432205636451289
ath_circ_023669_1_50	non-IRES	0.31817437120965575
ath_circ_023669_51_100	non-IRES	0.315879263646265
ath_circ_023669_101_150	IRES	0.8392823581904073
ath_circ_023669_151_200	IRES	0.7096799792907201
ath_circ_023669_201_250	non-IRES	0.07490179940816813
ath_circ_023669_248_297	IRES	0.5403231128206709
ath_circ_023887_1_50	IRES	0.780621545201512
ath_circ_023887_51_100	IRES	0.850282820213906
ath_circ_023887_101_150	non-IRES	0.3292489355818817
ath_circ_023887_151_200	IRES	0.9238219141033674
ath_circ_023887_201_250	IRES	0.6759024553682926
ath_circ_023887_251_300	non-IRES	0.37786316159411826
ath_circ_023933_1_50	IRES	0.7338303298102363
ath_circ_023933_51_100	non-IRES	0.22986084426304512
ath_circ_023933_101_150	non-IRES	0.30558707988427297
ath_circ_023933_151_200	IRES	0.8485399507801857
ath_circ_023933_201_250	IRES	0.7408757392497243
ath_circ_023933_251_300	non-IRES	0.12938923165469177
ath_circ_024008_1_50	IRES	0.5908321817240104
ath_circ_024008_51_100	non-IRES	0.4672715594029114
ath_circ_024008_101_150	IRES	0.8702642207059509
ath_circ_024008_109_158	IRES	0.8750800452221809
ath_circ_024020_1_50	non-IRES	0.23124029721662892
ath_circ_024020_51_100	IRES	0.571442929920527
ath_circ_024020_101_150	non-IRES	0.31481136911664237
ath_circ_024020_151_200	non-IRES	0.03904057171344377
ath_circ_024020_201_250	non-IRES	0.06383389570036573
ath_circ_024020_251_300	IRES	0.8006356550688303
ath_circ_024113_1_50	IRES	0.5618636879631311
ath_circ_024113_51_100	IRES	0.897421658794729
ath_circ_024113_101_150	non-IRES	0.45041536251189757
ath_circ_024113_151_200	non-IRES	0.1690518796985436
ath_circ_024113_201_250	non-IRES	0.2741286217671346
ath_circ_024113_251_300	non-IRES	0.4882839797516445
ath_circ_024492_1_50	non-IRES	0.12299942742370942
ath_circ_024492_51_100	non-IRES	0.4641841079768671
ath_circ_024492_101_150	non-IRES	0.021941879438725557
ath_circ_024492_151_200	non-IRES	0.2856490125113806
ath_circ_024492_201_250	IRES	0.9337206433435574
ath_circ_024492_251_300	IRES	0.5625095212517671
ath_circ_024492_1_50	non-IRES	0.12299942742370942
ath_circ_024492_51_100	non-IRES	0.4641841079768671
ath_circ_024492_101_150	non-IRES	0.021941879438725557
ath_circ_024492_151_200	non-IRES	0.2856490125113806
ath_circ_024492_201_250	IRES	0.9337206433435574
ath_circ_024492_251_300	IRES	0.5625095212517671
ath_circ_024711_1_50	non-IRES	0.13135394002968914
ath_circ_024711_51_100	IRES	0.8482222790033213
ath_circ_024711_101_150	IRES	0.5424231329159503
ath_circ_024711_151_200	non-IRES	0.31377244161538015
ath_circ_024711_201_250	IRES	0.805895250832894
ath_circ_024711_251_300	IRES	0.7699646369040607
ath_circ_024735_1_50	IRES	0.6829206160077882
ath_circ_024735_51_100	IRES	0.7566130764247558
ath_circ_024735_101_150	IRES	0.6166355641440523
ath_circ_024735_151_200	non-IRES	0.10949222237081953
ath_circ_024735_201_250	IRES	0.6513760712089823
ath_circ_024735_251_300	IRES	0.8555931617666446
ID	Index	Score
ath_circ_024828_1_50	non-IRES	0.42738915974719993
ath_circ_024828_51_100	IRES	0.7369421898721614
ath_circ_024828_101_150	IRES	0.6232420991593275
ath_circ_024828_151_200	IRES	0.7221372843201254
ath_circ_024828_201_250	IRES	0.7556202369074386
ath_circ_024828_251_300	non-IRES	0.26379234983186156
ath_circ_024831_1_50	IRES	0.593489201912975
ath_circ_024831_51_100	IRES	0.6233862484121414
ath_circ_024831_101_150	non-IRES	0.3428506567371873
ath_circ_024831_151_200	IRES	0.6519802156146317
ath_circ_024831_201_250	IRES	0.9236677069576327
ath_circ_024831_251_300	IRES	0.5437295948335247
ath_circ_024833_1_50	IRES	0.6539492456023813
ath_circ_024833_51_100	IRES	0.8866134964700219
ath_circ_024833_101_150	non-IRES	0.3417409731568018
ath_circ_024833_151_200	non-IRES	0.20928628850341183
ath_circ_024833_194_243	non-IRES	0.2075876725138492
ath_circ_025477_1_50	non-IRES	0.2938340017785067
ath_circ_025477_51_100	non-IRES	0.07222537771086597
ath_circ_025477_101_150	non-IRES	0.11104490517912434
ath_circ_025477_151_200	non-IRES	0.1817095886504554
ath_circ_025477_201_250	non-IRES	0.49551468329214554
ath_circ_025477_251_300	non-IRES	0.14523631738435544
ath_circ_025828_1_50	IRES	0.8413529838595774
ath_circ_025828_51_100	IRES	0.5431157608862208
ath_circ_025828_101_150	non-IRES	0.2634883064166424
ath_circ_025828_151_200	IRES	0.7936749488729891
ath_circ_025828_201_250	non-IRES	0.49155820496022545
ath_circ_025828_251_300	IRES	0.8662209570630769
ath_circ_025940_1_50	non-IRES	0.29782840161781493
ath_circ_025940_51_100	non-IRES	0.4088096490836999
ath_circ_025940_101_150	IRES	0.6550570308664886
ath_circ_025940_151_200	IRES	0.8967405414108213
ath_circ_025940_201_250	non-IRES	0.22369577263660909
ath_circ_025940_233_282	non-IRES	0.35073213822617083
ath_circ_025941_1_50	non-IRES	0.29782840161781493
ath_circ_025941_51_100	non-IRES	0.4088096490836999
ath_circ_025941_101_150	IRES	0.6550570308664886
ath_circ_025941_151_200	IRES	0.8967405414108213
ath_circ_025941_201_250	non-IRES	0.22369577263660909
ath_circ_025941_251_300	non-IRES	0.43472590845506254
ath_circ_026016_1_50	IRES	0.7570198325092874
ath_circ_026016_51_100	IRES	0.8071450233269224
ath_circ_026016_101_150	IRES	0.5859997242031308
ath_circ_026016_151_200	IRES	0.8669942313317008
ath_circ_026016_201_250	non-IRES	0.3765414037968794
ath_circ_026016_251_300	IRES	0.902893407563035
ath_circ_026119_1_50	non-IRES	0.03409837517682331
ath_circ_026119_51_100	non-IRES	0.3162840575775676
ath_circ_026119_101_150	non-IRES	0.02624850675786401
ath_circ_026119_151_200	IRES	0.5678028704341933
ath_circ_026119_182_231	IRES	0.8723366339856637
ath_circ_026120_1_50	non-IRES	0.03409837517682331
ath_circ_026120_51_100	non-IRES	0.3162840575775676
ath_circ_026120_101_150	non-IRES	0.02624850675786401
ath_circ_026120_151_200	IRES	0.5678028704341933
ath_circ_026120_201_250	IRES	0.7426589899996838
ath_circ_026120_251_300	non-IRES	0.18422370337810515
ath_circ_026312_1_50	non-IRES	0.00974443973189934
ath_circ_026312_51_100	non-IRES	0.18809271506278522
ath_circ_026312_101_150	IRES	0.5139722400244683
ath_circ_026312_151_200	IRES	0.865723202767244
ath_circ_026312_201_250	IRES	0.7934468677562663
ath_circ_026312_251_300	non-IRES	0.12614138518119264
ath_circ_026351_1_50	non-IRES	0.48669487774183084
ath_circ_026351_51_100	non-IRES	0.10384397394771235
ath_circ_026351_101_150	IRES	0.7219960419262683
ath_circ_026351_129_178	IRES	0.7126505107927943
ath_circ_026537_1_50	IRES	0.6314615815428706
ath_circ_026537_51_100	IRES	0.890179741680955
ath_circ_026537_101_150	IRES	0.9688420108853874
ath_circ_026537_151_200	non-IRES	0.4288349654432129
ath_circ_026537_201_250	non-IRES	0.25871436409993304
ath_circ_026537_251_300	non-IRES	0.4239425311628998
ath_circ_026766_1_50	IRES	0.5192271368372524
ath_circ_026766_51_100	IRES	0.8092017917098742
ath_circ_026766_101_150	IRES	0.5336029721877861
ath_circ_026766_151_200	IRES	0.6446354857768593
ath_circ_026766_201_250	non-IRES	0.2926692872447711
ath_circ_026766_251_300	IRES	0.6232844954869012
ath_circ_026786_1_50	IRES	0.7607094305162836
ath_circ_026786_51_100	non-IRES	0.4920384510983226
ath_circ_026786_101_150	IRES	0.7212342251574572
ath_circ_026786_151_200	IRES	0.5639294574706359
ath_circ_026786_201_250	IRES	0.628421047247712
ath_circ_026786_251_300	IRES	0.745344910337151
ath_circ_026826_1_50	non-IRES	0.21364046105436763
ath_circ_026826_51_100	non-IRES	0.46751708281151866
ath_circ_026826_101_150	non-IRES	0.32235613343658615
ath_circ_026826_151_200	IRES	0.6389442380278656
ath_circ_026826_201_250	non-IRES	0.46379891607918716
ath_circ_026826_215_264	IRES	0.7131549951464212
ath_circ_027022_1_50	IRES	0.9496766907258439
ath_circ_027022_51_100	IRES	0.5137622393555528
ath_circ_027022_101_150	non-IRES	0.34191434002658316
ath_circ_027022_151_200	IRES	0.9041673746885079
ath_circ_027022_201_250	non-IRES	0.3631995614597786
ath_circ_027022_233_282	IRES	0.8272524307753347
ath_circ_027024_1_50	non-IRES	0.2560531179148935
ath_circ_027024_51_100	IRES	0.6838349262430212
ath_circ_027024_101_150	IRES	0.8618256940486374
ath_circ_027024_137_186	IRES	0.5209267354443609
ath_circ_027231_1_50	IRES	0.9356329121562997
ath_circ_027231_51_100	non-IRES	0.1665899083766421
ath_circ_027231_80_129	non-IRES	0.2861503755006289
ath_circ_027663_1_50	non-IRES	0.20645931129252076
ath_circ_027663_51_100	IRES	0.8006266520788412
ath_circ_027663_101_150	IRES	0.6903042243199822
ath_circ_027663_151_200	non-IRES	0.24744140455037864
ath_circ_027663_201_250	non-IRES	0.4493484780876692
ath_circ_027663_251_300	IRES	0.7216240561465778
ath_circ_027664_1_50	IRES	0.8256629104980806
ath_circ_027664_51_100	non-IRES	0.24301848932953385
ath_circ_027664_101_150	non-IRES	0.3219985362874424
ath_circ_027664_143_192	non-IRES	0.3709117322223724
ath_circ_027713_1_50	non-IRES	0.17942038486872466
ath_circ_027713_51_100	non-IRES	0.216624303144485
ath_circ_027713_101_150	non-IRES	0.36265861176273356
ath_circ_027713_151_200	non-IRES	0.006180962644515809
ath_circ_027713_201_250	non-IRES	0.3528170415122716
ath_circ_027713_251_300	non-IRES	0.09380072511732072
ath_circ_027962_1_50	non-IRES	0.22555141310249568
ath_circ_027962_34_83	IRES	0.6074070688874478
ath_circ_028119_1_50	IRES	0.7887017528696925
ath_circ_028119_51_100	IRES	0.9332928010460771
ath_circ_028119_101_150	IRES	0.8689527443165318
ath_circ_028119_151_200	IRES	0.7971562889080321
ath_circ_028119_201_250	IRES	0.9244952942094773
ath_circ_028119_236_285	IRES	0.9681560562939238
ath_circ_028120_1_50	IRES	0.7887017528696925
ath_circ_028120_51_100	IRES	0.9332928010460771
ath_circ_028120_101_150	IRES	0.8689527443165318
ath_circ_028120_151_200	IRES	0.7971562889080321
ath_circ_028120_201_250	IRES	0.9244952942094773
ath_circ_028120_251_300	IRES	0.7520700057462593
ath_circ_028246_1_50	non-IRES	0.33296080221171764
ath_circ_028246_51_100	non-IRES	0.22601026937427396
ath_circ_028246_101_150	IRES	0.6204696960021143
ath_circ_028246_151_200	non-IRES	0.12635943770958233
ath_circ_028246_201_250	IRES	0.7071473040242666
ath_circ_028246_251_300	IRES	0.8025268332100414
ath_circ_028290_1_50	IRES	0.7314393014653056
ath_circ_028290_51_100	non-IRES	0.05627571379196991
ath_circ_028290_101_150	IRES	0.8432824619316172
ath_circ_028290_135_184	IRES	0.7076000258896034
ath_circ_028351_1_50	non-IRES	0.16886842949047556
ath_circ_028351_51_100	non-IRES	0.46059609026570897
ath_circ_028351_101_150	non-IRES	0.22595112762427824
ath_circ_028351_151_200	IRES	0.646233864566023
ath_circ_028351_201_250	non-IRES	0.1509033837911356
ath_circ_028351_251_300	IRES	0.6584828136982721
ath_circ_028397_1_50	non-IRES	0.15324089732074264
ath_circ_028397_51_100	non-IRES	0.3595254087470517
ath_circ_028397_101_150	IRES	0.7658867088997654
ath_circ_028397_151_200	IRES	0.716616702554278
ath_circ_028397_201_250	IRES	0.8019760622357258
ath_circ_028397_251_300	IRES	0.5461412794757409
ath_circ_028582_1_50	IRES	0.5074480204390798
ath_circ_028582_51_100	IRES	0.724060179305481
ath_circ_028582_101_150	non-IRES	0.17967132082957313
ath_circ_028582_151_200	non-IRES	0.4421339351839207
ath_circ_028582_201_250	IRES	0.5390853923449005
ath_circ_028582_251_300	IRES	0.7258323799225976
ath_circ_028732_1_50	IRES	0.8848081486185413
ath_circ_028732_51_100	IRES	0.709398844779653
ath_circ_028732_101_150	non-IRES	0.19796636946024254
ath_circ_028732_151_200	non-IRES	0.26473578084392674
ath_circ_028732_201_250	non-IRES	0.2058829146873449
ath_circ_028732_206_255	non-IRES	0.24552933751419692
ath_circ_028748_1_50	non-IRES	0.2415268045521853
ath_circ_028748_51_100	non-IRES	0.4598528411466122
ath_circ_028748_101_150	non-IRES	0.407035960108015
ath_circ_028748_151_200	non-IRES	0.11370080704627583
ath_circ_028748_201_250	IRES	0.7877194243054109
ath_circ_028748_251_300	IRES	0.658620991607932
ath_circ_028996_1_50	IRES	0.5560537351561368
ath_circ_028996_51_100	non-IRES	0.24729925172655937
ath_circ_028996_101_150	non-IRES	0.2616315481538053
ath_circ_028996_151_200	IRES	0.9409708465641582
ath_circ_028996_197_246	non-IRES	0.4388546498216634
ath_circ_029209_1_50	non-IRES	0.013413324816102376
ath_circ_029209_51_100	IRES	0.8200888477893311
ath_circ_029209_101_150	non-IRES	0.2324341684858479
ath_circ_029209_151_200	non-IRES	0.46871735350003835
ath_circ_029209_201_250	IRES	0.5820811130467328
ath_circ_029209_251_300	non-IRES	0.020107234596067995
ath_circ_029584_1_50	non-IRES	0.29330881959323263
ath_circ_029584_51_100	IRES	0.74627694311036
ath_circ_029584_101_150	non-IRES	0.16325560046454052
ath_circ_029584_151_200	IRES	0.7832789839463501
ath_circ_029584_201_250	IRES	0.8474380661992676
ath_circ_029584_251_300	IRES	0.5580080086419102
ath_circ_029651_1_50	IRES	0.7938431436266602
ath_circ_029651_51_100	non-IRES	0.27319573852792456
ath_circ_029651_101_150	non-IRES	0.4564090519901352
ath_circ_029651_151_200	non-IRES	0.3436336304757249
ath_circ_029651_201_250	non-IRES	0.3522084765416598
ath_circ_029651_227_276	non-IRES	0.290354113285432
ath_circ_029747_1_50	IRES	0.7684461507465363
ath_circ_029747_51_100	IRES	0.6261857271785708
ath_circ_029747_101_150	IRES	0.8205966090784474
ath_circ_029747_151_200	IRES	0.6170746650421999
ath_circ_029747_201_250	IRES	0.8103947634342614
ath_circ_029747_251_300	IRES	0.9455092549675692
ath_circ_029970_1_50	non-IRES	0.20695779939013467
ath_circ_029970_51_100	IRES	0.6874685207003861
ath_circ_029970_101_150	non-IRES	0.4316156376108336
ath_circ_029970_151_200	IRES	0.6543066941860776
ath_circ_029970_201_250	non-IRES	0.10223151090087919
ath_circ_029970_251_300	IRES	0.8090664878995346
ath_circ_030241_1_50	non-IRES	0.2879275517033235
ath_circ_030241_51_100	non-IRES	0.1788665502971869
ath_circ_030241_101_150	non-IRES	0.03381228113007196
ath_circ_030241_151_200	IRES	0.8501077180453057
ath_circ_030241_201_250	non-IRES	0.4318822700741012
ath_circ_030241_251_300	IRES	0.7844060805784204
ath_circ_035895_1_50	IRES	0.7968913279604052
ath_circ_035895_51_100	IRES	0.6543447685976083
ath_circ_035895_101_150	non-IRES	0.3896759656396932
ath_circ_035895_151_200	non-IRES	0.05875485648655667
ath_circ_035895_201_250	IRES	0.5185350788190164
ath_circ_035895_251_300	IRES	0.6510722990502059
ath_circ_036253_1_50	IRES	0.8287277798681557
ath_circ_036253_51_100	IRES	0.6628259197396374
ath_circ_036253_101_150	non-IRES	0.163227775092034
ath_circ_036253_151_200	IRES	0.655900271727035
ath_circ_036253_201_250	IRES	0.9549214341494244
ath_circ_036253_251_300	non-IRES	0.07892370538737523
ath_circ_036288_1_50	IRES	0.7774187786181099
ath_circ_036288_51_100	non-IRES	0.48761609633165504
ath_circ_036288_101_150	IRES	0.6417128363182166
ath_circ_036288_151_200	IRES	0.8178103936581267
ath_circ_036288_201_250	IRES	0.6895684776165242
ath_circ_036288_251_300	non-IRES	0.2783288257460843
ath_circ_036495_1_50	IRES	0.6614152723708185
ath_circ_036495_51_100	IRES	0.854438711189748
ath_circ_036495_101_150	IRES	0.6209613211182264
ath_circ_036495_151_200	IRES	0.8316825167803145
ath_circ_036495_201_250	IRES	0.703544911968588
ath_circ_036495_251_300	IRES	0.8987829276638443
ath_circ_036569_1_50	IRES	0.7376171346024422
ath_circ_036569_51_100	IRES	0.5149277648188291
ath_circ_036569_101_150	non-IRES	0.09699004846734378
ath_circ_036569_149_198	non-IRES	0.3562820402322927
ath_circ_036676_1_50	IRES	0.7134473355127219
ath_circ_036676_51_100	non-IRES	0.4374434136239073
ath_circ_036676_101_150	IRES	0.7792725038800801
ath_circ_036676_151_200	IRES	0.7188382934870212
ath_circ_036676_201_250	non-IRES	0.47805308934457896
ath_circ_036676_251_300	IRES	0.5142663229883622
ath_circ_036730_1_50	IRES	0.6179527650955156
ath_circ_036730_51_100	IRES	0.8504739415419983
ath_circ_036730_101_150	IRES	0.6711510569663872
ath_circ_036730_151_200	non-IRES	0.09043044630787266
ath_circ_036730_201_250	non-IRES	0.136718939616002
ath_circ_036730_251_300	IRES	0.8766286917083719
ath_circ_036742_1_50	IRES	0.9498377274798642
ath_circ_036742_51_100	IRES	0.6461827297431697
ath_circ_036742_101_150	non-IRES	0.40741746796398126
ath_circ_036742_151_200	IRES	0.8021043304980685
ath_circ_036742_201_250	non-IRES	0.1327142044616909
ath_circ_036742_251_300	IRES	0.6870221911474689
ath_circ_000105_1_50	IRES	0.7837145796467607
ath_circ_000105_51_100	non-IRES	0.3703687524308182
ath_circ_000105_101_150	non-IRES	0.1760691429742228
ath_circ_000105_151_200	IRES	0.655872040997823
ath_circ_000105_201_250	IRES	0.6607720906644571
ath_circ_000105_251_300	IRES	0.7679723987493587
ath_circ_000330_1_50	IRES	0.9836396470327036
ath_circ_000330_51_100	IRES	0.5935497137737894
ath_circ_000330_101_150	IRES	0.9509777413401159
ath_circ_000330_151_200	IRES	0.8517635181814421
ath_circ_000330_201_250	non-IRES	0.07110746048004324
ath_circ_000330_251_300	non-IRES	0.0814647531973805
ath_circ_000428_1_50	non-IRES	0.47356582118378227
ath_circ_000428_51_100	IRES	0.8934526135937741
ath_circ_000428_101_150	IRES	0.6567286959881206
ath_circ_000428_151_200	IRES	0.7161455425003604
ath_circ_000428_201_250	IRES	0.5103750135610617
ath_circ_000428_251_300	non-IRES	0.408833538371364
ath_circ_000843_1_50	IRES	0.5798491663129812
ath_circ_000843_51_100	IRES	0.6671176231382562
ath_circ_000843_101_150	non-IRES	0.18408477742644572
ath_circ_000843_151_200	non-IRES	0.49309723012075535
ath_circ_000843_201_250	IRES	0.7217146476182318
ath_circ_000843_251_300	IRES	0.8891373076711442
ath_circ_002486_1_50	non-IRES	0.21497251186635497
ath_circ_002486_51_100	IRES	0.9404837504496988
ath_circ_002486_101_150	IRES	0.8022918119759183
ath_circ_002486_140_189	IRES	0.7289297820347371
ath_circ_002653_1_50	IRES	0.8314337403703785
ath_circ_002653_51_100	IRES	0.8104847254057688
ath_circ_002653_101_150	IRES	0.8343235304994807
ath_circ_002653_151_200	non-IRES	0.3848495000359754
ath_circ_002653_201_250	IRES	0.8997306725694572
ath_circ_002653_251_300	non-IRES	0.42847277325795563
ath_circ_004313_1_50	IRES	0.5130903266617826
ath_circ_004313_51_100	non-IRES	0.41163262435527065
ath_circ_004313_101_150	IRES	0.8945551152071416
ath_circ_004313_151_200	IRES	0.7319388191277784
ath_circ_004313_201_250	IRES	0.9827364528735818
ath_circ_004313_251_300	IRES	0.9564149958630994
ath_circ_004431_1_50	IRES	0.8322131779089963
ath_circ_004431_51_100	IRES	0.7605273187264763
ath_circ_004431_101_150	non-IRES	0.2655864579139977
ath_circ_004431_151_200	non-IRES	0.008060354384824615
ath_circ_004431_201_250	IRES	0.9006571169697023
ath_circ_004431_251_300	non-IRES	0.4576813009498217
ath_circ_004471_1_50	non-IRES	0.10528330579438783
ath_circ_004471_51_100	IRES	0.5944084688497149
ath_circ_004471_68_117	non-IRES	0.4925571191257257
ath_circ_004586_1_50	IRES	0.8267247068791088
ath_circ_004586_51_100	IRES	0.9338604351646351
ath_circ_004586_101_150	IRES	0.9261463604180412
ath_circ_004586_151_200	IRES	0.9146643494707595
ath_circ_004586_201_250	IRES	0.935350945151667
ath_circ_004586_236_285	IRES	0.7964971948487557
ath_circ_004655_1_50	non-IRES	0.19470576625915356
ath_circ_004655_51_100	non-IRES	0.1555012905944156
ath_circ_004655_67_116	non-IRES	0.2451527146870144
ath_circ_005489_1_50	non-IRES	0.32483413806911465
ath_circ_005489_51_100	non-IRES	0.056651142832509584
ath_circ_005489_101_150	IRES	0.8011128788314551
ath_circ_005489_151_200	IRES	0.8597624268169028
ath_circ_005489_201_250	non-IRES	0.37167822705851006
ath_circ_005489_251_300	IRES	0.5658865734597047
ath_circ_007159_1_50	IRES	0.9874564505740905
ath_circ_007159_51_100	IRES	0.5318343779772925
ath_circ_007159_101_150	non-IRES	0.4236675773729359
ath_circ_007159_151_200	IRES	0.5673008244451758
ath_circ_007159_201_250	non-IRES	0.3360544364418532
ath_circ_007159_251_300	non-IRES	0.14503095771675298
ath_circ_007160_1_50	non-IRES	0.25450229186709367
ath_circ_007160_51_100	IRES	0.6329268966043279
ath_circ_007160_101_150	non-IRES	0.3584845186657297
ath_circ_007160_151_200	non-IRES	0.023013670625821797
ath_circ_007160_201_250	IRES	0.5134556326570189
ath_circ_007160_251_300	non-IRES	0.2675306341662696
ath_circ_007162_1_50	non-IRES	0.12458647283440782
ath_circ_007162_51_100	IRES	0.5059564399985356
ath_circ_007162_101_150	IRES	0.5111784769263011
ath_circ_007162_148_197	IRES	0.652302594041241
ath_circ_010361_1_50	IRES	0.5201668945571584
ath_circ_010361_51_100	non-IRES	0.1369941787846955
ath_circ_010361_77_126	IRES	0.6976850182908417
ath_circ_010478_1_50	non-IRES	0.47775487054043503
ath_circ_010478_51_100	non-IRES	0.4004635142071052
ath_circ_010478_101_150	IRES	0.9199270219795823
ath_circ_010478_151_200	non-IRES	0.18267418684387615
ath_circ_010478_201_250	non-IRES	0.4496476365766563
ath_circ_010478_251_300	IRES	0.7565403754293547
ath_circ_011318_1_50	IRES	0.8597204167498981
ath_circ_011318_51_100	IRES	0.6709286170878712
ath_circ_011318_101_150	IRES	0.7781267089007753
ath_circ_011318_151_200	IRES	0.6292664156860736
ath_circ_011318_201_250	non-IRES	0.17929598497801857
ath_circ_011318_251_300	non-IRES	0.20944737646265335
ath_circ_011391_1_50	non-IRES	0.04831299120795895
ath_circ_011391_51_100	non-IRES	0.27124800119024245
ath_circ_011391_101_150	IRES	0.8525018430792166
ath_circ_011391_151_200	non-IRES	0.420267947756344
ath_circ_011391_201_250	IRES	0.7260241325802296
ath_circ_011391_251_300	IRES	0.533420888460237
ath_circ_011884_1_50	IRES	0.5480698320707355
ath_circ_011884_51_100	IRES	0.9058363701770801
ath_circ_011884_101_150	IRES	0.9976749775313996
ath_circ_011884_151_200	IRES	0.9695985518999415
ath_circ_011884_201_250	non-IRES	0.20565631439111953
ath_circ_011884_251_300	IRES	0.7274205434098333
ath_circ_012079_1_50	IRES	0.7416065203683457
ath_circ_012079_51_100	non-IRES	0.46431503927342666
ath_circ_012079_101_150	IRES	0.8851535575798357
ath_circ_012079_151_200	non-IRES	0.44922353329670806
ath_circ_012079_201_250	IRES	0.5487793656783156
ath_circ_012869_1_50	non-IRES	0.3151188327331311
ath_circ_012869_51_100	IRES	0.7715107640338817
ath_circ_012869_101_150	non-IRES	0.37848917838421675
ath_circ_012869_151_200	IRES	0.5960968591749264
ath_circ_012869_201_250	non-IRES	0.4060403869332279
ath_circ_012869_251_300	non-IRES	0.16326060622232488
ath_circ_012922_1_50	IRES	0.7594567723384217
ath_circ_012922_51_100	IRES	0.7596784789846074
ath_circ_012922_101_150	IRES	0.9767210577888461
ath_circ_012922_151_200	non-IRES	0.13937236664710081
ath_circ_012922_201_250	non-IRES	0.49965015009793645
ath_circ_012922_251_300	IRES	0.6413235426822601
ath_circ_012952_1_50	IRES	0.8344706039543069
ath_circ_012952_51_100	IRES	0.8565630872580123
ath_circ_012952_101_150	IRES	0.9536256697166645
ath_circ_012952_151_200	non-IRES	0.1146396941875049
ath_circ_012952_201_250	non-IRES	0.10046837091539741
ath_circ_012952_251_300	IRES	0.9046234440806694
ath_circ_015323_1_50	non-IRES	0.37235888362498987
ath_circ_015323_30_79	non-IRES	0.41847621982541716
ath_circ_017469_1_50	IRES	0.562781113264582
ath_circ_017469_51_100	IRES	0.6105120291586703
ath_circ_017469_101_150	IRES	0.9564136247344156
ath_circ_017469_151_200	non-IRES	0.3591852354711893
ath_circ_017469_201_250	non-IRES	0.28937793193117767
ath_circ_017469_251_300	non-IRES	0.18760560751492153
ath_circ_018122_1_50	non-IRES	0.22368918938914825
ath_circ_018122_51_100	IRES	0.9162780819128028
ath_circ_018122_101_150	non-IRES	0.35378025555166737
ath_circ_018122_151_200	non-IRES	0.47633821584269564
ath_circ_018122_201_250	IRES	0.8115008547504647
ath_circ_018122_251_300	IRES	0.7066049674403262
ath_circ_019019_1_50	non-IRES	0.49137063205575376
ath_circ_019019_51_100	IRES	0.798489442096731
ath_circ_019019_101_150	non-IRES	0.008287059010817487
ath_circ_019019_151_200	non-IRES	0.43269053040982963
ath_circ_019019_201_250	IRES	0.659549522266474
ath_circ_019019_251_300	IRES	0.6962992759361211
ath_circ_020719_1_50	IRES	0.507113629209453
ath_circ_020719_51_100	IRES	0.5892695069381308
ath_circ_020719_101_150	IRES	0.7517029641786546
ath_circ_020719_151_200	non-IRES	0.4711033314030012
ath_circ_020719_201_250	IRES	0.7659832377882972
ath_circ_020719_251_300	IRES	0.6623849791928973
ath_circ_021058_1_50	IRES	0.5336204055300992
ath_circ_021058_51_100	IRES	0.6569134467594961
ath_circ_021058_101_150	non-IRES	0.25998538151869155
ath_circ_021058_151_200	IRES	0.5354020395077572
ath_circ_021058_201_250	IRES	0.9240690362387718
ath_circ_021058_251_300	IRES	0.654029604679085
ath_circ_023596_1_50	IRES	0.6451421686437805
ath_circ_023596_51_100	IRES	0.7537752721115452
ath_circ_023596_101_150	non-IRES	0.24490144163988348
ath_circ_023596_151_200	non-IRES	0.3004571105538034
ath_circ_023596_201_250	non-IRES	0.41985806708105483
ath_circ_023596_244_293	non-IRES	0.012258880129310756
ath_circ_024612_1_50	non-IRES	0.32269177049838876
ath_circ_024612_51_100	IRES	0.7289052281044389
ath_circ_024612_101_150	non-IRES	0.3057405175222583
ath_circ_024612_151_200	IRES	0.5217874278544917
ath_circ_024612_201_250	IRES	0.5029286837719179
ath_circ_024612_251_300	non-IRES	0.37536017791316034
ath_circ_024985_1_50	non-IRES	0.11551072993260311
ath_circ_024985_51_100	IRES	0.5647447484916243
ath_circ_024985_101_150	non-IRES	0.29009870495357626
ath_circ_024985_151_200	non-IRES	0.2852753823672354
ath_circ_024985_201_250	IRES	0.8450133197759591
ath_circ_024985_251_300	IRES	0.5344873437016888
ath_circ_025605_1_50	non-IRES	0.32578820413817383
ath_circ_025605_51_100	IRES	0.7196373619974374
ath_circ_025605_101_150	IRES	0.741683251839314
ath_circ_025605_151_200	non-IRES	0.459944661543517
ath_circ_025605_201_250	non-IRES	0.10264885958493625
ath_circ_025605_251_300	non-IRES	0.05008358062151848
ath_circ_025606_1_50	non-IRES	0.32578820413817383
ath_circ_025606_51_100	IRES	0.7196373619974374
ath_circ_025606_101_150	IRES	0.741683251839314
ath_circ_025606_151_200	non-IRES	0.459944661543517
ath_circ_025606_201_250	non-IRES	0.10264885958493625
ath_circ_025606_251_300	non-IRES	0.05008358062151848
ath_circ_026973_1_50	non-IRES	0.16917618186966754
ath_circ_026973_51_100	IRES	0.7240999735221313
ath_circ_026973_101_150	non-IRES	0.4683066826070771
ath_circ_026973_151_200	IRES	0.5853222805216678
ath_circ_026973_201_250	non-IRES	0.1412532720784714
ath_circ_026973_251_300	non-IRES	0.1534606727759681
ath_circ_027465_1_50	IRES	0.5494537168622053
ath_circ_027465_51_100	non-IRES	0.21102073107679786
ath_circ_027465_99_148	non-IRES	0.4995748316822011
ath_circ_027847_1_50	non-IRES	0.035482470088992225
ath_circ_027847_51_100	non-IRES	0.3206038382263769
ath_circ_027847_101_150	IRES	0.9796899937512926
ath_circ_027847_151_200	IRES	0.5723776870538695
ath_circ_027847_161_210	IRES	0.8364300867244899
ath_circ_028779_1_50	non-IRES	0.3479520350604276
ath_circ_028779_51_100	IRES	0.8880351359987043
ath_circ_028779_101_150	IRES	0.9233284874353134
ath_circ_028779_151_200	non-IRES	0.19428792975351397
ath_circ_028779_201_250	non-IRES	0.4657119652747283
ath_circ_028779_251_300	non-IRES	0.16849231258935637
ath_circ_029191_1_50	non-IRES	0.3533733263145089
ath_circ_029191_51_100	non-IRES	0.15701269775009213
ath_circ_029191_101_150	IRES	0.6214036279285545
ath_circ_029191_151_200	IRES	0.6426191192446022
ath_circ_029191_201_250	IRES	0.8856302888226478
ath_circ_029191_251_300	IRES	0.9402662474034362
ath_circ_029322_1_50	IRES	0.9607970899946852
ath_circ_029322_51_100	non-IRES	0.2030403035790445
ath_circ_029322_101_150	non-IRES	0.35345615157364296
ath_circ_029322_141_190	IRES	0.8024220283338783
ath_circ_037001_1_50	IRES	0.5788025061664278
ath_circ_037001_51_100	IRES	0.6620170178174491
ath_circ_037001_101_150	IRES	0.8389923886195313
ath_circ_037001_151_200	IRES	0.9133850248978106
ath_circ_037001_201_250	non-IRES	0.4214541928606472
ath_circ_037001_251_300	IRES	0.5430292012148321
ath_circ_037017_1_50	IRES	0.603379681105915
ath_circ_037017_51_100	IRES	0.8369711172962555
ath_circ_037017_101_150	non-IRES	0.41284362525370016
ath_circ_037017_151_200	IRES	0.5004247575343509
ath_circ_037017_201_250	IRES	0.8408780067186901
ath_circ_037017_251_300	IRES	0.7792977459575466
ath_circ_037241_1_50	non-IRES	0.37200888662723985
ath_circ_037241_51_100	non-IRES	0.0856337325228741
ath_circ_037241_101_150	non-IRES	0.41872544202710554
ath_circ_037241_151_200	IRES	0.8402290717567378
ath_circ_037241_201_250	IRES	0.8284174980295401
ath_circ_037241_251_300	IRES	0.9718682420284396
ath_circ_000379_1_50	non-IRES	0.08755030516560353
ath_circ_000379_51_100	non-IRES	0.290816076059655
ath_circ_000379_101_150	non-IRES	0.1797261309157934
ath_circ_000379_151_200	non-IRES	0.10026178985914072
ath_circ_000379_201_250	non-IRES	0.4928377792894702
ath_circ_000379_251_300	IRES	0.9578470115672562
ath_circ_000661_1_50	IRES	0.8930853396108299
ath_circ_000661_51_100	IRES	0.7102636583516438
ath_circ_000661_101_150	IRES	0.7232990024570047
ath_circ_000661_151_200	IRES	0.6673202527938471
ath_circ_000661_201_250	IRES	0.978267987766213
ath_circ_000661_251_300	IRES	0.8630132654720587
ath_circ_000980_1_50	non-IRES	0.17489192608548035
ath_circ_000980_51_100	non-IRES	0.33062789501796463
ath_circ_000980_101_150	non-IRES	0.009609644165941037
ath_circ_000980_115_164	non-IRES	0.047613393491642106
ath_circ_001337_1_50	IRES	0.5277681542048398
ath_circ_001337_51_100	non-IRES	0.29143086923062567
ath_circ_001337_65_114	IRES	0.7166981005950072
ath_circ_002630_1_50	IRES	0.8037223914187022
ath_circ_002630_51_100	IRES	0.9326318898620478
ath_circ_002630_101_150	IRES	0.8121329998284728
ath_circ_002630_151_200	non-IRES	0.2852143063636951
ath_circ_002630_201_250	non-IRES	0.21514531014912497
ath_circ_002630_251_300	non-IRES	0.49392482127946535
ath_circ_002885_1_50	IRES	0.7969956477582738
ath_circ_002885_51_100	IRES	0.8120031184546228
ath_circ_002885_101_150	IRES	0.7448774769822823
ath_circ_002885_151_200	non-IRES	0.4386500624421827
ath_circ_002885_201_250	non-IRES	0.1599881149203216
ath_circ_002885_251_300	non-IRES	0.4421805549581092
ath_circ_003625_1_50	non-IRES	0.41949442047185687
ath_circ_003625_51_100	non-IRES	0.3819924601339283
ath_circ_003625_101_150	IRES	0.617615104399928
ath_circ_003625_106_155	IRES	0.5510515712060851
ath_circ_003842_1_50	IRES	0.6648322746349112
ath_circ_003842_51_100	non-IRES	0.2694667589500317
ath_circ_003842_101_150	IRES	0.8141291362910359
ath_circ_003842_151_200	IRES	0.7747339007009031
ath_circ_003842_201_250	IRES	0.8043899033419328
ath_circ_004924_1_50	IRES	0.8314870046343733
ath_circ_004924_51_100	IRES	0.5848928423640533
ath_circ_004924_70_119	IRES	0.8746565595167126
ath_circ_006126_1_50	non-IRES	0.0330314922967787
ath_circ_006126_51_100	non-IRES	0.4668763676168791
ath_circ_006126_101_150	IRES	0.6100655623125435
ath_circ_006126_151_200	non-IRES	0.43059186422291457
ath_circ_006126_201_250	IRES	0.8614750579365754
ath_circ_006126_251_300	non-IRES	0.31181151089255194
ath_circ_006258_1_50	IRES	0.5311419290100154
ath_circ_006258_51_100	IRES	0.768454705274596
ath_circ_006258_101_150	IRES	0.5036692973669445
ath_circ_006258_151_200	non-IRES	0.3431789791757756
ath_circ_006258_201_250	IRES	0.8551598409290015
ath_circ_006258_251_300	IRES	0.6649094976305875
ath_circ_006538_1_50	non-IRES	0.05139373286388779
ath_circ_006538_51_100	non-IRES	0.2992037963750859
ath_circ_006538_101_150	non-IRES	0.28845539677196064
ath_circ_006538_151_200	non-IRES	0.34737489530441773
ath_circ_006538_201_250	non-IRES	0.17165464411543727
ath_circ_006538_251_300	non-IRES	0.1864644182483983
ath_circ_007179_1_50	IRES	0.7246799268402728
ath_circ_007179_51_100	non-IRES	0.28508521625813554
ath_circ_007179_101_150	non-IRES	0.35455358113388724
ath_circ_007179_151_200	non-IRES	0.36293536553094197
ath_circ_007179_155_204	non-IRES	0.35892680471991933
ath_circ_009318_1_50	non-IRES	0.28119362318656443
ath_circ_009318_51_100	IRES	0.6828416635032836
ath_circ_009318_101_150	non-IRES	0.2840309888418149
ath_circ_009318_151_200	IRES	0.6479727716774966
ath_circ_009318_201_250	IRES	0.8481282904854662
ath_circ_009318_251_300	IRES	0.9066723845901684
ath_circ_011786_1_50	non-IRES	0.28509340858075544
ath_circ_011786_51_100	non-IRES	0.49622994006654525
ath_circ_011786_101_150	non-IRES	0.31671190686725514
ath_circ_011786_111_160	non-IRES	0.2606136544774992
ath_circ_013485_1_50	IRES	0.9704833880233489
ath_circ_013485_51_100	non-IRES	0.12790332009447233
ath_circ_013485_101_150	non-IRES	0.41035713271881447
ath_circ_013485_151_200	non-IRES	0.19757734217996223
ath_circ_013485_201_250	non-IRES	0.11159081355836178
ath_circ_013485_251_300	IRES	0.6265137679967498
ath_circ_013486_1_50	non-IRES	0.24567537900986863
ath_circ_013486_51_100	IRES	0.5755472541346919
ath_circ_013486_101_150	non-IRES	0.35203749410352436
ath_circ_013486_151_200	IRES	0.5712621209409801
ath_circ_013486_201_250	non-IRES	0.26071652055209765
ath_circ_013486_251_300	non-IRES	0.08069977662191699
ath_circ_013492_1_50	IRES	0.9704833880233489
ath_circ_013492_51_100	non-IRES	0.12790332009447233
ath_circ_013492_101_150	non-IRES	0.41035713271881447
ath_circ_013492_151_200	non-IRES	0.19757734217996223
ath_circ_013492_201_250	non-IRES	0.11159081355836178
ath_circ_013492_251_300	IRES	0.6265137679967498
ath_circ_013493_1_50	non-IRES	0.24567537900986863
ath_circ_013493_51_100	IRES	0.5755472541346919
ath_circ_013493_101_150	non-IRES	0.35203749410352436
ath_circ_013493_151_200	IRES	0.5712621209409801
ath_circ_013493_201_250	non-IRES	0.26071652055209765
ath_circ_013493_251_300	non-IRES	0.08069977662191699
ath_circ_013496_1_50	non-IRES	0.2239475361712791
ath_circ_013496_51_100	IRES	0.5698052071478541
ath_circ_013496_83_132	non-IRES	0.10521762227456971
ath_circ_013783_1_50	IRES	0.5035631004786244
ath_circ_013783_51_100	IRES	0.6274268017955221
ath_circ_013783_101_150	IRES	0.8102152242833498
ath_circ_013783_151_200	non-IRES	0.2953240026261996
ath_circ_013783_201_250	IRES	0.8402619621479667
ath_circ_013783_251_300	non-IRES	0.36319329626229496
ath_circ_014370_1_50	IRES	0.7789188629929402
ath_circ_014370_51_100	non-IRES	0.17527922700769577
ath_circ_014370_101_150	non-IRES	0.1408106006523747
ath_circ_014370_151_200	non-IRES	0.019705843000228693
ath_circ_014370_201_250	non-IRES	0.3281216869952875
ath_circ_014370_251_300	IRES	0.5052300060455561
ath_circ_014371_1_50	IRES	0.7789188629929402
ath_circ_014371_51_100	non-IRES	0.17527922700769577
ath_circ_014371_101_150	non-IRES	0.1408106006523747
ath_circ_014371_151_200	non-IRES	0.019705843000228693
ath_circ_014371_201_250	non-IRES	0.3281216869952875
ath_circ_014371_227_276	non-IRES	0.45914045941658854
ath_circ_014373_1_50	IRES	0.7789188629929402
ath_circ_014373_51_100	non-IRES	0.17527922700769577
ath_circ_014373_101_150	non-IRES	0.1408106006523747
ath_circ_014373_151_200	non-IRES	0.019705843000228693
ath_circ_014373_182_231	non-IRES	0.22790166529409836
ath_circ_014374_1_50	IRES	0.6760182904525263
ath_circ_014374_51_100	non-IRES	0.05725748937739996
ath_circ_014374_101_150	IRES	0.6303160205814414
ath_circ_014374_151_200	non-IRES	0.17139083902889568
ath_circ_014374_201_250	non-IRES	0.17709692751930334
ath_circ_014374_251_300	non-IRES	0.011544300604275326
ath_circ_014375_1_50	non-IRES	0.20481862618239716
ath_circ_014375_51_100	non-IRES	0.11850285874459673
ath_circ_014375_68_117	non-IRES	0.01629790466432321
ath_circ_014378_1_50	IRES	0.7789188629929402
ath_circ_014378_51_100	non-IRES	0.17527922700769577
ath_circ_014378_65_114	non-IRES	0.20481862618239716
ath_circ_014379_1_50	IRES	0.6946413148145445
ath_circ_014379_51_100	non-IRES	0.014406142600611923
ath_circ_014379_101_150	IRES	0.9041104777479005
ath_circ_014379_151_200	non-IRES	0.02016329763304208
ath_circ_014379_201_250	non-IRES	0.3551129592629419
ath_circ_014379_251_300	non-IRES	0.43628879798428616
ath_circ_014380_1_50	non-IRES	0.46242066147926203
ath_circ_014380_51_100	non-IRES	0.10614148006317786
ath_circ_014380_101_150	IRES	0.5982127676375186
ath_circ_014380_151_200	non-IRES	0.029886387585244676
ath_circ_014380_201_250	IRES	0.528528364038966
ath_circ_014380_251_300	non-IRES	0.07300442314506718
ath_circ_014384_1_50	non-IRES	0.24670911746503005
ath_circ_014384_51_100	IRES	0.7774188849958378
ath_circ_014384_65_114	non-IRES	0.3046245328859955
ath_circ_014387_1_50	IRES	0.6760182904525263
ath_circ_014387_51_100	non-IRES	0.05725748937739996
ath_circ_014387_65_114	non-IRES	0.24670911746503005
ath_circ_014388_1_50	IRES	0.6946413148145445
ath_circ_014388_51_100	non-IRES	0.014406142600611923
ath_circ_014388_101_150	IRES	0.9041104777479005
ath_circ_014388_151_200	non-IRES	0.02016329763304208
ath_circ_014388_188_237	non-IRES	0.24670911746503005
ath_circ_014389_1_50	non-IRES	0.3334068312982111
ath_circ_014389_51_100	IRES	0.6444873483331139
ath_circ_014389_101_150	non-IRES	0.014530042002971864
ath_circ_014389_151_200	IRES	0.9554804756344859
ath_circ_014389_201_250	non-IRES	0.02496016517601486
ath_circ_014389_236_285	non-IRES	0.24670911746503005
ath_circ_014391_1_50	non-IRES	0.4986361137243437
ath_circ_014391_51_100	non-IRES	0.25043336343877814
ath_circ_014391_101_150	non-IRES	0.49797098274356616
ath_circ_014391_151_200	non-IRES	0.13634613196483797
ath_circ_014391_201_250	non-IRES	0.46370931345363453
ath_circ_014391_251_300	non-IRES	0.31041583083953345
ath_circ_014395_1_50	IRES	0.5309624272218576
ath_circ_014395_51_100	non-IRES	0.3734029421513329
ath_circ_014395_101_150	non-IRES	0.21914768717435043
ath_circ_014395_151_200	IRES	0.631930059681472
ath_circ_014395_201_250	non-IRES	0.024166258582671175
ath_circ_014395_251_300	IRES	0.6496564557675142
ath_circ_014398_1_50	IRES	0.6946413148145445
ath_circ_014398_51_100	non-IRES	0.014406142600611923
ath_circ_014398_74_123	non-IRES	0.06412975006672507
ath_circ_014400_1_50	non-IRES	0.4986361137243437
ath_circ_014400_51_100	non-IRES	0.25043336343877814
ath_circ_014400_101_150	non-IRES	0.49797098274356616
ath_circ_014400_151_200	non-IRES	0.13634613196483797
ath_circ_014400_201_250	non-IRES	0.46370931345363453
ath_circ_014400_251_300	non-IRES	0.31041583083953345
ath_circ_014401_1_50	non-IRES	0.3334068312982111
ath_circ_014401_51_100	IRES	0.6444873483331139
ath_circ_014401_74_123	non-IRES	0.31041583083953345
ath_circ_014405_1_50	non-IRES	0.46242066147926203
ath_circ_014405_51_100	non-IRES	0.10614148006317786
ath_circ_014405_62_111	non-IRES	0.3334068312982111
ath_circ_014407_1_50	IRES	0.5309624272218576
ath_circ_014407_51_100	non-IRES	0.3734029421513329
ath_circ_014407_62_111	non-IRES	0.35314938139399943
ath_circ_014410_1_50	IRES	0.5071784754094169
ath_circ_014410_51_100	IRES	0.6292916621904842
ath_circ_014410_65_114	non-IRES	0.3118423095159994
ath_circ_014413_1_50	IRES	0.5403663058209367
ath_circ_014413_51_100	non-IRES	0.06184994218521178
ath_circ_014413_101_150	IRES	0.657868929896602
ath_circ_014413_151_200	non-IRES	0.19024439403630614
ath_circ_014413_188_237	IRES	0.5071784754094169
ath_circ_014414_1_50	non-IRES	0.39296333593016947
ath_circ_014414_51_100	IRES	0.5008084600235899
ath_circ_014414_65_114	non-IRES	0.25994176672835845
ath_circ_014416_1_50	IRES	0.5403663058209367
ath_circ_014416_51_100	non-IRES	0.06184994218521178
ath_circ_014416_74_123	non-IRES	0.3077612704274823
ath_circ_014417_1_50	non-IRES	0.36609721393648237
ath_circ_014417_51_100	IRES	0.7888637231354322
ath_circ_014417_96_145	non-IRES	0.19228036935953202
ath_circ_014417_1_50	non-IRES	0.36609721393648237
ath_circ_014417_51_100	IRES	0.7888637231354322
ath_circ_014417_96_145	non-IRES	0.19228036935953202
ath_circ_014912_1_50	IRES	0.6021871807797564
ath_circ_014912_16_65	IRES	0.7167873668643199
ath_circ_015444_1_50	IRES	0.8638388420877213
ath_circ_015444_51_100	IRES	0.8214821950613217
ath_circ_015444_89_138	IRES	0.835531882517687
ath_circ_015886_1_50	IRES	0.578375208596155
ath_circ_015886_51_100	non-IRES	0.025757697360847324
ath_circ_015886_101_150	non-IRES	0.3778383180708426
ath_circ_015886_143_192	IRES	0.56183841756795
ath_circ_018896_1_50	non-IRES	0.45426835808939875
ath_circ_018896_29_78	non-IRES	0.2629344932115774
ath_circ_019337_1_50	non-IRES	0.2571946199419503
ath_circ_019337_51_100	non-IRES	0.07869721398523205
ath_circ_019337_101_150	IRES	0.6264288740225245
ath_circ_019337_136_185	IRES	0.6848995135171829
ath_circ_020162_1_50	non-IRES	0.08364036822548833
ath_circ_020162_51_100	IRES	0.5220831608725389
ath_circ_020162_101_150	non-IRES	0.48175569149781633
ath_circ_020162_151_200	non-IRES	0.32856982231314386
ath_circ_020162_201_250	non-IRES	0.4510254852092124
ath_circ_020162_251_300	non-IRES	0.32773885045930534
ath_circ_020180_1_50	IRES	0.7082735816193758
ath_circ_020180_51_100	non-IRES	0.10844584563542671
ath_circ_020180_101_150	IRES	0.5001044309243139
ath_circ_020180_151_200	IRES	0.6461136800961317
ath_circ_020180_201_250	IRES	0.9072850272563809
ath_circ_020180_251_300	IRES	0.7544593337403516
ath_circ_020449_1_50	non-IRES	0.14142346606736178
ath_circ_020449_51_100	non-IRES	0.38114116080806915
ath_circ_020449_101_150	IRES	0.7351589937672465
ath_circ_020449_151_200	non-IRES	0.2621532746903581
ath_circ_020449_201_250	non-IRES	0.42315025932825495
ath_circ_020449_251_300	IRES	0.7172908334759279
ath_circ_021229_1_50	non-IRES	0.4442300321122508
ath_circ_021229_51_100	IRES	0.6133090075167844
ath_circ_021229_101_150	non-IRES	0.29539434408822834
ath_circ_021229_151_200	non-IRES	0.3115566484357119
ath_circ_021229_201_250	non-IRES	0.3939475990951292
ath_circ_021229_251_300	non-IRES	0.44565407588167255
ath_circ_021637_1_50	non-IRES	0.21462253364330172
ath_circ_021637_51_100	non-IRES	0.24461380583928885
ath_circ_021637_95_144	non-IRES	0.38255888776360547
ath_circ_021755_1_50	non-IRES	0.3979568209250704
ath_circ_021755_51_100	IRES	0.7544099961391446
ath_circ_021755_101_150	non-IRES	0.15988566964371034
ath_circ_021755_151_200	IRES	0.9643880350339659
ath_circ_021755_201_250	IRES	0.6923433117882009
ath_circ_021755_251_300	IRES	0.9973132920353251
ath_circ_024047_1_50	non-IRES	0.13559632508032068
ath_circ_024047_51_100	IRES	0.730233413984127
ath_circ_024047_101_150	IRES	0.7676713691037266
ath_circ_024047_151_200	IRES	0.6664752923355962
ath_circ_024047_201_250	IRES	0.868685254685983
ath_circ_024047_251_300	IRES	0.5551722815385108
ath_circ_024317_1_50	IRES	0.8712133703412765
ath_circ_024317_51_100	non-IRES	0.38891946055367144
ath_circ_024317_101_150	non-IRES	0.15467437779255994
ath_circ_024317_151_200	non-IRES	0.403223179646827
ath_circ_024317_201_250	IRES	0.8365852993915175
ath_circ_024317_251_300	IRES	0.9905034101579547
ath_circ_024416_1_50	IRES	0.8859016654790045
ath_circ_024416_41_90	IRES	0.7460706518568612
ath_circ_025142_1_50	IRES	0.9260661287464416
ath_circ_025142_51_100	non-IRES	0.2520554596979301
ath_circ_025142_101_150	non-IRES	0.36967764184944135
ath_circ_025142_151_200	non-IRES	0.4443345761117825
ath_circ_025142_201_250	non-IRES	0.0937642048136462
ath_circ_025142_251_300	IRES	0.5776819028491633
ath_circ_026958_1_50	non-IRES	0.4473407742090044
ath_circ_026958_51_100	IRES	0.9562171832918575
ath_circ_026958_101_150	non-IRES	0.42114008182618984
ath_circ_026958_151_200	IRES	0.8464157096720831
ath_circ_026958_201_250	IRES	0.5801988010095969
ath_circ_026958_251_300	non-IRES	0.1022419546255577
ath_circ_028257_1_50	IRES	0.8210196581170509
ath_circ_028257_51_100	IRES	0.7996540650865105
ath_circ_028257_53_102	IRES	0.7639571438459066
ath_circ_029718_1_50	non-IRES	0.05473526022628664
ath_circ_029718_51_100	IRES	0.7206123483786431
ath_circ_029718_101_150	non-IRES	0.40219858846144374
ath_circ_029718_151_200	non-IRES	0.1938549990165321
ath_circ_029718_197_246	IRES	0.5778105678603974
ath_circ_029777_1_50	non-IRES	0.11432114049518491
ath_circ_029777_51_100	non-IRES	0.40561125235290446
ath_circ_029777_82_131	non-IRES	0.13019404020045253
ath_circ_036612_1_50	non-IRES	0.11306369922442826
ath_circ_036612_51_100	IRES	0.5270604637148966
ath_circ_036612_101_150	non-IRES	0.0971183240567817
ath_circ_036612_151_200	non-IRES	0.012528261238611511
ath_circ_036612_201_250	non-IRES	0.36458754063055077
ath_circ_036612_251_300	non-IRES	0.2560452771060282
ath_circ_000356_1_50	non-IRES	0.465415027731962
ath_circ_000356_51_100	non-IRES	0.3409367502301493
ath_circ_000356_101_150	IRES	0.5217026907473514
ath_circ_000356_151_200	IRES	0.6096856265402758
ath_circ_000356_201_250	IRES	0.932966846612021
ath_circ_000356_251_300	IRES	0.9030707298690774
ath_circ_000505_1_50	IRES	0.5654465898123948
ath_circ_000505_51_100	IRES	0.6214567666820877
ath_circ_000505_101_150	IRES	0.9308437852555977
ath_circ_000505_151_200	IRES	0.6407706216356635
ath_circ_000505_201_250	non-IRES	0.43953611731950454
ath_circ_000505_215_264	IRES	0.7381485228840136
ath_circ_000617_1_50	non-IRES	0.324372940138366
ath_circ_000617_51_100	IRES	0.8646695911072927
ath_circ_000617_101_150	IRES	0.6950930366617907
ath_circ_000617_151_200	IRES	0.8296737088244766
ath_circ_000617_201_250	IRES	0.8800077862679776
ath_circ_000617_216_265	IRES	0.9553111863046079
ath_circ_000815_1_50	IRES	0.5198063721386864
ath_circ_000815_51_100	IRES	0.9784222957867977
ath_circ_000815_101_150	IRES	0.8648862765903889
ath_circ_000815_151_200	IRES	0.6374751934334184
ath_circ_000815_201_250	IRES	0.9133834659334995
ath_circ_000815_251_300	IRES	0.6695381841274133
ath_circ_000981_1_50	IRES	0.5466228571020777
ath_circ_000981_51_100	non-IRES	0.4143661893213272
ath_circ_000981_101_150	non-IRES	0.14965655885568366
ath_circ_000981_151_200	non-IRES	0.3873435927382764
ath_circ_000981_201_250	IRES	0.7948958440412411
ath_circ_000981_251_300	non-IRES	0.17489192608548035
ath_circ_001221_1_50	IRES	0.6367447386056676
ath_circ_001221_51_100	IRES	0.9888825772587936
ath_circ_001221_101_150	IRES	0.5143215816273337
ath_circ_001221_151_200	IRES	0.5458960393338192
ath_circ_001221_201_250	IRES	0.8748300104613607
ath_circ_001221_251_300	IRES	0.621185242655585
ath_circ_001346_1_50	non-IRES	0.41137488930976085
ath_circ_001346_51_100	IRES	0.7693686186850033
ath_circ_001346_101_150	IRES	0.9589929755247308
ath_circ_001346_151_200	non-IRES	0.42694685675467475
ath_circ_001346_201_250	non-IRES	0.17798206531838517
ath_circ_001346_251_300	IRES	0.8665034199444211
ath_circ_001348_1_50	non-IRES	0.41137488930976085
ath_circ_001348_51_100	IRES	0.7693686186850033
ath_circ_001348_101_150	IRES	0.9589929755247308
ath_circ_001348_104_153	IRES	0.957083617547624
ath_circ_001533_1_50	non-IRES	0.24440548004798368
ath_circ_001533_51_100	non-IRES	0.33818135907327096
ath_circ_001533_101_150	IRES	0.9065282727428459
ath_circ_001533_151_200	non-IRES	0.4788411869148269
ath_circ_001533_201_250	non-IRES	0.30795635442460284
ath_circ_001533_206_255	non-IRES	0.3770407950836348
ath_circ_001585_1_50	non-IRES	0.30537741771558186
ath_circ_001585_51_100	non-IRES	0.18211174714499465
ath_circ_001585_101_150	non-IRES	0.29540901302434264
ath_circ_001585_151_200	IRES	0.6124228432041822
ath_circ_001585_201_250	IRES	0.9539834550090683
ath_circ_001585_251_300	non-IRES	0.0738132246661522
ath_circ_001585_1_50	non-IRES	0.30537741771558186
ath_circ_001585_51_100	non-IRES	0.18211174714499465
ath_circ_001585_101_150	non-IRES	0.29540901302434264
ath_circ_001585_151_200	IRES	0.6124228432041822
ath_circ_001585_201_250	IRES	0.9539834550090683
ath_circ_001585_251_300	non-IRES	0.0738132246661522
ath_circ_001587_1_50	IRES	0.6246262648783487
ath_circ_001587_51_100	non-IRES	0.32932961895994883
ath_circ_001587_89_138	IRES	0.9233863045197932
ath_circ_001623_1_50	non-IRES	0.4752995598818743
ath_circ_001623_51_100	IRES	0.979789101044655
ath_circ_001623_101_150	non-IRES	0.18602055497255532
ath_circ_001623_151_200	IRES	0.5677521842827298
ath_circ_001623_201_250	non-IRES	0.38910269552133453
ath_circ_001623_251_300	IRES	0.6271138023176765
ath_circ_001719_1_50	non-IRES	0.10591140573006814
ath_circ_001719_51_100	IRES	0.8555989909288252
ath_circ_001719_101_150	non-IRES	0.10203337830462361
ath_circ_001719_151_200	non-IRES	0.18914565514534762
ath_circ_001719_159_208	non-IRES	0.13649433555722132
ath_circ_001973_1_50	non-IRES	0.17869402270298868
ath_circ_001973_51_100	IRES	0.9153444825814885
ath_circ_001973_101_150	IRES	0.599997230182185
ath_circ_001973_151_200	IRES	0.8204135448157777
ath_circ_001973_201_250	IRES	0.9313279465911304
ath_circ_001973_251_300	IRES	0.9246190215225885
ath_circ_002645_1_50	non-IRES	0.10753371897737604
ath_circ_002645_51_100	IRES	0.6501421607444586
ath_circ_002645_101_150	non-IRES	0.3111878698908316
ath_circ_002645_137_186	IRES	0.7363457626556211
ath_circ_002947_1_50	non-IRES	0.412610858441145
ath_circ_002947_51_100	non-IRES	0.48869278953195777
ath_circ_002947_101_150	IRES	0.8227404804326136
ath_circ_002947_151_200	non-IRES	0.44563316084009014
ath_circ_002947_201_250	IRES	0.9540533103070672
ath_circ_002947_251_300	non-IRES	0.42244774099953214
ath_circ_003101_1_50	IRES	0.8809480408697645
ath_circ_003101_51_100	IRES	0.7275446816566778
ath_circ_003101_101_150	non-IRES	0.09855069312510853
ath_circ_003101_151_200	IRES	0.7591335908615283
ath_circ_003101_201_250	IRES	0.7600545919335747
ath_circ_003101_251_300	IRES	0.6821630561064297
ath_circ_003242_1_50	non-IRES	0.19461962328337828
ath_circ_003242_51_100	non-IRES	0.14467300619240053
ath_circ_003242_101_150	non-IRES	0.07474060763283435
ath_circ_003242_151_200	IRES	0.8509050049077582
[truncated: 1,331 more rows]
