# Supplementary material for: MStoCIRC: A powerful tool for downstream analysis of MS/MS data to predict translatable circRNAs
Source: Front Mol Biosci. 2022 Aug 22;9:791797. doi: 10.3389/fmolb.2022.791797 (PMC9441560; doi:10.3389/fmolb.2022.791797)
Supplement: Supplementary file 1 [file DataSheet1.ZIP › Supplementary_Materials/result.mstocirc.hsa/5enrich/query3.tsv]

BSJ_span	peptide	merge_peptide	specificty	circRNA	host_gene	IRES_element
,YY3,YY3	,ERDEIDYRPDGGAGDADFHYR,ERDEIDYRPDGGAGDADFHYR	ERDEIDYRPDGGAGDADFHYR	,3,3	1_hsa_circ_0000102	CLCC1	non-ires
,YY2,YY2	,VEGEMKVPDVEIKGPK,VEGEMKVPDVEIKGPK	VEGEMKVPDVEIKGPK	,1,1	1_hsa_circ_0000320	AHNAK	non-ires
,YY2	,GETLGIIGLVR	GETLGIIGLVR	,3	1_hsa_circ_0001386	CTBP1	ires
,YY1,YY1,YY1,YY1,YY1,YY1,YY1	,DEMVESMK,DEMVESMKK,DEMVESMKK,DEMVESMKK,DEMVESMKK,DEMVESMKK,DEMVESMKK	DEMVESMKK	,1,1,1,1,1,1,1	1_hsa_circ_0002723	YWHAE	ires
,YY2,YY2	,QKASIHEAWTDGG,ASIHEAWTDGG	QKASIHEAWTDGG	,2,2	1_hsa_circ_0002913	ACTN1	non-ires
,YY2,YY2	,QKASIHEAWTDGG,ASIHEAWTDGG	QKASIHEAWTDGG	,2,2	1_hsa_circ_0002913	ACTN1	non-ires
,YY5	,VTSSVGIDWAPESNR	VTSSVGIDWAPESNR	,1	1_hsa_circ_0004299	ARPC1B	ires
,YY1,YY1	,QEFLEVGK,QEFLEVGK	QEFLEVGK	,1,1	1_hsa_circ_0004350	EIF3A	ires
,YY2,YY2	,DSGVEEEEKAAEMHK,DSGVEEEEKAAEMHK	DSGVEEEEKAAEMHK	,1,1	1_hsa_circ_0004464	GTF2I	ires
,YY5,YY5,YY5,YY5	,SVAAIHPSLEIPRGILL,SVAAIHPSLEIPRGILL,SVAAIHPSLEIPRGILL,SVAAIHPSLEIPRGILL	SVAAIHPSLEIPRGILL	,2,2,2,2	1_hsa_circ_0004488	PRPSAP2	ires
,YY33	,GSSPATSSATGLFSSSTTNSGFAYGQNKTAFGTNFGTSTSSGGLFGTTNTTSNPFGSTSGSLFGPS	GSSPATSSATGLFSSSTTNSGFAYGQNKTAFGTNFGTSTSSGGLFGTTNTTSNPFGSTSGSLFGPS	,3	1_hsa_circ_0004637	NUP98	ires
,YY4,YY4,YY4,YY4,YY4,YY4,YY4,YY4,YY5,YY4,YY4,YY4,YY4,YY4	,LLYDLADQLHAAGGTR,LLYDLADQLHAAGGTR,LLYDLADQLHAAGGTR,LLYDLADQLHAAGGTR,LLYDLADQLHAAGGTR,LLYDLADQLHAAGGTR,LLYDLADQLHAAGGTR,LLYDLADQLHAAGGTR,LLYDLADQLHAAGGTRS,LLYDLADQLHAAGGTR,LLYDLADQLHAAGGTR,LLYDLADQLHAAGGTR,LLYDLADQLHAAGGTR,LLYDLADQLHAAGGTR	LLYDLADQLHAAGGTRS	,3,3,3,3,3,3,3,3,2,3,3,3,3,3	1_hsa_circ_0005036	ETFA	ires
,YY3	,GSQVMAAASIANIVK	GSQVMAAASIANIVK	,1	1_hsa_circ_0005388	TCP1	ires
,YY1	,EGSSAGAGSGEFHVYR	EGSSAGAGSGEFHVYR	,1	1_hsa_circ_0007004	LOC100630923	ires
,YY2	,EVGLTNGFGGAR	EVGLTNGFGGAR	,3	1_hsa_circ_0007709	BRD1	ires
,YY1,YY1,YY1	,TEIAICPNNHEVHIYEK,TEIAICPNNHEVHIYEK,TEIAICPNNHEVHIYEK	TEIAICPNNHEVHIYEK	,1,1,1	1_hsa_circ_0008163	ARPC1B	ires
,YY8,YY8	,QYPWGTVQATSLSWNSSMHNSR,QYPWGTVQATSLSWNSSMHNSR	QYPWGTVQATSLSWNSSMHNSR	,3,3	1_hsa_circ_0008350	SEPT6	ires
,YY1,YY1	,TEERAELAESG,TEERAELAESG	TEERAELAESG	,2,2	1_hsa_circ_0008368	TPM3	non-ires
,YY1	,SGLELLK	SGLELLK	,3	1_hsa_circ_0009612	ENO1	ires
,YY8,YY8	,YGKDATNVGDEGGFAPNILENKEGVQCHQWR,YGKDATNVGDEGGFAPNILENKEGVQCHQWR	YGKDATNVGDEGGFAPNILENKEGVQCHQWR	,3,3	1_hsa_circ_0009623	ENO1	ires
,YY8,YY8	,YGKDATNVGDEGGFAPNILENKEGVQCHQWR,YGKDATNVGDEGGFAPNILENKEGVQCHQWR	YGKDATNVGDEGGFAPNILENKEGVQCHQWR	,3,3	1_hsa_circ_0009623	ENO1	ires
,YY1	,LMIEMDGTENKC	LMIEMDGTENKC	,2	1_hsa_circ_0009631	ENO1	ires
,YY6	,GNPTVEVDLFTSKGGAPER	GNPTVEVDLFTSKGGAPER	,3	1_hsa_circ_0009637	ENO1	ires
,YY3,YY3	,EALNVFGNDYDTEDGTGLS,EALNVFGNDYDTEDGTGLS	EALNVFGNDYDTEDGTGLS	,2,2	1_hsa_circ_0010898	GALE	ires
,YY6	,LHQQNSGKYAEDIFGELFTQANTFASR	LHQQNSGKYAEDIFGELFTQANTFASR	,1	1_hsa_circ_0011073	WASF2	ires
,YY2,YY2	,THQGLSSSLKP,THQGLSSSLKP	THQGLSSSLKP	,2,2	1_hsa_circ_0012222	MMACHC	ires
,YY0,YY0	,LGMDLTK,LGMDLTK	LGMDLTK	,3,3	1_hsa_circ_0012466	OSBPL9	ires
,YY7,YY4	,EAQSLISAAIEPVIRLCQS,EAQSLISAAIEPVIRL	EAQSLISAAIEPVIRLCQS	,2,2	1_hsa_circ_0012934	SRSF11	ires
,YY8	,NKIVMCFITLESLGFGSYISEVK	NKIVMCFITLESLGFGSYISEVK	,1	1_hsa_circ_0013206	DR1	ires
,YY1	,DNHLKPFLDDSTLR	DNHLKPFLDDSTLR	,3	1_hsa_circ_0014005	PRPF3	ires
,YY8	,RAAAASAAEAGIATTGTEAGSEAPTR	RAAAASAAEAGIATTGTEAGSEAPTR	,3	1_hsa_circ_0014140	PSMD4	non-ires
,YY3	,HLEMNPHFDSR	HLEMNPHFDSR	,3	1_hsa_circ_0015556	DHX9	ires
,YY16	,FRFGPPEDMPQTSSSHSDLGQLASQGGVKDQLTKENEELKQR	FRFGPPEDMPQTSSSHSDLGQLASQGGVKDQLTKENEELKQR	,3	1_hsa_circ_0015706	TPR	ires
,YY1,YY1	,MGNAVYDFFIGR,MGNAVYDFFIGR	MGNAVYDFFIGR	,1,1	1_hsa_circ_0016648	LBR	ires
,YY6	,EYVPWTEAPGFSNTSLIILHQLEDK	EYVPWTEAPGFSNTSLIILHQLEDK	,1	1_hsa_circ_0016811	NUP133	ires
,YY2	,SGLGELILPENEPGSSIMPGQ	SGLGELILPENEPGSSIMPGQ	,2	1_hsa_circ_0017190	FH	non-ires
,YY2	,SGLGELILPENEPGSSIMPGQ	SGLGELILPENEPGSSIMPGQ	,2	1_hsa_circ_0017190	FH	non-ires
,YY1	,LSCFTNTCCSHPLSNPAELEESDALGVR	LSCFTNTCCSHPLSNPAELEESDALGVR	,3	1_hsa_circ_0017432	IDI1	ires
,YY1,YY1	,TGQIDKEAVQK,TGQIDKEAVQK	TGQIDKEAVQK	,1,1	1_hsa_circ_0017478	PFKP	ires
,YY5	,NPYYGGESASITPLEDECILS	NPYYGGESASITPLEDECILS	,2	1_hsa_circ_0017589	GDI2	ires
,YY8	,SVCKAPELMPTLFVESVLEVHGK	SVCKAPELMPTLFVESVLEVHGK	,3	1_hsa_circ_0018187	CUL2	ires
,YY3	,SESGERLCNLEEGSPGSGTYTR	SESGERLCNLEEGSPGSGTYTR	,1	1_hsa_circ_0019344	EXOSC1	ires
,YY2,YY2,YY2,YY2,YY2,YY2,YY2,YY2,YY2	,LALTEWLQEFGVPHQYSRS,LALTEWLQEFGVPHQYSRS,LALTEWLQEFGVPHQYSRS,LALTEWLQEFGVPHQYSRS,LALTEWLQEFGVPHQYSRS,LALTEWLQEFGVPHQYSRS,LALTEWLQEFGVPHQYSRS,LALTEWLQEFGVPHQYSRS,LALTEWLQEFGVPHQYSRS	LALTEWLQEFGVPHQYSRS	,2,2,2,2,2,2,2,2,2	1_hsa_circ_0019615	MGEA5	ires
,YY0	,HIQELSGDNIDQIK	HIQELSGDNIDQIK	,3	1_hsa_circ_0020366	UROS	ires
,YY0,YY0,YY0,YY0	,DFSYNYFGFK,DFSYNYFGFK,LNSAIIYDRDFSYNYFGFK,LNSAIIYDRDFSYNYFGFK	LNSAIIYDRDFSYNYFGFK	,3,3,3,3	1_hsa_circ_0020950	RRM1	ires
,YY3	,MYAPAWVAPEVLR	MYAPAWVAPEVLR	,3	1_hsa_circ_0021045	ILK	ires
,YY3	,MYAPAWVAPEVLR	MYAPAWVAPEVLR	,3	1_hsa_circ_0021045	ILK	ires
,YY8	,HTHPDTLPIPVFNDGSSR	HTHPDTLPIPVFNDGSSR	,1	1_hsa_circ_0021462	TSG101	ires
,YY0	,LPLTPVFEGLAFK	LPLTPVFEGLAFK	,3	1_hsa_circ_0022061	NUP160	ires
,YY1,YY1,YY1,YY1,YY1,YY1,YY1,YY1	,LETMFR,LETMFR,LETMFR,LETMFR,LETMFR,LETMFR,LETMFR,LETMFR	LETMFR	,3,3,3,3,3,3,3,3	1_hsa_circ_0022792	CAPN1	ires
,YY8	,FQDGDLTLYQSNTILRHLGRTLVPPYTVVY	FQDGDLTLYQSNTILRHLGRTLVPPYTVVY	,2	1_hsa_circ_0023111	GSTP1	ires
,YY7,YY7,YY7,YY7,YY7,YY7,YY7,YY7,YY7,YY7,YY7,YY7,YY7,YY7	,ITITNDKVPAYFNDSQR,ITITNDKVPAYFNDSQR,ITITNDKVPAYFNDSQR,ITITNDKVPAYFNDSQR,ITITNDKVPAYFNDSQR,ITITNDKVPAYFNDSQR,ITITNDKVPAYFNDSQR,ITITNDKVPAYFNDSQR,ITITNDKVPAYFNDSQR,ITITNDKVPAYFNDSQR,ITITNDKVPAYFNDSQR,ITITNDKVPAYFNDSQR,ITITNDKVPAYFNDSQR,ITITNDKVPAYFNDSQR	ITITNDKVPAYFNDSQR	,3,3,3,3,3,3,3,3,3,3,3,3,3,3	1_hsa_circ_0024715	HSPA8	ires
,YY26	,QFEVLFRSVISLVGFVLLTVGALLMLTAFSTRLFAVLRFESVIHEFDPYFNYR	QFEVLFRSVISLVGFVLLTVGALLMLTAFSTRLFAVLRFESVIHEFDPYFNYR	,1	1_hsa_circ_0024763	STT3A	ires
,YY0,YY0	,IVGEIVR,SIVGEIVR	SIVGEIVR	,1,3	1_hsa_circ_0025153	NCAPD2	ires
,YY2	,KLEELLEYEEK	KLEELLEYEEK	,3	1_hsa_circ_0025269	USP5	ires
,YY3,YY4,YY4,YY4	,IYGEVVCAPPTAYIDFAR,IIYGEVVCAPPTAYIDFAR,IIYGEVVCAPPTAYIDFAR,IIYGEVVCAPPTAYIDFAR	IIYGEVVCAPPTAYIDFAR	,1,3,3,3	1_hsa_circ_0025275	TPI1	ires
,YY6,YY6	,LHTEAQIQEEGTGPKVFI,LHTEAQIQEEGTGPKVFI	LHTEAQIQEEGTGPKVFI	,2,2	1_hsa_circ_0025442	A2M	ires
,YY12,YY12	,EFFVDDSEEIVEDIHTEAVQAALAK,EFFVDDSEEIVEDIHTEAVQAALAK	EFFVDDSEEIVEDIHTEAVQAALAK	,3,3	1_hsa_circ_0026250	DIP2B	ires
,YY2,YY2,YY1	,KQYEELQVTAGR,KQYEELQVTAGR,QYEELQVTAGR	KQYEELQVTAGR	,3,3,3	1_hsa_circ_0026418	KRT6C	non-ires
,YY1,YY1,YY2	,QYEELQQTAGR,QYEELQQTAGR,KQYEELQQTAGR	KQYEELQQTAGR	,3,3,3	1_hsa_circ_0026451	KRT5	non-ires
,YY10	,LHQLAMQQSHFPMTHGNTGFSVFGFHPQPVT	LHQLAMQQSHFPMTHGNTGFSVFGFHPQPVT	,2	1_hsa_circ_0026639	PCBP2	ires
,YY2	,MSGIESSSPEVK	MSGIESSSPEVK	,1	1_hsa_circ_0026662	PCBP2	ires
,YY0	,TREGNDLYHEMIESGVINLKDATSK	TREGNDLYHEMIESGVINLKDATSK	,3	1_hsa_circ_0027084	ATP5B	ires
,YY2	,EGSLKDQLALAIGW	EGSLKDQLALAIGW	,2	1_hsa_circ_0027330	TSFM	ires
,YY4,YY4,YY6,YY11,YY5,YY6,YY5,YY5	,TAGLGGEIASTFDHPELVK,TAGLGGEIASTFDHPELVK,NTTAGLGGEIASTFDHPELVK,AHSEGNTTAGLGGEIASTFDHPELVK,TTAGLGGEIASTFDHPELVK,NTTAGLGGEIASTFDHPELVK,TTAGLGGEIASTFDHPELVK,TTAGLGGEIASTFDHPELVK	AHSEGNTTAGLGGEIASTFDHPELVK	,1,1,1,1,1,1,1,1	1_hsa_circ_0027529	CCT2	ires
,YY2	,AAHSEGNTTAGLGE	AAHSEGNTTAGLGE	,2	1_hsa_circ_0027530	CCT2	ires
,YY4,YY4	,DLHQPSLSPASPHSQGFAD,DLHQPSLSPASPHSQGFAD	DLHQPSLSPASPHSQGFAD	,2,2	1_hsa_circ_0027618	OSBPL8	ires
,YY13	,ESYEVEIDGKTYQDGDGDGDGATGKK	ESYEVEIDGKTYQDGDGDGDGATGKK	,1	1_hsa_circ_0027773	METAP2	ires
,YY2	,LTGAGGGGCGITLLKPGR	LTGAGGGGCGITLLKPGR	,3	1_hsa_circ_0028143	MVK	ires
,YY0	,YPLNCADPTSER	YPLNCADPTSER	,3	1_hsa_circ_0028420	PTPN11	ires
,YY6	,TKPTVPGPLSELHYPIDSLTK	TKPTVPGPLSELHYPIDSLTK	,3	1_hsa_circ_0028540	RBM19	ires
,YY0,YY0,YY0,YY0	,AAQGEPQVQFK,AAQGEPQVQFK,AAQGEPQVQFK,AAQGEPQVQFK	AAQGEPQVQFK	,1,1,1,1	1_hsa_circ_0029423	RAN	non-ires
,YY6,YY6,YY6	,QAAAYGLGVMAQYGGDNYRPFCTVPQMLA,QAAAYGLGVMAQYGGDNYRPFCTVPQMLA,QAAAYGLGVMAQYGGDNYRPFCTVPQMLA	QAAAYGLGVMAQYGGDNYRPFCTVPQMLA	,2,2,2	1_hsa_circ_0030673	IPO5	ires
,YY7	,FNGTIMIDINLAAEPK	FNGTIMIDINLAAEPK	,1	1_hsa_circ_0031147	HNRNPC	ires
,YY2,YY3,YY2,YY3	,LCGAELYHIISSNLEK,MLCGAELYHIISSNLEK,LCGAELYHIISSNLEK,MLCGAELYHIISSNLEK	MLCGAELYHIISSNLEK	,1,1,1,1	1_hsa_circ_0031326	PSME2	ires
,YY1,YY1,YY1,YY1	,LQELLLCNNR,LQELLLCNNR,LQELLLCNNR,LQELLLCNNR	LQELLLCNNR	,3,3,3,3	1_hsa_circ_0031372	RABGGTA	ires
,YY1,YY1,YY1,YY1	,LQELLLCNNR,LQELLLCNNR,LQELLLCNNR,LQELLLCNNR	LQELLLCNNR	,3,3,3,3	1_hsa_circ_0031373	RABGGTA	non-ires
,YY1,YY1,YY1,YY1	,LQELLLCNNR,LQELLLCNNR,LQELLLCNNR,LQELLLCNNR	LQELLLCNNR	,3,3,3,3	1_hsa_circ_0031374	RABGGTA	non-ires
,YY1,YY1,YY1,YY1	,LQELLLCNNR,LQELLLCNNR,LQELLLCNNR,LQELLLCNNR	LQELLLCNNR	,3,3,3,3	1_hsa_circ_0031377	RABGGTA	ires
,YY8	,SALTTILDCWDPGNLCAILR	SALTTILDCWDPGNLCAILR	,3	1_hsa_circ_0031512	HEATR5A	ires
,YY3	,SSIGVTLPVFEHYHEGTDSYELTGLAR	SSIGVTLPVFEHYHEGTDSYELTGLAR	,3	1_hsa_circ_0032269	ATP6V1D	ires
,YY8,YY8	,ASIHEAWTDAVGVDPPH,ASIHEAWTDAVGVDPPH	ASIHEAWTDAVGVDPPH	,2,2	1_hsa_circ_0032321	ACTN1	non-ires
,YY8,YY8	,ASIHEAWTDAVGVDPPH,ASIHEAWTDAVGVDPPH	ASIHEAWTDAVGVDPPH	,2,2	1_hsa_circ_0032321	ACTN1	non-ires
,YY4,YY4,YY4,YY1,YY1	,GAQKDDPLTNLNTAFDVAEK,GAQKDDPLTNLNTAFDVAEK,GAQKDDPLTNLNTAFDVAEK,KDDPLTNLNTAFDVAEKYLDIPK,KDDPLTNLNTAFDVAEKYLDIPK	GAQKDDPLTNLNTAFDVAEKYLDIPK	,1,1,1,1,1	1_hsa_circ_0032324	ACTN1	ires
,YY1	,TDSYSKDR	TDSYSKDR	,1	1_hsa_circ_0032702	TTLL5	ires
,YY1	,AQSNAAFILDQR	AQSNAAFILDQR	,1	1_hsa_circ_0032839	SEL1L	ires
,YY1	,AQSNAAFILDQR	AQSNAAFILDQR	,1	1_hsa_circ_0032839	SEL1L	ires
,YY1	,KVALEELQDLKGVWSELSK	KVALEELQDLKGVWSELSK	,3	1_hsa_circ_0033268	DYNC1H1	ires
,YY7,YY9,YY7,YY7,YY7,YY7,YY7,YY7,YY7,YY7	,LLHMKSEGFFDDSFSEAHSEFLK,MCLLHMKSEGFFDDSFSEAHSEFLK,LLHMKSEGFFDDSFSEAHSEFLK,LLHMKSEGFFDDSFSEAHSEFLK,LLHMKSEGFFDDSFSEAHSEFLK,LLHMKSEGFFDDSFSEAHSEFLK,LLHMKSEGFFDDSFSEAHSEFLK,LLHMKSEGFFDDSFSEAHSEFLK,LLHMKSEGFFDDSFSEAHSEFLK,LLHMKSEGFFDDSFSEAHSEFLK	MCLLHMKSEGFFDDSFSEAHSEFLK	,1,1,1,1,1,1,1,1,1,1	1_hsa_circ_0035033	PDIA3	ires
,YY2,YY2,YY2,YY1,YY2,YY1,YY2,YY2,YY2,YY2,YY2,YY2,YY2,YY2,YY2,YY2,YY2,YY2	,QKGVDEVTIVNILTNR,QKGVDEVTIVNILTNR,QKGVDEVTIVNILTNR,KGVDEVTIVNILTNR,QKGVDEVTIVNILTNR,KGVDEVTIVNILTNR,QKGVDEVTIVNILTNR,QKGVDEVTIVNILTNR,QKGVDEVTIVNILTNR,QKGVDEVTIVNILTNR,QKGVDEVTIVNILTNR,QKGVDEVTIVNILTNR,QKGVDEVTIVNILTNR,QKGVDEVTIVNILTNR,QKGVDEVTIVNILTNR,QKGVDEVTIVNILTNR,QKGVDEVTIVNILTNR,QKGVDEVTIVNILTNR	QKGVDEVTIVNILTNR	,1,1,1,3,1,3,1,1,1,1,1,1,1,1,1,1,1,1	1_hsa_circ_0035550	ANXA2	ires
,YY4,YY4,YY4	,NDATAQAFLAEASVMTRDAG,NDATAQAFLAEASVMTRDAG,NDATAQAFLAEASVMTRDAG	NDATAQAFLAEASVMTRDAG	,2,2,2	1_hsa_circ_0036301	CSK	non-ires
,YY3,YY1	,LAVEEEINNMKTELEK,VEEEINNMKTELEK	LAVEEEINNMKTELEK	,3,1	1_hsa_circ_0036804	IQGAP1	ires
,YY10	,RPGVYLPEKTGYTVTWLPSR	RPGVYLPEKTGYTVTWLPSR	,3	1_hsa_circ_0039052	ITGAL	ires
,YY5	,LLAVTGGERWGCAGGR	LLAVTGGERWGCAGGR	,1	1_hsa_circ_0039782	CBFB	non-ires
,YY2	,GILDLNTYNVVD	GILDLNTYNVVD	,2	1_hsa_circ_0040630	PLCG2	ires
,YY5,YY5	,NVEREVVLLSATMPSDVLEVTK,NVEREVVLLSATMPSDVLEVTK	NVEREVVLLSATMPSDVLEVTK	,1,1	1_hsa_circ_0041928	SENP3-EIF4A1	ires
,YY3	,LTKPLSNAYHELAQVYSTNNPSELR	LTKPLSNAYHELAQVYSTNNPSELR	,3	1_hsa_circ_0042252	COPS3	ires
,YY1	,IRLDHYAIIKFPLTTESAMK	IRLDHYAIIKFPLTTESAMK	,1	1_hsa_circ_0042700	RPL23A	ires
,YY4	,MPPWIYNESLVPDCPT	MPPWIYNESLVPDCPT	,2	1_hsa_circ_0043296	SYNRG	ires
,YY3,YY3,YY3	,SLMPYFLLTQGRI,SLMPYFLLTQGRI,SLMPYFLLTQGRI	SLMPYFLLTQGRI	,2,2,2	1_hsa_circ_0043488	PSMD3	non-ires
,YY6,YY6,YY6	,KDAEEWFFTKEMNALR,DAEEWFFTKEMNALR,DAEEWFFTKEMNALR	KDAEEWFFTKEMNALR	,3,3,3	1_hsa_circ_0043619	KRT14	non-ires
,YY5	,IHNVPEADLR	IHNVPEADLR	,1	1_hsa_circ_0045528	SLC39A11	ires
,YY5	,IHNVPEADLR	IHNVPEADLR	,1	1_hsa_circ_0045528	SLC39A11	ires
,YY0,YY0,YY0,YY0,YY0	,ESESAPGDFSLSVK,ESESAPGDFSLSVK,ESESAPGDFSLSVK,ESESAPGDFSLSVK,ESESAPGDFSLSVK	ESESAPGDFSLSVK	,3,3,3,3,3	1_hsa_circ_0045641	GRB2	ires
,YY15,YY15	,EVQQVPAGERPLWFICSGVTFPSGDIQEQLIR,VQQVPAGERPLWFICSGVTFPSGDIQEQLIR	EVQQVPAGERPLWFICSGVTFPSGDIQEQLIR	,1,1	1_hsa_circ_0046372	FASN	ires
,YY16	,VYATILNAGTNTDGFKEQGPSIALDTACSSSLMA	VYATILNAGTNTDGFKEQGPSIALDTACSSSLMA	,2	1_hsa_circ_0046373	FASN	non-ires
,YY1	,LEVSPALNNLQQTLNIVTVQK	LEVSPALNNLQQTLNIVTVQK	,1	1_hsa_circ_0047259	LAMA3	ires
,YY4,YY4,YY4,YY4,YY4,YY4,YY4,YY1,YY4,YY2,YY4,YY4,YY4,YY2,YY2,YY4,YY2,YY4,YY2,YY4,YY12,YY4,YY2,YY2,YY2,YY2,YY4,YY3	,IMHSSPMAIEEQVAVIYAGVR,IMHSSPMAIEEQVAVIYAGVR,IMHSSPMAIEEQVAVIYAGVR,IMHSSPMAIEEQVAVIYAGVR,IMHSSPMAIEEQVAVIYAGVR,IMHSSPMAIEEQVAVIYAGVR,IMHSSPMAIEEQVAVIYAGVR,SSPMAIEEQVAVIYAGVR,IMHSSPMAIEEQVAVIYAGVR,HSSPMAIEEQVAVIYAGVR,IMHSSPMAIEEQVAVIYAGVR,IMHSSPMAIEEQVAVIYAGVR,IMHSSPMAIEEQVAVIYAGVR,HSSPMAIEEQVAVIYAGVR,HSSPMAIEEQVAVIYAGVR,IMHSSPMAIEEQVAVIYAGVR,HSSPMAIEEQVAVIYAGVR,IMHSSPMAIEEQVAVIYAGVR,HSSPMAIEEQVAV…	NHMKNKGSIMHSSPMAIEEQVAVIYAGVR	,1,1,1,1,1,1,1,1,1,1,1,1,1,1,1,1,1,1,1,1,3,1,1,1,1,1,1,1	1_hsa_circ_0047557	ATP5A1	ires
,YY6	,GSIMHSWTAEMSSILEER	GSIMHSWTAEMSSILEER	,3	1_hsa_circ_0047564	ATP5A1	ires
,YY6,YY6,YY6,YY6,YY6,YY6,YY6,YY6,YY6,YY6,YY6,YY6,YY6,YY6,YY6,YY6,YY6,YY6,YY6,YY6,YY6,YY6,YY6,YY6,YY6,YY6,YY6,YY6,YY6,YY6,YY6,YY6,YY6,YY6,YY6,YY6,YY6,YY6,YY6,YY6,YY6,YY6,YY6,YY6,YY6,YY6,YY6,YY6,YY6,YY6,YY6,YY6,YY6,YY6,YY6,YY6,YY6,YY6,YY6,YY6,YY6,YY6,YY6,YY6,YY6,YY6,YY6,YY6,YY6,YY6,YY6,YY6,YY6,YY6,YY6,YY6,YY6,YY6,YY6,YY6	,AYLPVNESFGELHGR,AYLPVNESFGELHGR,AYLPVNESFGELHGR,AYLPVNESFGELHGR,AYLPVNESFGELHGR,AYLPVNESFGELHGR,AYLPVNESFGELHGR,AYLPVNESFGELHGR,AYLPVNESFGELHGR,AYLPVNESFGELHGR,AYLPVNESFGELHGR,AYLPVNESFGELHGR,AYLPVNESFGELHGR,AYLPVNESFGELHGR,AYLPVNESFGELHGR,AYLPVNESFGELHGR,AYLPVNESFGELHGR,AYLPVNESFGELHGR,AYLPVNESFGELHGR,AYLPVNESFGELHGR,AYLPVNESFGELHGR,AYLPVNESFGELHGR,AYLPVNESFGELHGR,AYLPVNESFGELHGR,AYLPVNESFGELHG…	AYLPVNESFGELHGR	,3,3,3,3,3,3,3,3,3,3,3,3,3,3,3,3,3,3,3,3,3,3,3,3,3,3,3,3,3,3,3,3,3,3,3,3,3,3,3,3,3,3,3,3,3,3,3,3,3,3,3,3,3,3,3,3,3,3,3,3,3,3,3,3,3,3,3,3,3,3,3,3,3,3,3,3,3,3,3,3	1_hsa_circ_0048550	EEF2	ires
,YY0,YY0,YY0,YY0,YY0	,KEDLYLKPIQR,EDLYLKPIQR,EDLYLKPIQR,EDLYLKPIQR,EDLYLKPIQR	KEDLYLKPIQR	,3,3,3,3,3	1_hsa_circ_0048567	EEF2	ires
,YY2,YY2,YY2,YY2,YY2,YY2	,SEEWADNHLPLTDAELAS,SEEWADNHLPLTDAELAS,SEEWADNHLPLTDAELAS,SEEWADNHLPLTDAELAS,SEEWADNHLPLTDAELAS,SEEWADNHLPLTDAELAS	SEEWADNHLPLTDAELAS	,2,2,2,2,2,2	1_hsa_circ_0048671	PLIN3	non-ires
,YY1,YY10	,AVGEVTYVELLMDAEGK,GIGMGNIGPAVGEVTYVELLMDAEGK	GIGMGNIGPAVGEVTYVELLMDAEGK	,1,3	1_hsa_circ_0049070	HNRNPM	ires
,YY1,YY1,YY1	,VKGGGHVAQIYA,GGGHVAQIYA,GGGHVAQIYA	VKGGGHVAQIYA	,3,3,3	1_hsa_circ_0051003	RPS16	ires
,YY2	,IIVQER	IIVQER	,3	1_hsa_circ_0052447	PXDN	ires
,YY7,YY2,YY2,YY7	,KAQDEGLLSDVVPFKVPGVGLIAS,KAQDEGLLSDVVPFKVPGV,KAQDEGLLSDVVPFKVPGV,AQDEGLLSDVVPFKVPGVGLIAS	KAQDEGLLSDVVPFKVPGVGLIAS	,2,2,2,2	1_hsa_circ_0053080	HADHB	ires
,YY12	,LQAPLSEPTLSQHTHAGCGRPAEGTGQ	LQAPLSEPTLSQHTHAGCGRPAEGTGQ	,2	1_hsa_circ_0053102	TMEM214	ires
,YY5	,TLHEWLQQHGIPGLQVFQTG	TLHEWLQQHGIPGLQVFQTG	,2	1_hsa_circ_0053174	CAD	ires
,YY4	,YLADPSNLFVVSSDFCHWAGEF	YLADPSNLFVVSSDFCHWAGEF	,2	1_hsa_circ_0053393	MEMO1	ires
,YY3	,EEAETKVYVGNLGTGAGK	EEAETKVYVGNLGTGAGK	,1	1_hsa_circ_0054153	SRSF7	ires
,YY1,YY1,YY1,YY1,YY1	,FILEVHQFSR,FILEVHQFSR,FILEVHQFSR,FILEVHQFSR,FILEVHQFSR	FILEVHQFSR	,1,1,1,1,1	1_hsa_circ_0054586	SPTBN1	ires
,YY9,YY9,YY9	,VTSVESNSNGNCVIDWLVSNQSVR,VTSVESNSNGNCVIDWLVSNQSVR,VTSVESNSNGNCVIDWLVSNQSVR	VTSVESNSNGNCVIDWLVSNQSVR	,1,1,1	1_hsa_circ_0055014	PLEK	ires
,YY6,YY6	,ESLADDLKIDVVVLK,ESLADDLKIDVVVLK	ESLADDLKIDVVVLK	,3,3	1_hsa_circ_0056822	WDSUB1	ires
,YY1	,AGLFPDVGGGYFLPR	AGLFPDVGGGYFLPR	,3	1_hsa_circ_0057486	HIBCH	ires
,YY0,YY0	,GFEDEVKK,YLEKGFEDEVKK	YLEKGFEDEVKK	,3,3	1_hsa_circ_0057719	BZW1	non-ires
,YY5	,LVNQQLLADPLVPPQLTIKDFYMTVRTTA	LVNQQLLADPLVPPQLTIKDFYMTVRTTA	,2	1_hsa_circ_0057906	NDUFS1	ires
,YY4	,LPITALFSVSDKTGLVEFAR	LPITALFSVSDKTGLVEFAR	,3	1_hsa_circ_0058059	ATIC	ires
,YY9,YY9	,SSPVVIDASTAVPPPTDLR,SSPVVIDASTAVPPPTDLR	SSPVVIDASTAVPPPTDLR	,3,3	1_hsa_circ_0058096	FN1	ires
,YY2	,VTRGNSPVQEFTVPGSK	VTRGNSPVQEFTVPGSK	,1	1_hsa_circ_0058106	FN1	ires
,YY3	,PVTTEETCFDKYTGNTYR	PVTTEETCFDKYTGNTYR	,1	1_hsa_circ_0058139	FN1	ires
,YY8	,YSFCTDHTAEETCFDKYTGNTYR	YSFCTDHTAEETCFDKYTGNTYR	,3	1_hsa_circ_0058155	FN1	ires
,YY11,YY11,YY11,YY11,YY10	,AVGDNIGYITFGYNVSLLYDLENLPASKDSIVHQAGMLKR,AVGDNIGYITFGYNVSLLYDLENLPASKDSIVHQAGMLKR,AVGDNIGYITFGYNVSLLYDLENLPASKDSIVHQAGMLKR,AVGDNIGYITFGYNVSLLYDLENLPASKDSIVHQAGMLKR,VGDNIGYITFGYNVSLLYDLENLPASKDSIVHQAGMLKR	AVGDNIGYITFGYNVSLLYDLENLPASKDSIVHQAGMLKR	,1,1,1,1,1	1_hsa_circ_0058213	ARPC2	ires
,YY3	,TITELGFK	TITELGFK	,3	1_hsa_circ_0058256	USP37	ires
,YY3	,TITELGFK	TITELGFK	,3	1_hsa_circ_0058256	USP37	ires
,YY1,YY1	,QGRPNFEEGGPTSVGR,QGRPNFEEGGPTSVGR	QGRPNFEEGGPTSVGR	,1,1	1_hsa_circ_0058733	GIGYF2	ires
,YY5,YY5,YY6,YY5,YY5,YY5,YY5	,GSFSTISGEKDVVFLLDGSEGVR,GSFSTISGEKDVVFLLDGSEGVR,HGSFSTISGEKDVVFLLDGSEGVR,GSFSTISGEKDVVFLLDGSEGVR,GSFSTISGEKDVVFLLDGSEGVR,GSFSTISGEKDVVFLLDGSEGVR,GSFSTISGEKDVVFLLDGSEGVR	HGSFSTISGEKDVVFLLDGSEGVR	,1,1,1,1,1,1,1	1_hsa_circ_0058820	COL6A3	ires
,YY3,YY1	,PCSGMDISAIDLINIESFSSR,SGMDISAIDLINIESFSSR	PCSGMDISAIDLINIESFSSR	,3,1	1_hsa_circ_0059197	NOP56	ires
,YY8	,FEQLSESAKEVSISLCLR	FEQLSESAKEVSISLCLR	,3	1_hsa_circ_0059502	SNX5	ires
,YY3,YY3	,LYNLNVGDYIEAVLDR,LYNLNVGDYIEAVLDR	LYNLNVGDYIEAVLDR	,1,1	1_hsa_circ_0059645	PYGB	ires
,YY0,YY0,YY0,YY0,YY0,YY0,YY0	,VPAINVNDSVTK,VPAINVNDSVTK,VPAINVNDSVTK,VPAINVNDSVTK,VPAINVNDSVTK,VPAINVNDSVTK,INVNDSVTK	VPAINVNDSVTK	,3,3,3,3,3,3,1	1_hsa_circ_0059918	AHCY	ires
,YY1,YY1,YY1,YY1,YY1	,PADIGLAAWGR,PADIGLAAWGR,PADIGLAAWGR,PADIGLAAWGR,PADIGLAAWGR	PADIGLAAWGR	,1,1,1,1,1	1_hsa_circ_0059922	AHCY	non-ires
,YY2	,MLSIPIKSTMDNPTTTQYASLMHSFILK	MLSIPIKSTMDNPTTTQYASLMHSFILK	,3	1_hsa_circ_0059967	DYNLRB1	ires
,YY4	,CALLGFPEAQALGLEVFHAGTALK	CALLGFPEAQALGLEVFHAGTALK	,1	1_hsa_circ_0061529	GART	ires
,YY3,YY4,YY3,YY3	,VVLMCDPVLGDKWDGEGSMYVPEDLLPVYK,AVVLMCDPVLGDKWDGEGSMYVPEDLLPVYK,VVLMCDPVLGDKWDGEGSMYVPEDLLPVYK,VVLMCDPVLGDKWDGEGSMYVPEDLLPVYK	AVVLMCDPVLGDKWDGEGSMYVPEDLLPVYK	,1,1,1,1	1_hsa_circ_0061901	PDXK	ires
,YY3,YY3,YY3,YY3	,SDTVIQSLIALVNDPQPEHPLR,SDTVIQSLIALVNDPQPEHPLR,SDTVIQSLIALVNDPQPEHPL,SDTVIQSLIALVNDPQPEHPLRADLAEEY	SDTVIQSLIALVNDPQPEHPLRADLAEEY	,1,1,0,0	1_hsa_circ_0062417	UBE2L3	ires
,YY1,YY1,YY1	,MSSGQQSVTGVEASDDANSYWR,MSSGQQSVTGVEASDDANSYWR,MSSGQQSVTGVEASDDANSYWR	MSSGQQSVTGVEASDDANSYWR	,1,1,1	1_hsa_circ_0062423	SDF2L1	non-ires
,YY3,YY3,YY4,YY3,YY3,YY3	,LKNKHEAMITDLEAAQ,LKNKHEAMITDLEAAQ,KNKHEAMITDLEAAQK,NKHEAMITDLEAAQ,NKHEAMITDLEAAQ,NKHEAMITDLEAAQ	LKNKHEAMITDLEAAQK	,2,2,1,2,2,2	1_hsa_circ_0063117	MYH9	ires
,YY3	,NTDQASMPDNTDRE	NTDQASMPDNTDRE	,2	1_hsa_circ_0063143	MYH9	ires
,YY2	,GLGVEICIATPGRLIDFLESGKTNLRR	GLGVEICIATPGRLIDFLESGKTNLRR	,3	1_hsa_circ_0063319	DDX17	ires
,YY5,YY5,YY5	,VAAIEALNDAWVVK,VAAIEALNDAWVVK,VAAIEALNDAWVVK	VAAIEALNDAWVVK	,3,3,3	1_hsa_circ_0063465	ST13	ires
,YY1	,VGVSQQPEDSQQDLPGER	VGVSQQPEDSQQDLPGER	,3	1_hsa_circ_0063930	PLXNB2	ires
,YY1	,VGVSQQPEDSQQDLPGER	VGVSQQPEDSQQDLPGER	,3	1_hsa_circ_0063930	PLXNB2	ires
,YY1	,MSYFPR	MSYFPR	,1	1_hsa_circ_0064954	ULK4	ires
,YY1,YY1	,ELILGDR,ELILGDR	ELILGDR	,3,3	1_hsa_circ_0065894	VPRBP	ires
,YY2,YY2	,EVFLSNLEETCPMTCILGK,EVFLSNLEETCPMTCILGK	EVFLSNLEETCPMTCILGK	,3,3	1_hsa_circ_0066078	PBRM1	ires
,YY7,YY7	,FADEHVPGHSPLCR,FADEHVPGHSPLCR	FADEHVPGHSPLCR	,3,3	1_hsa_circ_0066309	FLNB	ires
,YY7,YY7	,FADEHVPGHSPLCR,FADEHVPGHSPLCR	FADEHVPGHSPLCR	,3,3	1_hsa_circ_0066309	FLNB	ires
,YY0	,IILPEGAK	IILPEGAK	,3	1_hsa_circ_0067224	RPN1	ires
,YY1,YY13	,SNPQTFYYAVAVVK,GVAAPPLTNTSATREPSNPQTFYYAVAVVK	GVAAPPLTNTSATREPSNPQTFYYAVAVVK	,1,1	1_hsa_circ_0067408	TF	ires
,YY6,YY13	,VPQNTGDPQTFYYAVAVVKK,YYGYTGAFRCLVEKGDVAFVKHQTVPQNTGDPQTFYYAVAVVK	YYGYTGAFRCLVEKGDVAFVKHQTVPQNTGDPQTFYYAVAVVKK	,1,1	1_hsa_circ_0067409	TF	ires
,YY4,YY4	,HCRFENLANKADR,HCRFENLANKADR	HCRFENLANKADR	,1,1	1_hsa_circ_0067413	TF	ires
,YY1	,VLILSDLR	VLILSDLR	,1	1_hsa_circ_0067979	FNDC3B	ires
,YY1	,AGNLASTLGQHK	AGNLASTLGQHK	,1	1_hsa_circ_0068047	TBL1XR1	ires
,YY10	,DTASVNENGLGTNSELSNPSETESER	DTASVNENGLGTNSELSNPSETESER	,1	1_hsa_circ_0068135	FXR1	ires
,YY8,YY8	,FSDSLQEMINFHTLVKLCIAM,FSDSLQEMINFHTLVKLCIAM	FSDSLQEMINFHTLVKLCIAM	,2,2	1_hsa_circ_0068577	ACAP2	ires
,YY8,YY8,YY8,YY8,YY8,YY8	,LNLPINIIGPCFRNLFQR,LNLPINIIGPCFRNLFQR,LNLPINIIGPCFRNLFQR,LNLPINIIGPCFRNLFQR,LNLPINIIGPCFRNLFQR,LNLPINIIGPCFRNLFQR	LNLPINIIGPCFRNLFQR	,3,3,3,3,3,3	1_hsa_circ_0069253	LAP3	ires
,YY1,YY1,YY1	,PGADLSDYFNYGFNEDTWK,PGADLSDYFNYGFNEDTWK,PGADLSDYFNYGFNEDTWK	PGADLSDYFNYGFNEDTWK	,1,1,1	1_hsa_circ_0069745	FIP1L1	ires
,YY9	,CSGIGDNPGTTDEDILAK	CSGIGDNPGTTDEDILAK	,3	1_hsa_circ_0071141	LRBA	ires
,YY1,YY1,YY1,YY1	,FEEMIQQK,EKFEEMIQQK,EKFEEMIQQK,YEKEKFEEMIQQK	YEKEKFEEMIQQK	,3,3,3,3	1_hsa_circ_0071829	CCT5	ires
,YY2,YY2,YY2	,QHEADADLINAGL,QHEADADLINAGL,QHEADADLINAGL	QHEADADLINAGL	,2,2,2	1_hsa_circ_0072362	OXCT1	ires
,YY1	,AIPGVVEK	AIPGVVEK	,3	1_hsa_circ_0072482	SKIV2L2	ires
,YY2,YY2,YY2,YY3,YY3,YY3,YY3,YY3,YY3,YY3	,VNNSSLIGLGYTQTLKPGK,VNNSSLIGLGYTQTLKPGK,VNNSSLIGLGYTQTLKPGK,GLGYTQTLKPGKK,GLGYTQTLKPGKK,VNNSSLIGLGYTQTLKPGKK,VNNSSLIGLGYTQTLKPGKK,GLGYTQTLKPGKK,VNNSSLIGLGYTQTLKPGKK,VNNSSLIGLGYTQTLKPGKK	VNNSSLIGLGYTQTLKPGKK	,3,3,3,1,1,3,3,1,3,3	1_hsa_circ_0073924	VDAC1	ires
,YY1	,KALPLSNLYETLGVVGSTTTQLYTDRTEK	KALPLSNLYETLGVVGSTTTQLYTDRTEK	,1	1_hsa_circ_0074038	TGFBI	ires
,YY6	,NNVVSVNKEPVAEPDIMATNGVVHVITNVLQPPAKTLFE	NNVVSVNKEPVAEPDIMATNGVVHVITNVLQPPAKTLFE	,2	1_hsa_circ_0074046	TGFBI	ires
,YY1,YY1,YY1	,DQPGTSAVPNLASVGTRLPPPLPQNLLYTVSER,DQPGTSAVPNLASVGTRLPPPLPQNLLYTVSER,DQPGTSAVPNLASVGTRLPPPLPQNLLYTVSER	DQPGTSAVPNLASVGTRLPPPLPQNLLYTVSER	,3,3,3	1_hsa_circ_0074423	RBM27	ires
,YY1,YY1,YY1	,DQPGTSAVPNLASVGTRLPPPLPQNLLYTVSER,DQPGTSAVPNLASVGTRLPPPLPQNLLYTVSER,DQPGTSAVPNLASVGTRLPPPLPQNLLYTVSER	DQPGTSAVPNLASVGTRLPPPLPQNLLYTVSER	,3,3,3	1_hsa_circ_0074427	RBM27	ires
,YY4,YY4,YY4	,YDFEDDEEKVAK,YDFEDDEEKVAK,YDFEDDEEKVAK	YDFEDDEEKVAK	,3,3,3	1_hsa_circ_0074481	FBXO38	ires
,YY2	,SEGALVDQGIFEELTR	SEGALVDQGIFEELTR	,1	1_hsa_circ_0075326	TBC1D9B	ires
,YY5	,GGLSTFFEAQDALSGLTIC	GGLSTFFEAQDALSGLTIC	,2	1_hsa_circ_0075444	EXOC2	ires
,YY1,YY1,YY1,YY1,YY1,YY1,YY1	,ENPNLRDNWTDAEGYYR,DNWTDAEGYYR,DNWTDAEGYYR,DNWTDAEGYYR,DNWTDAEGYYR,DNWTDAEGYYR,DNWTDAEGYYR	ENPNLRDNWTDAEGYYR	,3,3,3,3,3,3,3	1_hsa_circ_0075505	PRPF4B	ires
,YY3	,HNLMTVEQNNALK	HNLMTVEQNNALK	,3	1_hsa_circ_0075511	PRPF4B	ires
,YY7,YY7,YY7,YY7	,QGLYELSASNFELHVAQVQAANDS,QGLYELSASNFELHVAQVQAANDS,QGLYELSASNFELHVAQVQAANDS,QGLYELSASNFELHVAQVQAANDS	QGLYELSASNFELHVAQVQAANDS	,2,2,2,2	1_hsa_circ_0075595	MUTED-TXNDC5	ires
,YY7,YY7,YY7,YY7	,QGLYELSASNFELHVAQVQAANDS,QGLYELSASNFELHVAQVQAANDS,QGLYELSASNFELHVAQVQAANDS,QGLYELSASNFELHVAQVQAANDS	QGLYELSASNFELHVAQVQAANDS	,2,2,2,2	1_hsa_circ_0075595	MUTED-TXNDC5	ires
,YY1	,AGSHTLQSMYGCDVGPDGR	AGSHTLQSMYGCDVGPDGR	,3	1_hsa_circ_0075931	None	ires
,YY3	,SGDAAIVDMVPGKPMCVESFSDYPPLGDY	SGDAAIVDMVPGKPMCVESFSDYPPLGDY	,2	1_hsa_circ_0076985	EEF1A1	ires
,YY1,YY3,YY3,YY3,YY3,YY3	,LGIGTVPVGR,SGDAAIVDMVPGKPMCVESFSDYPPLGIG,SGDAAIVDMVPGKPMCVESFSDYPPLGIG,SGDAAIVDMVPGKPMCVESFSDYPPLGIG,SGDAAIVDMVPGKPMCVESFSDYPPLGIG,SGDAAIVDMVPGKPMCVESFSDYPPLGIG	SGDAAIVDMVPGKPMCVESFSDYPPLGIGTVPVGR	,1,2,2,2,2,2	1_hsa_circ_0076986	EEF1A1	ires
,YY2,YY2,YY2,YY2,YY2,YY2,YY2,YY2,YY2,YY2,YY3,YY2	,SGDAAIVDMVPGKPMCVESFSDYPPLDA,SGDAAIVDMVPGKPMCVESFSDYPPLDA,SGDAAIVDMVPGKPMCVESFSDYPPLDA,SGDAAIVDMVPGKPMCVESFSDYPPLDA,SGDAAIVDMVPGKPMCVESFSDYPPLDA,SGDAAIVDMVPGKPMCVESFSDYPPLDA,SGDAAIVDMVPGKPMCVESFSDYPPLDA,SGDAAIVDMVPGKPMCVESFSDYPPLDA,SGDAAIVDMVPGKPMCVESFSDYPPLDA,SGDAAIVDMVPGKPMCVESFSDYPPLDA,SGDAAIVDMVPGKPMCVESFSDYPPLDAL,SGDAAIVDMVPGKPMCVESFSDYPPLDA	SGDAAIVDMVPGKPMCVESFSDYPPLDAL	,2,2,2,2,2,2,2,2,2,2,2,2	1_hsa_circ_0076987	EEF1A1	ires
,YY2,YY2,YY2,YY2,YY2,YY2,YY2,YY2,YY2,YY2,YY3,YY2	,SGDAAIVDMVPGKPMCVESFSDYPPLDA,SGDAAIVDMVPGKPMCVESFSDYPPLDA,SGDAAIVDMVPGKPMCVESFSDYPPLDA,SGDAAIVDMVPGKPMCVESFSDYPPLDA,SGDAAIVDMVPGKPMCVESFSDYPPLDA,SGDAAIVDMVPGKPMCVESFSDYPPLDA,SGDAAIVDMVPGKPMCVESFSDYPPLDA,SGDAAIVDMVPGKPMCVESFSDYPPLDA,SGDAAIVDMVPGKPMCVESFSDYPPLDA,SGDAAIVDMVPGKPMCVESFSDYPPLDA,SGDAAIVDMVPGKPMCVESFSDYPPLDAL,SGDAAIVDMVPGKPMCVESFSDYPPLDA	SGDAAIVDMVPGKPMCVESFSDYPPLDAL	,2,2,2,2,2,2,2,2,2,2,2,2	1_hsa_circ_0076987	EEF1A1	ires
,YY3	,SGDAAIVDMVPGKPMCVESFSDYPPLAFS	SGDAAIVDMVPGKPMCVESFSDYPPLAFS	,2	1_hsa_circ_0076989	EEF1A1	ires
,YY2	,FLGDIR	FLGDIR	,3	1_hsa_circ_0077942	PDE7B	ires
,YY1	,KDDVLHTLTGAMSLLR	KDDVLHTLTGAMSLLR	,1	1_hsa_circ_0078689	MLLT4	ires
,YY5	,LEFNQPMEIFVDDETK	LEFNQPMEIFVDDETK	,1	1_hsa_circ_0079013	ATP6V1G2-DDX39B	ires
,YY1,YY1,YY1,YY1,YY1,YY1	,MSMESCGIHETTFNSIMK,MSMESCGIHETTFNSIMK,MSMESCGIHETTFNSIMK,MSMESCGIHETTFNSIMK,MSMESCGIHETTFNSIMK,MSMESCGIHETTFNSIMK	MSMESCGIHETTFNSIMK	,3,3,3,3,3,3	1_hsa_circ_0079263	ACTB	ires
,YY0	,RGDVIYILSK	RGDVIYILSK	,3	1_hsa_circ_0079658	SKAP2	ires
,YY1	,PGFYGLDESDLDKVFHLPTTTFIGGQESALPLR	PGFYGLDESDLDKVFHLPTTTFIGGQESALPLR	,1	1_hsa_circ_0080068	OGDH	ires
,YY0,YY0,YY0	,ISSFLVTNAQFPAEIR,ISSFLVTNAQFPAEIR,ISSFLVTNAQFPAEIR	ISSFLVTNAQFPAEIR	,3,3,3	1_hsa_circ_0080400	TYW1	ires
,YY2	,IEGVEEEEKAAEMHK	IEGVEEEEKAAEMHK	,1	1_hsa_circ_0080608	GTF2I	ires
,YY1,YY1,YY1,YY1	,VEIAICPNNHEVHIYEK,VEIAICPNNHEVHIYEK,VEIAICPNNHEVHIYEK,VEIAICPNNHEVHIYEK	VEIAICPNNHEVHIYEK	,1,1,1,1	1_hsa_circ_0081342	ARPC1B	ires
,YY3	,CVQDNELQGTNSSGSLGGLDVR	CVQDNELQGTNSSGSLGGLDVR	,3	1_hsa_circ_0081902	CBLL1	ires
,YY10	,FHQGTGAAARDTNGENIAESLVAEGLATR	FHQGTGAAARDTNGENIAESLVAEGLATR	,1	1_hsa_circ_0082112	SND1	ires
,YY1	,GGSPDSTSPSSSPTFWNYSR	GGSPDSTSPSSSPTFWNYSR	,1	1_hsa_circ_0082351	TMEM209	non-ires
,YY2	,KFLDTSHYSTAGSSSGV	KFLDTSHYSTAGSSSGV	,2	1_hsa_circ_0082440	EXOC4	ires
,YY2	,KFLDTSHYSTAGSSSGV	KFLDTSHYSTAGSSSGV	,2	1_hsa_circ_0082440	EXOC4	ires
,YY6,YY6,YY6	,QVQEFLKDGDDVIIIGVFKGESDPAYQQYQDAGVDIAS,QVQEFLKDGDDVIIIGVFKGESDPAYQQYQDAGVDIAS,QVQEFLKDGDDVIIIGVFKGESDPAYQQYQDAGVDIAS	QVQEFLKDGDDVIIIGVFKGESDPAYQQYQDAGVDIAS	,2,2,2	1_hsa_circ_0082851	PDIA4	ires
,YY3	,FLLSFR	FLLSFR	,3	1_hsa_circ_0083534	XPO7	ires
,YY3,YY3,YY3,YY3	,ATQQQHDFTLTQTADGP,ATQQQHDFTLTQTADGP,ATQQQHDFTLTQTADGP,ATQQQHDFTLTQTADGP	ATQQQHDFTLTQTADGP	,2,2,2,2	1_hsa_circ_0084320	PRKDC	ires
,YY4,YY4	,MIITDETKNNWEVSALSR,MIITDETKNNWEVSALSR	MIITDETKNNWEVSALSR	,1,1	1_hsa_circ_0084333	PRKDC	ires
,YY11	,YMESLALAHADEKSLGGISGSGPSGR	YMESLALAHADEKSLGGISGSGPSGR	,1	1_hsa_circ_0084422	PRKDC	ires
,YY2	,GDWSQFTLWQQGA	GDWSQFTLWQQGA	,2	1_hsa_circ_0084601	ASPH	ires
,YY12	,YLAEVAAGDDKKEHPVMDKNELVQKAK	YLAEVAAGDDKKEHPVMDKNELVQKAK	,3	1_hsa_circ_0085167	YWHAZ	ires
,YY3,YY3	,CVYAKIR,CVYAKIR	CVYAKIR	,1,1	1_hsa_circ_0086161	RPL8	ires
,YY1	,SSITPVYHNMFALMSETER	SSITPVYHNMFALMSETER	,1	1_hsa_circ_0086266	JAK2	ires
,YY5	,MILPTMNWLDHGR	MILPTMNWLDHGR	,3	1_hsa_circ_0086860	TLN1	ires
,YY6	,AHATGAGPAGRYDQATDTILTVTENIFSSMGDAGGGTYN	AHATGAGPAGRYDQATDTILTVTENIFSSMGDAGGGTYN	,2	1_hsa_circ_0086947	TLN1	ires
,YY2	,LTDPQEGAVVVLPADSQQR	LTDPQEGAVVVLPADSQQR	,1	1_hsa_circ_0087771	TEX10	ires
,YY1,YY1	,TAIHTAAMDMLGGPGIESQCR,TAIHTAAMDMLGGPGIESQCR	TAIHTAAMDMLGGPGIESQCR	,1,1	1_hsa_circ_0088095	HSDL2	ires
,YY1	,LMGGQEHFAHLLILR	LMGGQEHFAHLLILR	,1	1_hsa_circ_0088175	ORM1	ires
,YY6	,WQPAIATVDSYVISYTGEKAKEPEI	WQPAIATVDSYVISYTGEKAKEPEI	,2	1_hsa_circ_0088196	TNC	ires
,YY5,YY5,YY5	,VKASTGLDAPSQIEVK,VKASTGLDAPSQIEVK,VKASTGLDAPSQIEVK	VKASTGLDAPSQIEVK	,3,3,3	1_hsa_circ_0088206	TNC	ires
,YY5,YY5,YY5	,SVDQYLELIGNSLPGATGR,ILTSVDQYLELIGNSLPGATGR,ILTSVDQYLELIGNSLPGATGR	ILTSVDQYLELIGNSLPGATGR	,1,3,3	1_hsa_circ_0088682	FAM129B	ires
,YY1	,HSEAAGAAGAGLTACGR	HSEAAGAAGAGLTACGR	,1	1_hsa_circ_0088750	GOLGA2	ires
,YY9,YY9,YY9,YY9,YY9,YY9,YY9,YY9	,TETQEKNPLPSKETFPPQPCLT,TETQEKNPLPSKETFPPQPCLT,TETQEKNPLPSKETFPPQPCLT,TETQEKNPLPSKETFPPQPCLT,LKKTETQEKNPLPSKETFPPQPCLT,KTETQEKNPLPSKETFPPQPCLT,KTETQEKNPLPSKETFPPQPCLT,KTETQEKNPLPSKETFPPQPCLT	LKKTETQEKNPLPSKETFPPQPCLT	,2,2,2,2,2,2,2,2	1_hsa_circ_0089892	TMSB4X	non-ires
,YY8	,LFVGGLNFNTDEQALEDHFSSFGPISEGTLLPSLC	LFVGGLNFNTDEQALEDHFSSFGPISEGTLLPSLC	,2	1_hsa_circ_0090501	RBM3	ires
,YY2	,SIGTLLAELR	SIGTLLAELR	,1	1_hsa_circ_0090680	HUWE1	ires
,YY5	,PLIYKDKISGSGSNSDMMENSKEEGTSSSEK	PLIYKDKISGSGSNSDMMENSKEEGTSSSEK	,3	1_hsa_circ_0091093	ATRX	ires
,YY3	,LLEELK	LLEELK	,3	1_hsa_circ_0091157	PGK1	ires
,YY3	,FDESVVDDWIESYKHDR	FDESVVDDWIESYKHDR	,1	1_hsa_circ_0091463	STAG2	ires
,YY2	,DQYATIIHNLR	DQYATIIHNLR	,3	1_hsa_circ_0091619	SAGE1	ires
,YY2	,DQYATIIHNLR	DQYATIIHNLR	,3	1_hsa_circ_0091620	SAGE1	ires
,YY22	,EGGAHKVRAGGPGLERAEAGVPGLVEPVDVVDNADGTQTVNYVPSR	EGGAHKVRAGGPGLERAEAGVPGLVEPVDVVDNADGTQTVNYVPSR	,1	1_hsa_circ_0091883	FLNA	ires
,YY2	,PKEVDVGKDQEFTVK	PKEVDVGKDQEFTVK	,1	1_hsa_circ_0091959	FLNA	ires
,YY17	,EAGTYSLNVTYGGHQVPGAGTGEVEVVIQDPMGQKGTVEPQLEARGDSTY	EAGTYSLNVTYGGHQVPGAGTGEVEVVIQDPMGQKGTVEPQLEARGDSTY	,1	1_hsa_circ_0091972	FLNA	ires
,YY4	,EAGQGIEPTGNMVK	EAGQGIEPTGNMVK	,1	1_hsa_circ_0092010	FLNA	non-ires
,YY0,YY0,YY0,YY0,YY0,YY0,YY0,YY0,YY0,YY0,YY0,YY0,YY0,YY0,YY0,YY0,YY0,YY0,YY0,YY0,YY0,YY0,YY0,YY0,YY0,YY0,YY0,YY0,YY0,YY0,YY0,YY0,YY0,YY0,YY0,YY0,YY0,YY0,YY0,YY0	,EMVQNLMVLR,EMVQNLMVLR,EMVQNLMVLR,EMVQNLMVLR,EMVQNLMVLR,EMVQNLMVLR,EMVQNLMVLR,EMVQNLMVLR,EMVQNLMVLR,EMVQNLMVLR,EMVQNLMVLR,EMVQNLMVLR,EMVQNLMVLR,EMVQNLMVLR,EMVQNLMVLR,EMVQNLMVLR,EMVQNLMVLR,EMVQNLMVLR,EMVQNLMVLR,EMVQNLMVLR,EMVQNLMVLR,EMVQNLMVLR,EMVQNLMVLR,EMVQNLMVLR,EMVQNLMVLR,EMVQNLMVLR,EMVQNLMVLR,EMVQNLMVLR,EMVQNLMVLR,EMVQNLMVLR,EMVQNLMVLR,EMVQNLMVLR,EMVQNLMVLR,EMVQNLMVLR,EMVQNLMVLR,EMVQNLMVLR,EM…	EMVQNLMVLR	,3,3,3,3,3,3,3,3,3,3,3,3,3,3,3,3,3,3,3,3,3,3,3,3,3,3,3,3,3,3,3,3,3,3,3,3,3,3,3,3	1_hsa_circ_0092125	G6PD	ires
,YY1,YY1,YY1	,PSSLHVGDEILEINGTNVTNHSVDQLQK,PSSLHVGDEILEINGTNVTNHSVDQLQK,PSSLHVGDEILEINGTNVTNHSVDQLQK	PSSLHVGDEILEINGTNVTNHSVDQLQK	,1,1,1	1_hsa_circ_0092148	MPP1	ires
,YY1	,LVMNVITIEDYK	LVMNVITIEDYK	,1	1_hsa_circ_0092846	CACUL1	ires
,YY8,YY8	,IKDMDLWEQQEEERIDYFERAK,IKDMDLWEQQEEERIDYFERAK	IKDMDLWEQQEEERIDYFERAK	,3,3	1_hsa_circ_0092860	EIF3A	ires
,YY2	,RQVELQELNDR	RQVELQELNDR	,3	1_hsa_circ_0093232	VIM	non-ires
,YY4	,VFHDPVDELAR	VFHDPVDELAR	,1	1_hsa_circ_0093799	ANK3	ires
,YY1	,EMPMQTLVPAK	EMPMQTLVPAK	,3	1_hsa_circ_0094093	PSAP	ires
,YY3,YY3	,ILVAEGTR,ILVAEGTR	ILVAEGTR	,3,3	1_hsa_circ_0094986	DLAT	ires
,YY2	,CTVHVVIATPGR	CTVHVVIATPGR	,1	1_hsa_circ_0095130	DDX6	ires
,YY1	,IVLHEAVSTGDPEMVYTVLQHR	IVLHEAVSTGDPEMVYTVLQHR	,3	1_hsa_circ_0097224	ANKRD13A	ires
,YY2	,LSGETIQGLR	LSGETIQGLR	,1	1_hsa_circ_0097744	EIF2B1	ires
,YY6	,SQVKISAPNVAPSDVGGGGGR	SQVKISAPNVAPSDVGGGGGR	,1	1_hsa_circ_0098537	CNTN1	ires
,YY2	,TAMNVNDLFLAIAA	TAMNVNDLFLAIAA	,2	1_hsa_circ_0098820	RAB5B	ires
,YY12	,SYEVEIDGKTYQAGEQEPDKESGASVDEVAR	SYEVEIDGKTYQAGEQEPDKESGASVDEVAR	,1	1_hsa_circ_0099576	METAP2	ires
,YY2	,LADFVR	LADFVR	,3	1_hsa_circ_0099587	CDK17	ires
,YY1	,PDVELVQMVVDGVK	PDVELVQMVVDGVK	,1	1_hsa_circ_0101364	CKB	ires
,YY1,YY1,YY1	,EHYQVLE,EKEHYQVLE,EKEHYQVLE	EKEHYQVLE	,2,2,2	1_hsa_circ_0102178	KTN1	ires
,YY3	,RQLIAQEEIR	RQLIAQEEIR	,1	1_hsa_circ_0102255	C14orf38	ires
,YY4	,IPGISSTGVLK	IPGISSTGVLK	,3	1_hsa_circ_0102876	C14orf159	ires
,YY3	,PSKGSLLLESK	PSKGSLLLESK	,3	1_hsa_circ_0102891	SMEK1	ires
,YY4,YY4,YY4	,LASFLGAYK,LASFLGAYK,LASFLGAYK	LASFLGAYK	,3,3,3	1_hsa_circ_0103520	STARD9	ires
,YY2	,SPVIGSEVFLPNSNHVASGAGEAAR	SPVIGSEVFLPNSNHVASGAGEAAR	,3	1_hsa_circ_0104538	PML	non-ires
,YY1,YY1,YY1,YY1,YY1	,LIFESFVDYVAVEQLDGDNKYDAGEHGLQEAEK,LIFESFVDYVAVEQLDGDNKYDAGEHGLQEAEK,LIFESFVDYVAVEQLDGDNKYDAGEHGLQEAEK,LIFESFVDYVAVEQLDGDNKYDAGEHGLQEAEK,LIFESFVDYVAVEQLDGDNKYDAGEHGLQEAEK	LIFESFVDYVAVEQLDGDNKYDAGEHGLQEAEK	,3,3,3,3,3	1_hsa_circ_0106152	USP7	ires
,YY3	,TDAGCEWTEGGITPVFEPR	TDAGCEWTEGGITPVFEPR	,3	1_hsa_circ_0106682	SHPK	ires
,YY9	,WIGYGWSGTDWIWENIVSNVMDVIAR	WIGYGWSGTDWIWENIVSNVMDVIAR	,3	1_hsa_circ_0107440	DDX5	ires
,YY2	,SHTPVSIQEEIEK	SHTPVSIQEEIEK	,1	1_hsa_circ_0107538	BPTF	ires
,YY2,YY2	,NKQEVMISDLEVD,NKQEVMISDLEVD	NKQEVMISDLEVD	,2,2	1_hsa_circ_0107816	MYH10	ires
,YY3	,ILTAPSTELVSGGSDNQVIHWEIEDNQLLK	ILTAPSTELVSGGSDNQVIHWEIEDNQLLK	,1	1_hsa_circ_0108348	ELP2	ires
,YY3,YY3,YY3,YY3	,LQDLDTDYGSGYPNGIR,LQDLDTDYGSGYPNGIR,LQDLDTDYGSGYPNGIR,LQDLDTDYGSGYPNGIR	LQDLDTDYGSGYPNGIR	,3,3,3,3	1_hsa_circ_0109088	RNASEH2A	non-ires
,YY3,YY3,YY3,YY3	,LQDLDTDYGSGYPNGIR,LQDLDTDYGSGYPNGIR,LQDLDTDYGSGYPNGIR,LQDLDTDYGSGYPNGIR	LQDLDTDYGSGYPNGIR	,3,3,3,3	1_hsa_circ_0109088	RNASEH2A	non-ires
,YY6,YY6,YY6	,FYGDEEKDKGPARCR,FYGDEEKDKGPARCR,FYGDEEKDKGPARCR	FYGDEEKDKGPARCR	,3,3,3	1_hsa_circ_0109099	CALR	non-ires
,YY2,YY2,YY2,YY2,YY2,YY2	,INVGEVTYVELLMDAEGK,INVGEVTYVELLMDAEGK,INVGEVTYVELLMDAEGK,INVGEVTYVELLMDAEGK,INVGEVTYVELLMDAEGK,INVGEVTYVELLMDAEGK	INVGEVTYVELLMDAEGK	,3,3,3,3,3,3	1_hsa_circ_0110079	HNRNPM	ires
,YY20	,EPVQASDESDLPSTSQDPPSSSSVGLGMYETPLFLAHEEESGGR	EPVQASDESDLPSTSQDPPSSSSVGLGMYETPLFLAHEEESGGR	,1	1_hsa_circ_0111508	TPR	ires
,YY6,YY6,YY6,YY6	,KMLDAEEIVDGNVK,KMLDAEEIVDGNVK,KMLDAEEIVDGNVK,KMLDAEEIVDGNVK	KMLDAEEIVDGNVK	,1,1,1,1	1_hsa_circ_0112590	ACTN2	ires
,YY4	,SILNSLYELLGGVE	SILNSLYELLGGVE	,2	1_hsa_circ_0112641	RYR2	ires
,YY2	,ITDNLR	ITDNLR	,3	1_hsa_circ_0113497	AGBL4	ires
,YY2	,TTGKEDTGTFDTVLWAIDR	TTGKEDTGTFDTVLWAIDR	,1	1_hsa_circ_0116217	TXNRD2	ires
,YY4,YY4	,PMLLGYINSR,PMLLGYINSR	PMLLGYINSR	,1,1	1_hsa_circ_0120645	USP34	ires
,YY4	,GDRADYIK	GDRADYIK	,3	1_hsa_circ_0122821	GNB4	ires
,YY2,YY2,YY2	,TSMNVNEIFMAIAA,TSMNVNEIFMAIAA,TSMNVNEIFMAIAA	TSMNVNEIFMAIAA	,2,2,2	1_hsa_circ_0123300	RAB5A	ires
,YY1	,AEEVGFHGFQEK	AEEVGFHGFQEK	,1	1_hsa_circ_0124156	PBRM1	ires
,YY9	,SDLETSEPKPFLYYPEIKEAPNASNLK	SDLETSEPKPFLYYPEIKEAPNASNLK	,3	1_hsa_circ_0124886	NFKB1	ires
,YY2	,NAGGVINLSVPIVLTATHEDKER	NAGGVINLSVPIVLTATHEDKER	,1	1_hsa_circ_0124986	PAPSS1	ires
,YY6	,LHDNPLTDENKEHEADTETLAMK	LHDNPLTDENKEHEADTETLAMK	,3	1_hsa_circ_0125375	NAA15	ires
,YY11	,DVGYRELPETDDSLSASLGLQLVGPYDILAGK	DVGYRELPETDDSLSASLGLQLVGPYDILAGK	,1	1_hsa_circ_0125778	C4orf27	ires
,YY0	,MENILR	MENILR	,3	1_hsa_circ_0126253	WDR19	ires
,YY8,YY8	,IREYFGGFGEVIDPKRAK,IREYFGGFGEVIDPKRAK	IREYFGGFGEVIDPKRAK	,3,3	1_hsa_circ_0127055	HNRNPD	ires
,YY1,YY1,YY1	,LFHTAPNVPHYAK,LFHTAPNVPHYAK,LFHTAPNVPHYAK	LFHTAPNVPHYAK	,3,3,3	1_hsa_circ_0127408	METAP1	ires
,YY1,YY1	,VWLQSEKLER,VWLQSEKLER	VWLQSEKLER	,3,3	1_hsa_circ_0130082	ERAP1	ires
,YY11	,LKPYFLTDGTGTVTPANASAENVAKKWQVS	LKPYFLTDGTGTVTPANASAENVAKKWQVS	,2	1_hsa_circ_0131233	ACAT2	ires
,YY7	,FGGVQELLNQHHLCERR	FGGVQELLNQHHLCERR	,3	1_hsa_circ_0131731	OARD1	ires
,YY4	,QAQIPGLLSTTLPGENR	QAQIPGLLSTTLPGENR	,3	1_hsa_circ_0131785	GLTSCR1L	ires
,YY1,YY1	,EVMDLIK,LTREVMDLIK	LTREVMDLIK	,3,1	1_hsa_circ_0131810	XPO5	non-ires
,YY1,YY1	,EVMDLIK,LTREVMDLIK	LTREVMDLIK	,3,1	1_hsa_circ_0131811	XPO5	ires
,YY2,YY2	,FEGAVIR,FEGAVIR	FEGAVIR	,3,3	1_hsa_circ_0132169	FAM135A	ires
,YY3	,MELLAHLLGCR	MELLAHLLGCR	,3	1_hsa_circ_0133603	GSTK1	non-ires
,YY3	,MELLAHLLGCR	MELLAHLLGCR	,3	1_hsa_circ_0133603	GSTK1	non-ires
,YY1,YY1	,EGIAASFAVK,EGIAASFAVK	EGIAASFAVK	,1,1	1_hsa_circ_0133870	BZW2	ires
,YY6	,AQARKKVDHVVPEPGTSLLAAFDQWR	AQARKKVDHVVPEPGTSLLAAFDQWR	,1	1_hsa_circ_0136213	DPYSL2	ires
,YY0,YY0	,DRVNDVCTNGQDLIKK,DRVNDVCTNGQDLIKK	DRVNDVCTNGQDLIKK	,3,3	1_hsa_circ_0138089	SPTAN1	ires
,YY0	,GKDKEYAEIIR	GKDKEYAEIIR	,3	1_hsa_circ_0138656	UBE2R2	ires
,YY1,YY1,YY1	,TGTIVVEGHELHDEDIR,TGTIVVEGHELHDEDIR,TGTIVVEGHELHDEDIR	TGTIVVEGHELHDEDIR	,1,1,1	1_hsa_circ_0139336	IARS	ires
,YY5,YY5,YY4	,NNKEQVIAGFNR,NNKEQVIAGFNR,EVLPALENNKEQVIAG	EVLPALENNKEQVIAGFNR	,1,1,2	2_hsa_circ_0000145	PFDN2	non-ires
,YY8	,GQHPAQEEKSPPNASHPPK	GQHPAQEEKSPPNASHPPK	,1	2_hsa_circ_0000149	RCSD1	ires
,YY2,YY2,YY6,YY22,YY9,YY7,YY5,YY22,YY1,YY22,YY8,YY7,YY22,YY22,YY7,YY11,YY9,YY6,YY5,YY17,YY22,YY22,YY7,YY16,YY6,YY8,YY22,YY9,YY5,YY22,YY6,YY17,YY9,YY5,YY22,YY9,YY5,YY22,YY9,YY3,YY3	,EEGKEILVGDVGQTVDDPYATFVK,EEGKEILVGDVGQTVDDPYATFVK,ANCYEEGKEILVGDVGQTVDDPYATFVK,PLKSKMIYASSKDAIKKKLTGIKHELQANCYEEGKEILVGDVGQTVDDPYATFVK,ELQANCYEEGKEILVGDVGQTVDDPYATFVK,QANCYEEGKEILVGDVGQTVDDPYATFVK,NCYEEGKEILVGDVGQTVDDPYATFVK,PLKSKMIYASSKDAIKKKLTGIKHELQANCYEEGKEILVGDVGQTVDDPYATFVK,EGKEILVGDVGQTVDDPYATFVK,PLKSKMIYASSKDAIKKKLTGIKHELQANCYEEGKEILVGDVGQTVDDPYATFVK,LQANCYEEGKEILVGDVGQTVDDPYATFVK,QANCYE…	PLKSKMIYASSKDAIKKKLTGIKHELQANCYEEGKEILVGDVGQTVDDPYATFVK	,1,1,1,3,1,1,1,3,1,3,1,1,3,1,1,1,1,1,1,3,3,3,1,3,1,1,1,1,1,3,1,3,1,1,3,1,1,1,1,1,1	2_hsa_circ_0000328	CFL1	ires
,YY2,YY2	,AMASINERPVIFALSNPTAQAECTAEEAYTLTEVK,AMASINERPVIFALSNPTAQAECTAEEAYTLTEVK	AMASINERPVIFALSNPTAQAECTAEEAYTLTEVK	,3,3	2_hsa_circ_0000850	ME2	ires
,YY2	,FLMINLAESKASLAAILEHSLFSTEQK	FLMINLAESKASLAAILEHSLFSTEQK	,3	2_hsa_circ_0001189	MORC3	ires
,YY2	,VTLLDGTEYSCDLEHK	VTLLDGTEYSCDLEHK	,3	2_hsa_circ_0001640	EPB41L2	ires
,YY3,YY3,YY3	,INMNGINNSSGMELK,INMNGINNSSGMELK,INMNGINNSSGMELK	INMNGINNSSGMELK	,3,3,3	2_hsa_circ_0002537	UBE2V2	ires
,YY2,YY1	,LGGVSNYQVEEDIGK,GGVSNYQVEEDIGK	LGGVSNYQVEEDIGK	,1,1	2_hsa_circ_0002604	NAE1	ires
,YY1	,LKTEPFEENSFLEQFMIEM	LKTEPFEENSFLEQFMIEM	,2	2_hsa_circ_0002776	NHEJ1	ires
,YY4	,AKTQTPPVSPAPQPTEERLPSSPVYETTPK	AKTQTPPVSPAPQPTEERLPSSPVYETTPK	,3	2_hsa_circ_0003029	CTTN	ires
,YY3,YY3	,ITKVASPFLEPHLVR,ITKVASPFLEPHLVR	ITKVASPFLEPHLVR	,1,1	2_hsa_circ_0003227	NUP155	ires
,YY1,YY1,YY1,YY1,YY1	,ELKTDNLPNQAR,ELKTDNLPNQAR,ELKTDNLPNQAR,ELKTDNLPNQAR,ELKTDNLPNQAR	ELKTDNLPNQAR	,3,3,3,3,3	2_hsa_circ_0003500	PTBP3	ires
,YY1	,LGSGLNSFYDQR	LGSGLNSFYDQR	,1	2_hsa_circ_0004542	RGPD4	ires
,YY3,YY3	,TVQVEHPVTECITGLDLVQEMIR,TVQVEHPVTECITGLDLVQEMIR	TVQVEHPVTECITGLDLVQEMIR	,3,3	2_hsa_circ_0004620	PCCA	ires
,YY2,YY2,YY2	,DKDIIPFIDKYWECMTTR,DKDIIPFIDKYWECMTTR,DKDIIPFIDKYWECMTTR	DKDIIPFIDKYWECMTTR	,3,3,3	2_hsa_circ_0005120	ASH2L	ires
,YY1	,KHSTPPSAYGSVK	KHSTPPSAYGSVK	,3	2_hsa_circ_0005402	ANXA2	ires
,YY1	,RQPNISDQQVSALSYSDQIQQPLTNQC	RQPNISDQQVSALSYSDQIQQPLTNQC	,2	2_hsa_circ_0005955	DYRK1A	ires
,YY10	,TSPVLPSLIQNPAISITENVLHFK	TSPVLPSLIQNPAISITENVLHFK	,1	2_hsa_circ_0006069	PTPLAD1	ires
,YY2	,IEDIIPFIDKYWECMTTR	IEDIIPFIDKYWECMTTR	,1	2_hsa_circ_0006302	ASH2L	ires
,YY1,YY1,YY1	,LKDISTLEPLV,LKDISTLEPLV,LKDISTLEPLV	LKDISTLEPLV	,2,2,2	2_hsa_circ_0006609	ANP32B	ires
,YY1,YY1,YY1	,KIQDGKGDVTITNDGATILK,KIQDGKGDVTITNDGATILK,KIQDGKGDVTITNDGATILK	KIQDGKGDVTITNDGATILK	,3,3,3	2_hsa_circ_0007473	CCT4	ires
,YY1,YY1	,QVYIGELPQDFLR,QVYIGELPQDFLR	QVYIGELPQDFLR	,1,1	2_hsa_circ_0008301	TOLLIP	non-ires
,YY3,YY3,YY3,YY3	,LQELLK,LQELLK,LQELLK,LQELLK	LQELLK	,3,3,3,3	2_hsa_circ_0008518	UNC13B	ires
,YY4	,QLESLWSDSPAPPGPQAGPPSRAPAP	QLESLWSDSPAPPGPQAGPPSRAPAP	,2	2_hsa_circ_0008615	PPP1R13L	ires
,YY1,YY1	,NQELLQSQLTEKDSMIENMD,NQELLQSQLTEKDSMIENMD	NQELLQSQLTEKDSMIENMD	,2,2	2_hsa_circ_0008757	USO1	ires
,YY4	,ISHEPTDEFSDLPLR	ISHEPTDEFSDLPLR	,3	2_hsa_circ_0008818	LRCH3	ires
,YY4,YY4,YY4,YY4	,GENLVSMTVEGPPPKDTVGK,GENLVSMTVEGPPPKDTVGK,GENLVSMTVEGPPPKDTVGK,GENLVSMTVEGPPPKDTVGK	GENLVSMTVEGPPPKDTVGK	,3,3,3,3	2_hsa_circ_0008994	SNRPB	ires
,YY6	,LGHRLQDARKACADATLSQITNNIDPVGR	LGHRLQDARKACADATLSQITNNIDPVGR	,1	2_hsa_circ_0009360	GNB1	ires
,YY6	,LGHRLQDARKACADATLSQITNNIDPVGR	LGHRLQDARKACADATLSQITNNIDPVGR	,1	2_hsa_circ_0009360	GNB1	ires
,YY1,YY1,YY1	,EASSEELKAAYR,EASSEELKAAYR,EASSEELKAAYR	EASSEELKAAYR	,1,1,1	2_hsa_circ_0009540	DNAJC11	ires
,YY0	,YNQLLR	YNQLLR	,3	2_hsa_circ_0009610	ENO1	non-ires
,YY5,YY5,YY5,YY5,YY5	,SGETEDTFIADLVVGLCTGQAFNVI,SGETEDTFIADLVVGLCTGQAFNVI,SGETEDTFIADLVVGLCTGQAFNVI,SGETEDTFIADLVVGLCTGQAFNVI,SGETEDTFIADLVVGLCTGQAFNVI	SGETEDTFIADLVVGLCTGQAFNVI	,2,2,2,2,2	2_hsa_circ_0009617	ENO1	non-ires
,YY1	,KAFNVINGGSHAGNK	KAFNVINGGSHAGNK	,3	2_hsa_circ_0009623	ENO1	ires
,YY10,YY10,YY10,YY10,YY10	,HIADLAGNSEVILPVPVSQRLLSTSI,HIADLAGNSEVILPVPVSQRLLSTSI,HIADLAGNSEVILPVPVSQRLLSTSI,HIADLAGNSEVILPVPVSQRLLSTSI,HIADLAGNSEVILPVPVSQRLLSTSI	HIADLAGNSEVILPVPVSQRLLSTSI	,2,2,2,2,2	2_hsa_circ_0009627	ENO1	ires
,YY11,YY11,YY11,YY11,YY11,YY11,YY11,YY11,YY11,YY11,YY11,YY11,YY11	,HIADLAGNSEVILPVPVGPQSDAECVR,HIADLAGNSEVILPVPVGPQSDAECVR,HIADLAGNSEVILPVPVGPQSDAECVR,HIADLAGNSEVILPVPVGPQSDAECVR,HIADLAGNSEVILPVPVGPQSDAECVR,HIADLAGNSEVILPVPVGPQSDAECVR,HIADLAGNSEVILPVPVGPQSDAECVR,HIADLAGNSEVILPVPVGPQSDAECVR,HIADLAGNSEVILPVPVGPQSDAECVR,HIADLAGNSEVILPVPVGPQSDAECVR,HIADLAGNSEVILPVPVGPQSDAECVR,HIADLAGNSEVILPVPVGPQSDAECVR,HIADLAGNSEVILPVPVGPQSDAECVR	HIADLAGNSEVILPVPVGPQSDAECVR	,3,3,3,3,3,3,3,3,3,3,3,3,3	2_hsa_circ_0009630	ENO1	ires
,YY11	,GPPSPPWNTAYPSPSLVGDEGAGHFVK	GPPSPPWNTAYPSPSLVGDEGAGHFVK	,1	2_hsa_circ_0009732	PGD	ires
,YY5,YY4,YY4	,RTCPKDLSNFYAQYK,TCPKDLSNFYAQYK,TCPKDLSNFYAQYK	RTCPKDLSNFYAQYK	,1,3,3	2_hsa_circ_0010186	SDHB	ires
,YY10	,RISSYVNWIKVEGENDEQSSTDQASAIK	RISSYVNWIKVEGENDEQSSTDQASAIK	,1	2_hsa_circ_0010362	UBR4	ires
,YY0,YY0,YY0,YY0,YY0,YY0,YY0,YY0,YY0,YY0,YY0,YY0,YY0,YY0,YY0,YY0,YY0,YY0,YY0,YY0	,DIVNGLR,DIVNGLR,TKDIVNGLR,TKDIVNGLR,TKDIVNGLR,TKDIVNGLR,TKDIVNGLR,TKDIVNGLR,TKDIVNGLR,TKDIVNGLR,DIVNGLR,DIVNGLR,DIVNGLR,DIVNGLR,DIVNGLR,DIVNGLR,KDIVNGLR,KDIVNGLR,TKDIVNGLR,TKDIVNGLR	TKDIVNGLR	,3,3,3,3,3,3,3,3,3,3,3,3,3,3,3,3,1,1,3,3	2_hsa_circ_0010401	CAPZB	ires
,YY11,YY11	,SRSPSGPTQPMISSAKPSDAGTYVCLAQNALGTAQK,SRSPSGPTQPMISSAKPSDAGTYVCLAQNALGTAQK	SRSPSGPTQPMISSAKPSDAGTYVCLAQNALGTAQK	,3,3	2_hsa_circ_0010588	HSPG2	ires
,YY6,YY6,YY6,YY6	,EVSEAVVDTVTHGLR,EVSEAVVDTVTHGLR,EFREVSEAVVDTVTHGLR,EFREVSEAVVDTVTHGLR	EFREVSEAVVDTVTHGLR	,3,3,3,3	2_hsa_circ_0010781	HSPG2	ires
,YY3	,KYGGPPPDSVYSGVQPGIGTEHNK	KYGGPPPDSVYSGVQPGIGTEHNK	,3	2_hsa_circ_0010850	HNRNPR	ires
,YY3,YY3	,TQQPSSPMDQMGK,TQQPSSPMDQMGK	TQQPSSPMDQMGK	,1,1	2_hsa_circ_0011011	ARID1A	ires
,YY7,YY7,YY7,YY7	,LTVAQNQDTSSENTVVPPETYVK,LTVAQNQDTSSENTVVPPETYVK,LTVAQNQDTSSENTVVPPETYVK,LTVAQNQDTSSENTVVPPETYVK	LTVAQNQDTSSENTVVPPETYVK	,1,1,1,1	2_hsa_circ_0011105	RPA2	ires
,YY3	,GLQEVLGEEK	GLQEVLGEEK	,1	2_hsa_circ_0011448	YARS	ires
,YY5	,EAIGAVIHYLLQLGKAS	EAIGAVIHYLLQLGKAS	,2	2_hsa_circ_0011575	NCDN	ires
,YY7	,ETSSALTHAGAHLDLSAFSSWEKLDYITY	ETSSALTHAGAHLDLSAFSSWEKLDYITY	,2	2_hsa_circ_0011748	SF3A3	ires
,YY1,YY1	,TAPQPAVHVQGQEPLTASMLAAAPPQEQK,TAPQPAVHVQGQEPLTASMLAAAPPQEQK	TAPQPAVHVQGQEPLTASMLAAAPPQEQK	,3,3	2_hsa_circ_0011852	PABPC4	ires
,YY9,YY9	,RPQYSNPPVQGEVMETAIKKNNPR,RPQYSNPPVQGEVMETAIKKNNPR	RPQYSNPPVQGEVMETAIKKNNPR	,3,3	2_hsa_circ_0011982	YBX1	ires
,YY1	,QEFFVALR	QEFFVALR	,3	2_hsa_circ_0012426	EPS15	ires
,YY4,YY4	,HSKEISSLKAELTSQESQISTYEEELAK,HSKEISSLKAELTSQESQISTYEEELAK	HSKEISSLKAELTSQESQISTYEEELAK	,3,3	2_hsa_circ_0012440	EPS15	ires
,YY6	,NDSGYQDIVTNVSPR	NDSGYQDIVTNVSPR	,1	2_hsa_circ_0013256	DPYD	ires
,YY3	,TIKDIVTNVSPR	TIKDIVTNVSPR	,1	2_hsa_circ_0013257	DPYD	ires
,YY2,YY2,YY2,YY2	,HVVQSISTQQQK,HVVQSISTQQQK,HVVQSISTQQQK,HVVQSISTQQQK	HVVQSISTQQQK	,3,3,3,3	2_hsa_circ_0013516	ATP5F1	ires
,YY6,YY6,YY6,YY6,YY6	,TALTAWVELALWDTAGQEDYDR,TALTAWVELALWDTAGQEDYDR,TALTAWVELALWDTAGQEDYDR,TALTAWVELALWDTAGQEDYDR,TALTAWVELALWDTAGQEDYDR	TALTAWVELALWDTAGQEDYDR	,1,1,1,1,1	2_hsa_circ_0013555	RHOC	ires
,YY0	,ALASLATATLESVVQES	ALASLATATLESVVQES	,2	2_hsa_circ_0013908	POLR3C	ires
,YY3,YY3	,YRKENVDYIIQELR,YRKENVDYIIQELR	YRKENVDYIIQELR	,3,3	2_hsa_circ_0013991	VPS45	ires
,YY2	,HHDQSMGNWQIK	HHDQSMGNWQIK	,1	2_hsa_circ_0014679	LMNA	ires
,YY2,YY2,YY2,YY2	,LLELGPKPEVAQQRA,LLELGPKPEVAQQRA,LLELGPKPEVAQQRA,LLELGPKPEVAQQRA	LLELGPKPEVAQQRA	,2,2,2,2	2_hsa_circ_0014884	COPA	ires
,YY1,YY1,YY1,YY1,YY1	,SGSKFPVFNMSYNPAENAVLLCTR,SGSKFPVFNMSYNPAENAVLLCTR,SGSKFPVFNMSYNPAENAVLLCTR,SGSKFPVFNMSYNPAENAVLLCTR,SGSKFPVFNMSYNPAENAVLLCTR	SGSKFPVFNMSYNPAENAVLLCTR	,3,3,3,3,3	2_hsa_circ_0014921	COPA	ires
,YY1	,RVEDLLATLEK	RVEDLLATLEK	,1	2_hsa_circ_0014946	NCSTN	ires
,YY1,YY1	,EANLTFDPAALLPGASPK,EANLTFDPAALLPGASPK	EANLTFDPAALLPGASPK	,1,1	2_hsa_circ_0015105	RCSD1	ires
,YY1	,EMDQFMQQLQR	EMDQFMQQLQR	,1	2_hsa_circ_0015606	LAMC2	ires
,YY2	,KQLYNAYVETQDQLLLEKLENKR	KQLYNAYVETQDQLLLEKLENKR	,1	2_hsa_circ_0015718	TPR	ires
,YY2	,PLDYISK	PLDYISK	,3	2_hsa_circ_0015909	NAV1	ires
,YY4	,ISFQVCWLAPEQTAGK	ISFQVCWLAPEQTAGK	,1	2_hsa_circ_0015955	RNPEP	ires
,YY3	,SAGRPTINLLQEQGWTR	SAGRPTINLLQEQGWTR	,3	2_hsa_circ_0016404	TATDN3	ires
,YY1,YY1,YY1,YY1	,KTFTAWCNSHLR,KTFTAWCNSHLR,KTFTAWCNSHLR,KTFTAWCNSHLR	KTFTAWCNSHLR	,1,1,1,1	2_hsa_circ_0017138	ACTN2	ires
,YY2,YY13,YY13	,QGNFESDEVELSYAK,RGRGNNRGYKNQSQGYNQWQQGNFESDEVELSYAK,RGRGNNRGYKNQSQGYNQWQQGNFESDEVELSYAK	RGRGNNRGYKNQSQGYNQWQQGNFESDEVELSYAK	,1,1,1	2_hsa_circ_0017271	HNRNPU	ires
,YY8	,NQSQGYNQWQQGGTAKQNRK	NQSQGYNQWQQGGTAKQNRK	,3	2_hsa_circ_0017272	HNRNPU	ires
,YY6	,LGHMQQIKEIGWTDVGGWTGQGGSILGTK	LGHMQQIKEIGWTDVGGWTGQGGSILGTK	,1	2_hsa_circ_0017490	PFKP	ires
,YY5	,PRSCQVTSVPELFLTAVK	PRSCQVTSVPELFLTAVK	,1	2_hsa_circ_0017502	PITRM1	ires
,YY1,YY1,YY1,YY1,YY1,YY1,YY1,YY1,YY1,YY1,YY1,YY1,YY1,YY1,YY1,YY1,YY2,YY1,YY1,YY1	,QDVDNASLAR,QDVDNASLAR,QDVDNASLAR,QDVDNASLAR,QDVDNASLAR,QDVDNASLAR,QDVDNASLAR,QDVDNASLAR,QDVDNASLAR,QDVDNASLAR,QDVDNASLAR,QDVDNASLAR,QDVDNASLAR,QDVDNASLAR,QDVDNASLAR,QDVDNASLAR,GQDVDNASLAR,QDVDNASLAR,QDVDNASLAR,QDVDNASLAR	GQDVDNASLAR	,3,3,3,3,3,3,3,3,3,3,3,3,3,3,3,3,1,3,3,3	2_hsa_circ_0017872	VIM	ires
,YY1,YY1,YY1	,QEIQELQAQIQEQHVQIDVDVSKPDLTAALR,QEIQELQAQIQEQHVQIDVDVSKPDLTAALR,QEIQELQAQIQEQHVQIDVDVSKPDLTAALR	QEIQELQAQIQEQHVQIDVDVSKPDLTAALR	,1,1,1	2_hsa_circ_0017876	VIM	non-ires
,YY1	,QNESLERQMREMEENFAVEAANYQDTIGR	QNESLERQMREMEENFAVEAANYQDTIGR	,1	2_hsa_circ_0017880	VIM	ires
,YY2,YY2	,GKLGVCFDVPTASVTEIQKE,LGVCFDVPTASVTEIQKE	GKLGVCFDVPTASVTEIQKE	,2,2	2_hsa_circ_0018566	DDX21	ires
,YY1,YY1,YY1	,NVIPALELVEPIKK,NVIPALELVEPIKK,NVIPALELVEPIKK	NVIPALELVEPIKK	,3,3,3	2_hsa_circ_0018716	PSAP	ires
,YY3,YY2,YY2,YY2,YY1,YY2	,FKVVIDVLHPGK,KVVIDVLHPGK,KVVIDVLHPGK,KVVIDVLHPGK,VVIDVLHPGK,KVVIDVLHPGK	FKVVIDVLHPGK	,1,1,1,1,3,1	2_hsa_circ_0018961	RPS24	ires
,YY4	,SGNVGNRDESTNVDMSLAQR	SGNVGNRDESTNVDMSLAQR	,1	2_hsa_circ_0018978	ANXA11	ires
,YY4	,MEQQQLEAKEK	MEQQQLEAKEK	,3	2_hsa_circ_0019243	HELLS	non-ires
,YY4	,YRLQEVLHIGSAHNR	YRLQEVLHIGSAHNR	,1	2_hsa_circ_0019250	PDLIM1	ires
,YY10	,NSEYVTEPIQAYIIPSGDAHQGESPGFSTEK	NSEYVTEPIQAYIIPSGDAHQGESPGFSTEK	,3	2_hsa_circ_0020001	XPNPEP1	ires
,YY10	,NSEYVTEPIQAYIIPSGDAHQGESPGFSTEK	NSEYVTEPIQAYIIPSGDAHQGESPGFSTEK	,3	2_hsa_circ_0020001	XPNPEP1	ires
,YY1	,LGYVLSSIEGR	LGYVLSSIEGR	,1	2_hsa_circ_0020298	BUB3	ires
,YY4	,EVDEHSQSFTFDDAQQEDR	EVDEHSQSFTFDDAQQEDR	,1	2_hsa_circ_0020604	RIC8A	ires
,YY12	,SLSGRQGDDKEGMINLVMSYAVYIGELPQDFLR	SLSGRQGDDKEGMINLVMSYAVYIGELPQDFLR	,1	2_hsa_circ_0020767	TOLLIP	non-ires
,YY2	,RFNTANDDNVTQVP	RFNTANDDNVTQVP	,2	2_hsa_circ_0021693	CAT	ires
,YY2	,MAVLANGVMNSLQTA	MAVLANGVMNSLQTA	,2	2_hsa_circ_0021941	ARFGAP2	ires
,YY3,YY3,YY2	,DFPLSGYVEIVY,DFPLSGYVEIVY,VEIVYNLLSLR	DFPLSGYVEIVYNLLSLR	,2,2,1	2_hsa_circ_0022015	NDUFS3	ires
,YY3	,QLQVIWGTGQLFQAQQDLLHR	QLQVIWGTGQLFQAQQDLLHR	,1	2_hsa_circ_0022085	NUP160	ires
,YY5,YY5,YY5,YY5,YY5	,IEVQDTSGGTTALRPSASTQDTLLR,IEVQDTSGGTTALRPSASTQDTLLR,IEVQDTSGGTTALRPSASTQDTLLR,IEVQDTSGGTTALRPSASTQDTLLR,IEVQDTSGGTTALRPSASTQDTLLR	IEVQDTSGGTTALRPSASTQDTLLR	,3,3,3,3,3	2_hsa_circ_0022290	DDB1	ires
,YY3,YY4,YY4	,TCLPEETQGKAEKDEPGAWEETFK,STCLPEETQGKAEKDEPGAWEETFK,STCLPEETQGKAEKDEPGAWEETFK	STCLPEETQGKAEKDEPGAWEETFK	,1,1,1	2_hsa_circ_0022479	GANAB	ires
,YY3,YY3	,CQQVNELKEK,CQQVNELKEK	CQQVNELKEK	,3,3	2_hsa_circ_0022631	STIP1	ires
,YY1,YY1,YY1,YY1,YY1,YY1,YY1,YY1	,LETMFR,LETMFR,LETMFR,LETMFR,LETMFR,LETMFR,LETMFR,LETMFR	LETMFR	,3,3,3,3,3,3,3,3	2_hsa_circ_0022795	CAPN1	ires
,YY5,YY5	,LASEYLTPEEMLPAPK,LASEYLTPEEMLPAPK	LASEYLTPEEMLPAPK	,3,3	2_hsa_circ_0022926	SART1	non-ires
,YY9,YY9	,YISLIYTNYAAARPCACCWQ,YISLIYTNYAAARPCACCWQ	YISLIYTNYAAARPCACCWQ	,2,2	2_hsa_circ_0023115	GSTP1	ires
,YY5,YY5,YY5,YY4,YY5,YY5	,FLRELLYGQLPKFQDGDLTLYQSNTILR,FLRELLYGQLPKFQDGDLTLYQSNTILR,FLRELLYGQLPKFQDGDLTLYQSNTILR,LRELLYGQLPKFQDGDLTLYQSNTILR,FLRELLYGQLPKFQDGDLTLYQSNTILR,FLRELLYGQLPKFQDGDLTLYQSNTILR	FLRELLYGQLPKFQDGDLTLYQSNTILR	,3,3,3,1,3,3	2_hsa_circ_0023117	GSTP1	ires
,YY1,YY2,YY2	,LEAGKDDYVK,ELEAGKDDYVK,ELEAGKDDYVK	ELEAGKDDYVK	,1,3,3	2_hsa_circ_0023119	GSTP1	ires
,YY1	,GVVEVTHDLQN	GVVEVTHDLQN	,2	2_hsa_circ_0023627	SERPINH1	non-ires
,YY1	,QVLDLLK	QVLDLLK	,1	2_hsa_circ_0024226	ATM	ires
,YY8,YY8	,EKVINETWIEGLMDDVDFK,EKVINETWIEGLMDDVDFK	EKVINETWIEGLMDDVDFK	,1,1	2_hsa_circ_0024522	HYOU1	ires
,YY2	,DLHDQFQHQLQ	DLHDQFQHQLQ	,2	2_hsa_circ_0024524	VPS11	ires
,YY11,YY11,YY11,YY11,YY11,YY11,YY11,YY11,YY11,YY11,YY11,YY11,YY11	,VIHDNFGIVEGLMPSHIAQTPWGR,VIHDNFGIVEGLMPSHIAQTPWGR,VIHDNFGIVEGLMPSHIAQTPWGR,VIHDNFGIVEGLMPSHIAQTPWGR,VIHDNFGIVEGLMPSHIAQTPWGR,VIHDNFGIVEGLMPSHIAQTPWGR,VIHDNFGIVEGLMPSHIAQTPWGR,VIHDNFGIVEGLMPSHIAQTPWGR,VIHDNFGIVEGLMPSHIAQTPWGR,VIHDNFGIVEGLMPSHIAQTPWGR,VIHDNFGIVEGLMPSHIAQTPWGR,VIHDNFGIVEGLMPSHIAQTPWGR,VIHDNFGIVEGLMPSHIAQTPWGR	VIHDNFGIVEGLMPSHIAQTPWGR	,3,3,3,3,3,3,3,3,3,3,3,3,3	2_hsa_circ_0025179	GAPDH	ires
,YY7,YY7,YY7,YY7,YY7	,VIHDNFGIVEGLMIWSYWAP,VIHDNFGIVEGLMIWSYWAP,VIHDNFGIVEGLMIWSYWAP,VIHDNFGIVEGLMIWSYWAP,VIHDNFGIVEGLMIWSYWAP	VIHDNFGIVEGLMIWSYWAP	,2,2,2,2,2	2_hsa_circ_0025184	GAPDH	ires
,YY3,YY12,YY12,YY12	,GLMVYMFQYDSTHGK,PLAKVIHDNFGIVEGLMVYMFQYDSTHGK,PLAKVIHDNFGIVEGLMVYMFQYDSTHGK,PLAKVIHDNFGIVEGLMVYMFQYDSTHGK	PLAKVIHDNFGIVEGLMVYMFQYDSTHGK	,1,1,1,1	2_hsa_circ_0025190	GAPDH	ires
,YY10,YY10,YY10,YY10,YY10,YY10,YY10,YY10,YY10,YY10,YY10,YY10,YY10,YY10,YY10,YY10,YY10,YY10,YY10,YY10,YY10,YY10,YY10,YY10,YY10,YY10,YY10,YY10,YY10,YY10,YY10,YY10,YY10,YY10,YY10,YY10,YY10,YY10,YY10,YY10,YY10,YY10,YY5,YY10,YY10,YY10,YY10,YY10,YY10,YY10,YY10,YY10	,VIHDNFGIVEGLMARSLQNQVGR,VIHDNFGIVEGLMARSLQNQVGR,VIHDNFGIVEGLMARSLQNQVGR,VIHDNFGIVEGLMARSLQNQVGR,VIHDNFGIVEGLMARSLQNQVGR,VIHDNFGIVEGLMARSLQNQVGR,VIHDNFGIVEGLMARSLQNQVGR,VIHDNFGIVEGLMARSLQNQVGR,VIHDNFGIVEGLMARSLQNQVGR,VIHDNFGIVEGLMARSLQNQVGR,VIHDNFGIVEGLMARSLQNQVGR,VIHDNFGIVEGLMARSLQNQVGR,VIHDNFGIVEGLMARSLQNQVGR,VIHDNFGIVEGLMARSLQNQVGR,VIHDNFGIVEGLMARSLQNQVGR,VIHDNFGIVEGLMARSLQNQVGR,VIHDNFGIVEGLMA…	VIHDNFGIVEGLMARSLQNQVGR	,3,3,3,3,3,3,3,3,3,3,3,3,3,3,3,3,3,3,3,3,3,3,3,3,3,3,3,3,3,3,3,3,3,3,3,3,3,3,3,3,3,3,2,3,3,3,3,3,3,3,3,3	2_hsa_circ_0025195	GAPDH	ires
,YY10,YY10,YY10,YY10,YY10,YY10,YY10,YY10,YY10,YY10,YY10,YY10,YY10,YY10,YY10,YY10,YY10,YY10,YY10,YY10,YY10,YY10,YY10,YY10,YY10,YY10,YY10,YY10,YY10,YY10,YY10,YY10,YY10,YY10,YY10,YY10,YY10,YY10,YY10,YY10,YY10,YY10,YY5,YY10,YY10,YY10,YY10,YY10,YY10,YY10,YY10,YY10	,VIHDNFGIVEGLMARSLQNQVGR,VIHDNFGIVEGLMARSLQNQVGR,VIHDNFGIVEGLMARSLQNQVGR,VIHDNFGIVEGLMARSLQNQVGR,VIHDNFGIVEGLMARSLQNQVGR,VIHDNFGIVEGLMARSLQNQVGR,VIHDNFGIVEGLMARSLQNQVGR,VIHDNFGIVEGLMARSLQNQVGR,VIHDNFGIVEGLMARSLQNQVGR,VIHDNFGIVEGLMARSLQNQVGR,VIHDNFGIVEGLMARSLQNQVGR,VIHDNFGIVEGLMARSLQNQVGR,VIHDNFGIVEGLMARSLQNQVGR,VIHDNFGIVEGLMARSLQNQVGR,VIHDNFGIVEGLMARSLQNQVGR,VIHDNFGIVEGLMARSLQNQVGR,VIHDNFGIVEGLMA…	VIHDNFGIVEGLMARSLQNQVGR	,3,3,3,3,3,3,3,3,3,3,3,3,3,3,3,3,3,3,3,3,3,3,3,3,3,3,3,3,3,3,3,3,3,3,3,3,3,3,3,3,3,3,2,3,3,3,3,3,3,3,3,3	2_hsa_circ_0025195	GAPDH	ires
,YY10,YY10	,GFWGNMATQVSLADELALVDVLEDK,GFWGNMATQVSLADELALVDVLEDK	GFWGNMATQVSLADELALVDVLEDK	,1,1	2_hsa_circ_0025602	LDHB	ires
,YY5,YY4	,DKSTSELSQMQTHISDTSVVLSMDNNR,KSTSELSQMQTHISDTSVVLSMDNNR	DKSTSELSQMQTHISDTSVVLSMDNNR	,1,1	2_hsa_circ_0026400	KRT6B	ires
,YY1,YY1,YY1,YY1,YY1,YY1,YY1	,SRAEAESWYQTKR,SRAEAESWYQTKR,SRAEAESWYQTKR,SRAEAESWYQTKR,SRAEAESWYQTKR,SRAEAESWYQTKR,SRAEAESWYQTKR	SRAEAESWYQTKR	,3,3,3,3,3,3,3	2_hsa_circ_0026405	KRT6B	ires
,YY1	,QELSQMQTHISDTSVVLSMDNNR	QELSQMQTHISDTSVVLSMDNNR	,3	2_hsa_circ_0026429	KRT6A	ires
,YY1	,KDVDAAYMNK	KDVDAAYMNK	,3	2_hsa_circ_0026432	KRT6A	ires
,YY1,YY4,YY2,YY2,YY4,YY1	,QELSQMQTHVSDTSVVLSMDNNR,VKKQELSQMQTHVSDTSVVLSMDNNR,KQELSQMQTHVSDTSVVLSMDNNR,KQELSQMQTHVSDTSVVLSMDNNR,VKKQELSQMQTHVSDTSVVLSMDNNR,QELSQMQTHVSDTSVVLSMDNNR	VKKQELSQMQTHVSDTSVVLSMDNNR	,3,1,3,3,1,3	2_hsa_circ_0026452	KRT5	non-ires
,YY2	,KQSTALSPSPVLEGIK	KQSTALSPSPVLEGIK	,3	2_hsa_circ_0026453	KRT5	ires
,YY1	,KDVDAAYMNK	KDVDAAYMNK	,3	2_hsa_circ_0026455	KRT5	non-ires
,YY1,YY1,YY1,YY1	,SRTEAESWYQTKV,SRTEAESWYQTKV,SRTEAESWYQTKV,SRTEAESWYQTKV	SRTEAESWYQTKV	,2,2,2,2	2_hsa_circ_0026456	KRT5	non-ires
,YY1,YY1,YY1,YY1	,SRTEAESWYQTKV,SRTEAESWYQTKV,SRTEAESWYQTKV,SRTEAESWYQTKV	SRTEAESWYQTKV	,2,2,2,2	2_hsa_circ_0026456	KRT5	non-ires
,YY1,YY1,YY1,YY1	,SRTEAESWYQTKV,SRTEAESWYQTKV,SRTEAESWYQTKV,SRTEAESWYQTKV	SRTEAESWYQTKV	,2,2,2,2	2_hsa_circ_0026457	KRT5	non-ires
,YY2,YY2	,DAVRFLEQQNK,DAVRFLEQQNK	DAVRFLEQQNK	,1,1	2_hsa_circ_0026458	KRT5	non-ires
,YY2	,NVRASLEAAIADAEQR	NVRASLEAAIADAEQR	,1	2_hsa_circ_0026468	KRT8	non-ires
,YY1,YY1,YY1	,ESTGAQVQVAGDMLPNSTER,ESTGAQVQVAGDMLPNSTER,ESTGAQVQVAGDMLPNSTER	ESTGAQVQVAGDMLPNSTER	,1,1,1	2_hsa_circ_0026646	PCBP2	ires
,YY5,YY3	,TIPNDAYTIQGQYAIPQPDLTK,PNDAYTIQGQYAIPQPDLTK	TIPNDAYTIQGQYAIPQPDLTK	,1,1	2_hsa_circ_0026657	PCBP2	ires
,YY7,YY7,YY5,YY2,YY7,YY2,YY2	,IMDLVMMSPKEPEQLR,IMDLVMMSPKEPEQLR,DLVMMSPKEPEQLR,MMSPKEPEQLR,IMDLVMMSPKEPEQLRK,MMSPKEPEQLRK,MMSPKEPEQLR	IMDLVMMSPKEPEQLRK	,1,1,1,1,1,1,1	2_hsa_circ_0026698	HNRNPA1	ires
,YY4,YY6,YY2,YY2,YY1,YY1,YY2,YY1,YY1,YY4,YY4,YY4	,NSLESPKEPEQLRK,RFNSLESPKEPEQLRK,LESPKEPEQLRK,LESPKEPEQLRK,ESPKEPEQLR,ESPKEPEQLR,LESPKEPEQLRK,ESPKEPEQLRK,ESPKEPEQLR,NSLESPKEPEQLR,NSLESPKEPEQLR,NSLESPKEPEQLR	RFNSLESPKEPEQLRK	,1,3,1,1,1,1,1,1,1,1,1,1	2_hsa_circ_0026699	HNRNPA1	ires
,YY1,YY1,YY1,YY1,YY1,YY1,YY1,YY1,YY1,YY1,YY1,YY1,YY1,YY1,YY1,YY1	,EDSQRPGAHLTVK,EDSQRPGAHLTVK,EDSQRPGAHLTVK,EDSQRPGAHLTVK,EDSQRPGAHLTVK,EDSQRPGAHLTVK,EDSQRPGAHLTVK,EDSQRPGAHLTVK,EDSQRPGAHLTVK,EDSQRPGAHLTVK,EDSQRPGAHLTVK,EDSQRPGAHLTVK,EDSQRPGAHLTVK,EDSQRPGAHLTVK,EDSQRPGAHLTVK,EDSQRPGAHLTVK	EDSQRPGAHLTVK	,3,3,3,3,3,3,3,3,3,3,3,3,3,3,3,3	2_hsa_circ_0026703	HNRNPA1	ires
,YY1,YY1,YY1,YY1,YY1,YY1,YY1,YY1,YY1,YY1,YY1,YY1,YY1,YY1,YY1,YY1	,EDSQRPGAHLTVK,EDSQRPGAHLTVK,EDSQRPGAHLTVK,EDSQRPGAHLTVK,EDSQRPGAHLTVK,EDSQRPGAHLTVK,EDSQRPGAHLTVK,EDSQRPGAHLTVK,EDSQRPGAHLTVK,EDSQRPGAHLTVK,EDSQRPGAHLTVK,EDSQRPGAHLTVK,EDSQRPGAHLTVK,EDSQRPGAHLTVK,EDSQRPGAHLTVK,EDSQRPGAHLTVK	EDSQRPGAHLTVK	,3,3,3,3,3,3,3,3,3,3,3,3,3,3,3,3	2_hsa_circ_0026705	HNRNPA1	ires
,YY4,YY4,YY3	,DISEASVFDDKEKK,DISEASVFDDKEKK,DISEASVFDDKEK	DISEASVFDDKEKK	,3,3,3	2_hsa_circ_0026805	RPS26	ires
,YY3,YY6,YY6,YY3,YY6,YY3,YY3,YY3,YY3,YY3,YY3,YY3	,LTMLIYEDSMDLIAK,MFLLTMLIYEDSMDLIAK,MFLLTMLIYEDSMDLIAK,LTMLIYEDSMDLIAK,MFLLTMLIYEDSMDLIAK,LTMLIYEDSMDLIAK,LTMLIYEDSMDLIAK,LTMLIYEDSMDLIAK,LTMLIYEDSMDLIAK,LTMLIYEDSMDLIAK,LTMLIYEDSMDLIAK,LTMLIYEDSMDLIAK	MFLLTMLIYEDSMDLIAK	,1,3,3,1,3,1,1,1,1,1,1,1	2_hsa_circ_0026970	CS	ires
,YY12	,TTTKKGSITSVQVALVYGQMNEPPGAR	TTTKKGSITSVQVALVYGQMNEPPGAR	,1	2_hsa_circ_0027080	ATP5B	ires
,YY4	,GEEADEEELK	GEEADEEELK	,1	2_hsa_circ_0027608	NAP1L1	ires
,YY10	,QLKLSRLEEQEAKPDGLVTDSSAELQSLEQQLEEAQTENFNIK	QLKLSRLEEQEAKPDGLVTDSSAELQSLEQQLEEAQTENFNIK	,1	2_hsa_circ_0027715	EEA1	ires
,YY1	,NLYVRRVFITDDFHDMMPK	NLYVRRVFITDDFHDMMPK	,1	2_hsa_circ_0027938	HSP90B1	ires
,YY1,YY1,YY1,YY1,YY1,YY1,YY1,YY1	,NVDSDDLPLNVSR,NVDSDDLPLNVSR,NVDSDDLPLNVSR,NVDSDDLPLNVSR,NVDSDDLPLNVSR,NVDSDDLPLNVSR,NVDSDDLPLNVSR,NVDSDDLPLNVSR	NVDSDDLPLNVSR	,1,1,1,1,1,1,1,1	2_hsa_circ_0027939	HSP90B1	ires
,YY9	,HYFSKVVDETRSLLSVFEEDAGTLTDYTNQLLQAMQR	HYFSKVVDETRSLLSVFEEDAGTLTDYTNQLLQAMQR	,1	2_hsa_circ_0028001	APPL2	ires
,YY10,YY1,YY1,YY1,YY1,YY1	,VVGNPFDSKTEQGPQAGFPPGVVNI,QAGFPPGVVNIVPGFGPTAGAAIASHEDVDK,QAGFPPGVVNIVPGFGPTAGAAIASHEDVDK,QAGFPPGVVNIVPGFGPTAGAAIASHEDVDK,QAGFPPGVVNIVPGFGPTAGAAIASHEDVDK,QAGFPPGVVNIVPGFGPTAGAAIASHEDVDK	VVGNPFDSKTEQGPQAGFPPGVVNIVPGFGPTAGAAIASHEDVDK	,2,1,1,1,1,1	2_hsa_circ_0028305	ALDH2	ires
,YY2,YY2,YY2	,ILQLLDDYPK,ILQLLDDYPK,ILQLLDDYPK	ILQLLDDYPK	,1,1,1	2_hsa_circ_0028862	RPLP0	ires
,YY3	,SGEQLLDDYPKCFIVGADNVGSK	SGEQLLDDYPKCFIVGADNVGSK	,1	2_hsa_circ_0028867	RPLP0	ires
,YY1	,ELNQNVSSFQR	ELNQNVSSFQR	,1	2_hsa_circ_0029276	ATP6V0A2	ires
,YY1	,YEEALSQLEESVKA	YEEALSQLEESVKA	,2	2_hsa_circ_0029475	DDX51	ires
,YY2,YY2	,AQGGSSDSSLALHVM,AQGGSSDSSLALHVM	AQGGSSDSSLALHVM	,2,2	2_hsa_circ_0029564	GOLGA3	non-ires
,YY3,YY3,YY3	,LEGQLEALSLEASQALQ,LEGQLEALSLEASQALQ,LEGQLEALSLEASQALQ	LEGQLEALSLEASQALQ	,2,2,2	2_hsa_circ_0029576	GOLGA3	ires
,YY1	,ALIRDYEDGILHENETSHED	ALIRDYEDGILHENETSHED	,2	2_hsa_circ_0029739	PARP4	ires
,YY1	,ALIRDYEDGILHENETSHED	ALIRDYEDGILHENETSHED	,2	2_hsa_circ_0029739	PARP4	ires
,YY10	,QYQEPLHLPGVEHPVTECITGLDLVQEMIR	QYQEPLHLPGVEHPVTECITGLDLVQEMIR	,1	2_hsa_circ_0030762	PCCA	ires
,YY3	,KVEFLAIR	KVEFLAIR	,3	2_hsa_circ_0031923	C14orf166	ires
,YY3,YY2	,WDHRTEKLLETIDQLYLEYAKR,DHRTEKLLETIDQLYLEYAKR	WDHRTEKLLETIDQLYLEYAKR	,3,1	2_hsa_circ_0032317	ACTN1	ires
,YY1,YY1,YY1,YY1	,KTFTAWCNSHLR,KTFTAWCNSHLR,KTFTAWCNSHLR,KTFTAWCNSHLR	KTFTAWCNSHLR	,1,1,1,1	2_hsa_circ_0032326	ACTN1	ires
,YY21	,AMEVDSSQYSLELIQMVHSCLDQLFPGRGAGATIELRGVAGLTD	AMEVDSSQYSLELIQMVHSCLDQLFPGRGAGATIELRGVAGLTD	,2	2_hsa_circ_0032679	NEK9	ires
,YY3,YY3	,DLSGADIKEER,DLSGADIKEER	DLSGADIKEER	,1,1	2_hsa_circ_0032907	PSMC1	ires
,YY4	,LSAWDEIDSAVK	LSAWDEIDSAVK	,1	2_hsa_circ_0033188	WARS	ires
,YY1	,KVALEELQDLKGVWSELSK	KVALEELQDLKGVWSELSK	,3	2_hsa_circ_0033269	DYNC1H1	ires
,YY9	,EHSNPNYDKSNGPDLCGPLPG	EHSNPNYDKSNGPDLCGPLPG	,2	2_hsa_circ_0033292	DYNC1H1	ires
,YY2	,TYAEPLTAAMVEFYTMSQVR	TYAEPLTAAMVEFYTMSQVR	,3	2_hsa_circ_0033307	DYNC1H1	ires
,YY3	,ADLAAVEAKIQR	ADLAAVEAKIQR	,3	2_hsa_circ_0033310	DYNC1H1	ires
,YY3,YY3,YY3	,PHRVVGLNFSSATTPELLLK,PHRVVGLNFSSATTPELLLK,PHRVVGLNFSSATTPELLLK	PHRVVGLNFSSATTPELLLK	,1,1,1	2_hsa_circ_0033324	DYNC1H1	ires
,YY8	,LTMEINPKDVESYDPVLNPVLNR	LTMEINPKDVESYDPVLNPVLNR	,1	2_hsa_circ_0033359	DYNC1H1	ires
,YY3	,LLELQQYQYYSAGLLSTYDPFYEQQR	LLELQQYQYYSAGLLSTYDPFYEQQR	,1	2_hsa_circ_0034656	INO80	ires
,YY6	,SEPIPESNDGPVKVWTLQE	SEPIPESNDGPVKVWTLQE	,2	2_hsa_circ_0035028	PDIA3	ires
,YY6,YY6,YY6	,GLEHLQISSHVK,GLEHLQISSHVK,GLEHLQISSHVK	GLEHLQISSHVK	,1,1,1	2_hsa_circ_0035453	ADAM10	ires
,YY7	,VFDFLVDLIEGASAEQK	VFDFLVDLIEGASAEQK	,3	2_hsa_circ_0035527	MYO1E	ires
,YY1,YY6,YY1	,QHSTPPSAYGSVK,LYYYIQHSTPPSAYGSVK,QHSTPPSAYGSVK	LYYYIQHSTPPSAYGSVK	,1,1,1	2_hsa_circ_0035543	ANXA2	ires
,YY5,YY6,YY5,YY1	,YDSMKHSTPPSAYGSVK,LYDSMKHSTPPSAYGSVK,YDSMKHSTPPSAYGSVK,KHSTPPSAYGSVK	LYDSMKHSTPPSAYGSVK	,1,3,1,3	2_hsa_circ_0035545	ANXA2	ires
,YY4	,AEDGSVIDYELIDQDARVWMR	AEDGSVIDYELIDQDARVWMR	,3	2_hsa_circ_0035552	ANXA2	ires
,YY2	,NRHSTPPSAYGSVK	NRHSTPPSAYGSVK	,1	2_hsa_circ_0035557	ANXA2	ires
,YY1	,KHSTPPSAYGSVK	KHSTPPSAYGSVK	,3	2_hsa_circ_0035560	ANXA2	ires
,YY14	,WLDESDAEMELRAKNPAISITENVLHFK	WLDESDAEMELRAKNPAISITENVLHFK	,3	2_hsa_circ_0035914	PTPLAD1	ires
,YY1	,VLELSDNRVSGGLEVLAEK	VLELSDNRVSGGLEVLAEK	,1	2_hsa_circ_0036064	ANP32A	ires
,YY6	,QLSSTSPLAPYPTSQVSVMVR	QLSSTSPLAPYPTSQVSVMVR	,3	2_hsa_circ_0036859	CRTC3	ires
,YY1	,PVQDLFEAQGNDR	PVQDLFEAQGNDR	,1	2_hsa_circ_0036910	UNC45A	ires
,YY4	,EEELELTLRK	EEELELTLRK	,1	2_hsa_circ_0037055	MEF2A	ires
,YY4	,FLVEASVYAYTMFFSTPSSR	FLVEASVYAYTMFFSTPSSR	,1	2_hsa_circ_0037172	TMEM8A	ires
,YY3	,KSWHAVEALWK	KSWHAVEALWK	,3	2_hsa_circ_0037402	TSC2	ires
,YY4	,LAIALGDAVNHPTPMAAAANEDRIF	LAIALGDAVNHPTPMAAAANEDRIF	,2	2_hsa_circ_0037756	GLYR1	ires
,YY4	,LAIALGDAVNHPTPMAAAANEDRIF	LAIALGDAVNHPTPMAAAANEDRIF	,2	2_hsa_circ_0037756	GLYR1	ires
,YY15	,HLHQAVAKATQQPFDFTKLPNGLVIASLENYSPVSR	HLHQAVAKATQQPFDFTKLPNGLVIASLENYSPVSR	,1	2_hsa_circ_0038459	UQCRC2	ires
,YY5,YY5,YY5	,DLMLMSHLQDNIQHADPPVQGTHHR,DLMLMSHLQDNIQHADPPVQGTHHR,DLMLMSHLQDNIQHADPPVQGTHHR	DLMLMSHLQDNIQHADPPVQGTHHR	,3,3,3	2_hsa_circ_0038827	EIF3C	non-ires
,YY5,YY5,YY5	,DLMLMSHLQDNIQHADPPVQGTHHR,DLMLMSHLQDNIQHADPPVQGTHHR,DLMLMSHLQDNIQHADPPVQGTHHR	DLMLMSHLQDNIQHADPPVQGTHHR	,3,3,3	2_hsa_circ_0038827	EIF3C	non-ires
,YY4	,ITFTGEADQAPGVEPGDIVLLLQEKEHESIFR	ITFTGEADQAPGVEPGDIVLLLQEKEHESIFR	,3	2_hsa_circ_0039232	DNAJA2	ires
,YY4	,ITFTGEADQAPGVEPGDIVLLLQEKEHESIFR	ITFTGEADQAPGVEPGDIVLLLQEKEHESIFR	,3	2_hsa_circ_0039232	DNAJA2	ires
,YY0,YY0	,NMALSIAER,NMALSIAER	NMALSIAER	,3,3	2_hsa_circ_0039487	NUP93	non-ires
,YY15	,LYGAITIAQAMIFCHCLCLSPTYELALQTGK	LYGAITIAQAMIFCHCLCLSPTYELALQTGK	,1	2_hsa_circ_0040211	DDX19B	ires
,YY6,YY6,YY6,YY6,YY6,YY6,YY6,YY6	,DLGLPTEAYISVEEVHDNRQGWK,DLGLPTEAYISVEEVHDNRQGWK,DLGLPTEAYISVEEVHDNRQGWK,DLGLPTEAYISVEEVHDNRQGWK,DLGLPTEAYISVEEVHDNRQGWK,DLGLPTEAYISVEEVHDNRQGWK,DLGLPTEAYISVEEVHDNRQGWK,DLGLPTEAYISVEEVHDNRQGWK	DLGLPTEAYISVEEVHDNRQGWK	,3,3,3,3,3,3,3,3	2_hsa_circ_0040440	PSMD7	ires
,YY6,YY6,YY6,YY6,YY6,YY6,YY6,YY6	,DLGLPTEAYISVEEVHDNRQGWK,DLGLPTEAYISVEEVHDNRQGWK,DLGLPTEAYISVEEVHDNRQGWK,DLGLPTEAYISVEEVHDNRQGWK,DLGLPTEAYISVEEVHDNRQGWK,DLGLPTEAYISVEEVHDNRQGWK,DLGLPTEAYISVEEVHDNRQGWK,DLGLPTEAYISVEEVHDNRQGWK	DLGLPTEAYISVEEVHDNRQGWK	,3,3,3,3,3,3,3,3	2_hsa_circ_0040440	PSMD7	ires
,YY2,YY2	,RELLSPLNLEQAAYAR,RELLSPLNLEQAAYAR	RELLSPLNLEQAAYAR	,1,1	2_hsa_circ_0041225	MYO1C	ires
,YY1,YY4,YY1,YY1,YY1,YY1,YY1,YY1,YY1,YY1,YY1	,EVGIEFMDLYSHLVPVYDVEPLEK,LQNEVGIEFMDLYSHLVPVYDVEPLEK,EVGIEFMDLYSHLVPVYDVEPLEK,EVGIEFMDLYSHLVPVYDVEPLEK,EVGIEFMDLYSHLVPVYDVEPLEK,EVGIEFMDLYSHLVPVYDVEPLEK,EVGIEFMDLYSHLVPVYDVEPLEK,EVGIEFMDLYSHLVPVYDVEPLEK,EVGIEFMDLYSHLVPVYDVEPLEK,EVGIEFMDLYSHLVPVYDVEPLEK,EVGIEFMDLYSHLVPVYDVEPLEK	LQNEVGIEFMDLYSHLVPVYDVEPLEK	,1,1,1,1,1,1,1,1,1,1,1	2_hsa_circ_0041306	PRPF8	ires
,YY3,YY3,YY3,YY3,YY3,YY3,YY3,YY3	,QFYINVEREEWR,QFYINVEREEWR,QFYINVEREEWR,QFYINVEREEWR,QFYINVEREEWR,QFYINVEREEWR,QFYINVEREEWR,QFYINVEREEWR	QFYINVEREEWR	,3,3,3,3,3,3,3,3	2_hsa_circ_0041894	SENP3-EIF4A1	non-ires
,YY3,YY3	,ELAQQIQR,ELAQQIQR	ELAQQIQR	,3,3	2_hsa_circ_0041913	SENP3-EIF4A1	ires
,YY5	,GSISQGTPALPQTGIPTEALVK	GSISQGTPALPQTGIPTEALVK	,1	2_hsa_circ_0042162	NCOR1	ires
,YY4	,CEMSSLFQEALER	CEMSSLFQEALER	,1	2_hsa_circ_0042470	USP22	ires
,YY5,YY5,YY5	,TELHLNHLAENNVFGIVPLAKANAPS,TELHLNHLAENNVFGIVPLAKANAPS,TELHLNHLAENNVFGIVPLAKANAPS	TELHLNHLAENNVFGIVPLAKANAPS	,2,2,2	2_hsa_circ_0042744	MYO18A	non-ires
,YY1	,NIDYFNNQIIVDLVEQQHK	NIDYFNNQIIVDLVEQQHK	,1	2_hsa_circ_0043049	MYO1D	ires
,YY6,YY6	,NSMIALVDNLASKIDYFNN,NSMIALVDNLASKIDYFNN	NSMIALVDNLASKIDYFNN	,2,2	2_hsa_circ_0043061	MYO1D	ires
,YY0,YY0,YY0,YY0	,ANLLYEKR,NLLYEKR,ANLLYEKR,ANLLYEKR	ANLLYEKR	,1,1,1,1	2_hsa_circ_0043367	PSMB3	ires
,YY2,YY2,YY2	,GKIMATTIDNSR,GKIMATTIDNSR,GKIMATTIDNSR	GKIMATTIDNSR	,1,1,1	2_hsa_circ_0043592	KRT15	non-ires
,YY1,YY1,YY1	,TMQNLEIELQSQLSMV,TMQNLEIELQSQLSMV,TMQNLEIELQSQLSMV	TMQNLEIELQSQLSMV	,2,2,2	2_hsa_circ_0043618	KRT14	non-ires
,YY6,YY9,YY9	,KDAEEWFFTKTRAPSL,DAEEWFFTKTRAPSLHSANCSLAHLPPL,DAEEWFFTKTRAPSLHSANCSLAHLPPL	KDAEEWFFTKTRAPSLHSANCSLAHLPPL	,2,2,2	2_hsa_circ_0043620	KRT14	ires
,YY6,YY9,YY9	,KDAEEWFFTKTRAPSL,DAEEWFFTKTRAPSLHSANCSLAHLPPL,DAEEWFFTKTRAPSLHSANCSLAHLPPL	KDAEEWFFTKTRAPSLHSANCSLAHLPPL	,2,2,2	2_hsa_circ_0043620	KRT14	ires
,YY10,YY3,YY10	,MTIKLVDSAMTEELNREVATNSELVQSGK,SAMTEELNREVATNSELVQSGK,MTIKLVDSAMTEELNREVATNSELVQSGK	MTIKLVDSAMTEELNREVATNSELVQSGK	,1,1,1	2_hsa_circ_0043635	KRT17	ires
,YY7	,KLVDSAMILTATVDNANILLQIDNAR	KLVDSAMILTATVDNANILLQIDNAR	,1	2_hsa_circ_0043638	KRT17	non-ires
,YY1,YY1,YY8,YY8	,QEGLESVLK,QEGLESVLK,NTIPLFVQEGLESVLK,NTIPLFVQEGLESVLK	NTIPLFVQEGLESVLK	,1,1,1,1	2_hsa_circ_0043669	JUP	ires
,YY2,YY2,YY2,YY2	,AGKDLVSSLTSGLLTISR,AGKDLVSSLTSGLLTISR,AGKDLVSSLTSGLLTISR,AGKDLVSSLTSGLLTISR	AGKDLVSSLTSGLLTISR	,3,3,3,3	2_hsa_circ_0043716	ACLY	ires
,YY1	,GDEVKLPAK	GDEVKLPAK	,3	2_hsa_circ_0043819	PTRF	non-ires
,YY1,YY6	,LADDEHYIPR,SQINQLADDEHYIPR	SQINQLADDEHYIPR	,1,1	2_hsa_circ_0043859	TUBG1	ires
,YY2,YY2	,TGIDQLVVTPISQRK,TGIDQLVVTPISQRK	TGIDQLVVTPISQRK	,3,3	2_hsa_circ_0043988	DHX8	ires
,YY3,YY3	,FLMVVGDVDTSLPR,FLMVVGDVDTSLPR	FLMVVGDVDTSLPR	,1,1	2_hsa_circ_0044100	EFTUD2	ires
,YY8,YY6,YY6	,LFIDAAEGLCYTDILFTEQER,IDAAEGLCYTDILFTEQER,IDAAEGLCYTDILFTEQER	LFIDAAEGLCYTDILFTEQER	,1,1,1	2_hsa_circ_0044118	EFTUD2	ires
,YY1,YY1,YY1,YY1	,LGLQNDLFSLK,LGLQNDLFSLK,LGLQNDLFSLK,LGLQNDLFSLK	LGLQNDLFSLK	,3,3,3,3	2_hsa_circ_0044257	NPEPPS	ires
,YY15,YY14,YY15,YY14,YY15,YY15,YY15,YY14,YY15	,GAPGPVGPAGKSGDRGETGESGPSGPAGPTGAR,PVGPAGKSGDRGETGESGPSGPAGPTGAR,GAPGPVGPAGKSGDRGETGESGPSGPAGPTGAR,PVGPAGKSGDRGETGESGPSGPAGPTGAR,APGPVGPAGKSGDRGETGESGPSGPAGPTGAR,GAPGPVGPAGKSGDRGETGESGPSGPAGPTGAR,GAPGPVGPAGKSGDRGETGESGPSGPAGPTGAR,PVGPAGKSGDRGETGESGPSGPAGPTGAR,PGAPGPVGPAGKSGDRGETGESGPSGPAGPTGAR	PGAPGPVGPAGKSGDRGETGESGPSGPAGPTGAR	,1,1,1,1,1,1,1,1,1	2_hsa_circ_0044525	COL1A1	non-ires
,YY8	,KSGDRGETGPTGPAGPPGFPGAVGAKGEAGPQGPR	KSGDRGETGPTGPAGPPGFPGAVGAKGEAGPQGPR	,1	2_hsa_circ_0044526	COL1A1	ires
,YY12,YY12	,GERGFPGLPGPSGNPGADGQPGAK,GERGFPGLPGPSGNPGADGQPGAK	GERGFPGLPGPSGNPGADGQPGAK	,3,3	2_hsa_circ_0044533	COL1A1	ires
,YY9,YY9,YY9,YY9	,GFPGLPGPSGPQGFQGPPGEPGEPGASGPMGPR,GFPGLPGPSGPQGFQGPPGEPGEPGASGPMGPR,GFPGLPGPSGPQGFQGPPGEPGEPGASGPMGPR,GFPGLPGPSGPQGFQGPPGEPGEPGASGPMGPR	GFPGLPGPSGPQGFQGPPGEPGEPGASGPMGPR	,3,3,3,3	2_hsa_circ_0044535	COL1A1	ires
,YY9	,GSPGADGPAGLPGPAGPPGEAGK	GSPGADGPAGLPGPAGPPGEAGK	,3	2_hsa_circ_0044537	COL1A1	ires
,YY8,YY8,YY8,YY8,YY8	,RVGPPGPSGPAGKDGEAGAQGPPGPAGPAGER,RVGPPGPSGPAGKDGEAGAQGPPGPAGPAGER,RVGPPGPSGPAGKDGEAGAQGPPGPAGPAGER,RVGPPGPSGPAGKDGEAGAQGPPGPAGPAGER,RVGPPGPSGPAGKDGEAGAQGPPGPAGPAGER	RVGPPGPSGPAGKDGEAGAQGPPGPAGPAGER	,1,1,1,1,1	2_hsa_circ_0044540	COL1A1	ires
,YY3,YY13	,GAPGPVGVQGPPGPAGEEGKR,SGPAGPTGARGAPGPVGVQGPPGPAGEEGKR	SGPAGPTGARGAPGPVGVQGPPGPAGEEGKR	,3,1	2_hsa_circ_0044550	COL1A1	non-ires
,YY13,YY9,YY9	,AGVMGFPGPKGAAGEPGSPGENGAPGQMGPR,GFPGPKGAAGEPGSPGENGAPGQMGPR,GFPGPKGAAGEPGSPGENGAPGQMGPR	AGVMGFPGPKGAAGEPGSPGENGAPGQMGPR	,1,1,1	2_hsa_circ_0044554	COL1A1	ires
,YY8,YY8,YY8,YY8,YY8,YY8,YY8,YY8	,GNDGATGAAGPPGPTGPAGPPGFPGAVGAKGEAGKPGR,GNDGATGAAGPPGPTGPAGPPGFPGAVGAKGEAGKPGR,GNDGATGAAGPPGPTGPAGPPGFPGAVGAKGEAGKPGR,GNDGATGAAGPPGPTGPAGPPGFPGAVGAKGEAGKPGR,GNDGATGAAGPPGPTGPAGPPGFPGAVGAKGEAGKPGR,GNDGATGAAGPPGPTGPAGPPGFPGAVGAKGEAGKPGR,GNDGATGAAGPPGPTGPAGPPGFPGAVGAKGEAGKPGR,GNDGATGAAGPPGPTGPAGPPGFPGAVGAKGEAGKPGR	GNDGATGAAGPPGPTGPAGPPGFPGAVGAKGEAGKPGR	,3,3,3,3,3,3,3,3	2_hsa_circ_0044562	COL1A1	ires
,YY8,YY8,YY8	,GNDGATGAAGPPGPTGPAGPPGFPGAVGAKGPAGPPGR,GNDGATGAAGPPGPTGPAGPPGFPGAVGAKGPAGPPGR,GNDGATGAAGPPGPTGPAGPPGFPGAVGAKGPAGPPGR	GNDGATGAAGPPGPTGPAGPPGFPGAVGAKGPAGPPGR	,3,3,3	2_hsa_circ_0044563	COL1A1	ires
,YY4	,GDAGPAGPKGEPGSPGENGAPGQMGPMG	GDAGPAGPKGEPGSPGENGAPGQMGPMG	,2	2_hsa_circ_0044564	COL1A1	ires
,YY6	,WLKEDKLHIIEVGTPPTGNQPFPK	WLKEDKLHIIEVGTPPTGNQPFPK	,3	2_hsa_circ_0044849	CLTC	ires
,YY14,YY6,YY6,YY6,YY14,YY6,YY14	,PRLDHTRAVNYFSKVVQTALSETQDPEEVSVTVK,VNYFSKVVQTALSETQDPEEVSVTVK,VNYFSKVVQTALSETQDPEEVSVTVK,VNYFSKVVQTALSETQDPEEVSVTVK,PRLDHTRAVNYFSKVVQTALSETQDPEEVSVTVK,VNYFSKVVQTALSETQDPEEVSVTVK,PRLDHTRAVNYFSKVVQTALSETQDPEEVSVTVK	PRLDHTRAVNYFSKVVQTALSETQDPEEVSVTVK	,1,1,1,1,1,1,1	2_hsa_circ_0044860	CLTC	ires
,YY7,YY8,YY7,YY7	,FKDIITKVLIEHIGNLDR,QFKDIITKVLIEHIGNLDR,FKDIITKVLIEHIGNLDR,FKDIITKVLIEHIGNLDR	QFKDIITKVLIEHIGNLDR	,1,1,1,1	2_hsa_circ_0044861	CLTC	ires
,YY1	,QVLVVNSQGEISR	QVLVVNSQGEISR	,1	2_hsa_circ_0045447	BPTF	ires
,YY1	,QVLVVNSQGEISR	QVLVVNSQGEISR	,1	2_hsa_circ_0045449	BPTF	ires
,YY3,YY3	,IVEYEKEDPK,IVEYEKEDPK	IVEYEKEDPK	,3,3	2_hsa_circ_0045587	ATP5H	ires
,YY8	,APSTMKIKGVMVGMGQK	APSTMKIKGVMVGMGQK	,1	2_hsa_circ_0046149	ACTG1	ires
,YY8	,KVNQQPNTGMTLLMMGSADALPEEPSAK	KVNQQPNTGMTLLMMGSADALPEEPSAK	,3	2_hsa_circ_0046662	USP14	ires
,YY2	,YEITYK	YEITYK	,1	2_hsa_circ_0046809	PTPRM	ires
,YY3	,SAAPHPGDIGDFINELRA	SAAPHPGDIGDFINELRA	,2	2_hsa_circ_0047330	CDH2	ires
,YY3,YY3,YY2,YY2	,DRVYEAFVEENAFNVEILR,DRVYEAFVEENAFNVEILR,RVYEAFVEENAFNVEILR,RVYEAFVEENAFNVEILR	DRVYEAFVEENAFNVEILR	,1,1,1,1	2_hsa_circ_0047334	DSC3	ires
,YY1,YY1,YY1,YY1	,HSTGGTNKDYADGAISMNFLDSYFSQW,HSTGGTNKDYADGAISMNFLDSYFSQW,HSTGGTNKDYADGAISMNFLDSYFSQW,HSTGGTNKDYADGAISMNFLDSYFSQW	HSTGGTNKDYADGAISMNFLDSYFSQW	,2,2,2,2	2_hsa_circ_0047344	DSG3	ires
,YY1	,GGMSLNLEPDNVGVVVFGNDK	GGMSLNLEPDNVGVVVFGNDK	,1	2_hsa_circ_0047573	ATP5A1	ires
,YY4	,VVDALGNAIDGKGLLR	VVDALGNAIDGKGLLR	,3	2_hsa_circ_0047575	ATP5A1	ires
,YY7	,KDMDLVEGVADGAGAVIIASEDAVK	KDMDLVEGVADGAGAVIIASEDAVK	,1	2_hsa_circ_0047670	ACAA2	ires
,YY20,YY3	,GSPPSLSAGTAVWSRNGGQASSSPNYEGPLHSLQSLLGGDMDMGNPGTLSPTK,NGGQASSSPNYEGPLHSLQSL	GSPPSLSAGTAVWSRNGGQASSSPNYEGPLHSLQSLLGGDMDMGNPGTLSPTK	,3,2	2_hsa_circ_0047728	TCF4	ires
,YY1,YY1,YY1,YY1,YY1,YY1,YY1,YY1,YY1,YY1	,LLVSNLNPER,AIPGLAGAGNSVLLVSNLNPER,AIPGLAGAGNSVLLVSNLNPER,IAIPGLAGAGNSVLLVSNLNPER,IAIPGLAGAGNSVLLVSNLNPER,IAIPGLAGAGNSVLLVSNLNPER,IAIPGLAGAGNSVLLVSNLNPER,PGLAGAGNSVLLVSNLNPER,IAIPGLAGAGNSVLLVSNLNPER,IAIPGLAGAGNSVLLVSNLNPER	IAIPGLAGAGNSVLLVSNLNPER	,1,1,1,3,3,3,3,1,3,3	2_hsa_circ_0048096	PTBP1	ires
,YY7,YY10	,NNQFQALLQYADPVSAQHAKLQTEMTAR,NNQFQALLQYADPVSAQHAKLQTEMTARSSK	NNQFQALLQYADPVSAQHAKLQTEMTARSSK	,3,3	2_hsa_circ_0048097	PTBP1	ires
,YY1,YY1,YY1,YY1,YY1,YY1,YY1,YY1,YY1,YY1	,LLVSNLNPER,AIPGLAGAGNSVLLVSNLNPER,AIPGLAGAGNSVLLVSNLNPER,IAIPGLAGAGNSVLLVSNLNPER,IAIPGLAGAGNSVLLVSNLNPER,IAIPGLAGAGNSVLLVSNLNPER,IAIPGLAGAGNSVLLVSNLNPER,PGLAGAGNSVLLVSNLNPER,IAIPGLAGAGNSVLLVSNLNPER,IAIPGLAGAGNSVLLVSNLNPER	IAIPGLAGAGNSVLLVSNLNPER	,1,1,1,3,3,3,3,1,3,3	2_hsa_circ_0048101	PTBP1	ires
,YY4	,TQSKIEDGSGEVVLSR	TQSKIEDGSGEVVLSR	,1	2_hsa_circ_0048897	C3	ires
,YY3	,SETAEKVDVIAGSSK	SETAEKVDVIAGSSK	,1	2_hsa_circ_0049838	BRD4	ires
,YY3,YY4,YY2,YY2,YY2,YY2,YY2,YY2,YY2,YY2,YY2,YY2,YY2,YY2	,SEKAEGDVAALNR,ASEKAEGDVAALNR,EKAEGDVAALNRR,EKAEGDVAALNRR,EKAEGDVAALNRR,EKAEGDVAALNRR,EKAEGDVAALNRR,EKAEGDVAALNR,EKAEGDVAALNR,EKAEGDVAALNRR,EKAEGDVAALNR,EKAEGDVAALNR,EKAEGDVAALNRR,EKAEGDVAALNR	ASEKAEGDVAALNRR	,1,1,1,1,1,1,1,1,1,1,1,1,1,1	2_hsa_circ_0049861	TPM4	non-ires
,YY18	,TDALQPPHEYVPWVTVNGTGNLYLRGPLKKSNAPLVNVTLYYEA	TDALQPPHEYVPWVTVNGTGNLYLRGPLKKSNAPLVNVTLYYEA	,2	2_hsa_circ_0050093	IFI30	ires
,YY2	,REIASVLTSQKPSVLLTLR	REIASVLTSQKPSVLLTLR	,1	2_hsa_circ_0050450	PEPD	ires
,YY1	,VDEIASVLTSQKPSVLLTLT	VDEIASVLTSQKPSVLLTLT	,0	2_hsa_circ_0050452	PEPD	ires
,YY1	,KGVTECYECHPKPTQR	KGVTECYECHPKPTQR	,3	2_hsa_circ_0050534	UBA2	ires
,YY4	,VSLRDFKQNTPFLNWK	VSLRDFKQNTPFLNWK	,1	2_hsa_circ_0050603	DMKN	ires
,YY6	,TDYAKKYLMEGSYNK	TDYAKKYLMEGSYNK	,1	2_hsa_circ_0050823	PSMD8	ires
,YY1,YY1,YY1,YY1	,KTFTAWCNSHLR,KTFTAWCNSHLR,KTFTAWCNSHLR,KTFTAWCNSHLR	KTFTAWCNSHLR	,1,1,1,1	2_hsa_circ_0050901	ACTN4	non-ires
,YY8,YY6,YY6	,ILRFAIQDISVEEIVDGNAK,QDISVEEIVDGNAK,QDISVEEIVDGNAK	ILRFAIQDISVEEIVDGNAK	,1,1,1	2_hsa_circ_0050903	ACTN4	ires
,YY1,YY1,YY1,YY1,YY1,YY1,YY1	,KDDPVTNLNNAFEVAEK,KDDPVTNLNNAFEVAEK,KDDPVTNLNNAFEVAEK,KDDPVTNLNNAFEVAEK,KDDPVTNLNNAFEVAEK,KDDPVTNLNNAFEVAEK,KDDPVTNLNNAFEVAEK	KDDPVTNLNNAFEVAEK	,3,3,3,3,3,3,3	2_hsa_circ_0050910	ACTN4	non-ires
,YY1	,SDGLVYAVEFSHR	SDGLVYAVEFSHR	,1	2_hsa_circ_0051045	FBL	ires
,YY2	,SVEKENVAVESEP	SVEKENVAVESEP	,2	2_hsa_circ_0051667	CCDC9	ires
,YY2,YY2,YY2	,LLEAHEEQNVDSYTESLS,LLEAHEEQNVDSYTESLS,LLEAHEEQNVDSYTESLS	LLEAHEEQNVDSYTESLS	,2,2,2	2_hsa_circ_0051688	NAPA	ires
,YY2,YY2,YY2	,LLEAHEEQNVDSYTESLS,LLEAHEEQNVDSYTESLS,LLEAHEEQNVDSYTESLS	LLEAHEEQNVDSYTESLS	,2,2,2	2_hsa_circ_0051688	NAPA	ires
,YY0	,GLAEVIQK	GLAEVIQK	,1	2_hsa_circ_0051880	ALDH16A1	non-ires
,YY1	,QAMHEGLLMPVVK	QAMHEGLLMPVVK	,1	2_hsa_circ_0052018	POLD1	ires
,YY6	,QEDAAICPVTVLPEALDQLR	QEDAAICPVTVLPEALDQLR	,3	2_hsa_circ_0052326	ZNF274	ires
,YY8	,WSTDDVQINDISLQDDRVGDSS	WSTDDVQINDISLQDDRVGDSS	,2	2_hsa_circ_0052342	RPS5	non-ires
,YY8	,WSTDDVQINDISLQDDRVGDSS	WSTDDVQINDISLQDDRVGDSS	,2	2_hsa_circ_0052342	RPS5	non-ires
,YY3,YY4,YY3	,SPVPMEVQEGYGFGSGDDPYSSAEPHVSGVKR,TSPVPMEVQEGYGFGSGDDPYSSAEPHVSGVK,SPVPMEVQEGYGFGSGDDPYSSAEPHVSGVK	TSPVPMEVQEGYGFGSGDDPYSSAEPHVSGVKR	,1,3,1	2_hsa_circ_0052388	TRIM28	ires
,YY1	,KAFSIPVIQIVYETLKDQQEGKK	KAFSIPVIQIVYETLKDQQEGKK	,1	2_hsa_circ_0052800	DDX1	ires
,YY4,YY4,YY4	,DIEEATVEPISRPCALK,DIEEATVEPISRPCALK,DIEEATVEPISRPCALK	DIEEATVEPISRPCALK	,1,1,1	2_hsa_circ_0052938	ATAD2B	ires
,YY3,YY3,YY3	,IIQELR,IIQELR,IIQELR	IIQELR	,3,3,3	2_hsa_circ_0052983	ITSN2	ires
,YY1,YY1,YY1	,GVGVPAALDMMLTGR,GVGVPAALDMMLTGR,GVGVPAALDMMLTGR	GVGVPAALDMMLTGR	,1,1,1	2_hsa_circ_0053052	HADHA	ires
,YY1,YY1,YY1,YY1,YY1,YY1,YY1,YY1	,KVGVPAALDMMLTGR,KVGVPAALDMMLTGR,KVGVPAALDMMLTGR,KVGVPAALDMMLTGR,KVGVPAALDMMLTGR,KVGVPAALDMMLTGR,KVGVPAALDMMLTGR,KVGVPAALDMMLTGR	KVGVPAALDMMLTGR	,1,1,1,1,1,1,1,1	2_hsa_circ_0053058	HADHA	ires
,YY7	,AGLTMNDIDAFEFHEAFSEKIQLPK	AGLTMNDIDAFEFHEAFSEKIQLPK	,3	2_hsa_circ_0053082	HADHB	ires
,YY1	,QILKQEWPK	QILKQEWPK	,3	2_hsa_circ_0054878	XPO1	ires
,YY1,YY1,YY1	,KIQDGKGDVTITNDGATILK,KIQDGKGDVTITNDGATILK,KIQDGKGDVTITNDGATILK	KIQDGKGDVTITNDGATILK	,3,3,3	2_hsa_circ_0054903	CCT4	ires
,YY1,YY1,YY1	,CVVTSVESNSNGR,CVVTSVESNSNGR,CVVTSVESNSNGR	CVVTSVESNSNGR	,3,3,3	2_hsa_circ_0055016	PLEK	ires
,YY2	,VQVTVQYMQDR	VQVTVQYMQDR	,1	2_hsa_circ_0055419	MAT2A	ires
,YY3	,NYEELR	NYEELR	,1	2_hsa_circ_0055463	POLR1A	ires
,YY10,YY8,YY8,YY8	,GVSIYQAMNKLLASASYDDTVK,SIYQAMNKLLASASYDDTVK,SIYQAMNKLLASASYDDTVK,SIYQAMNKLLASASYDDTVK	GVSIYQAMNKLLASASYDDTVK	,1,1,1,1	2_hsa_circ_0055631	CIAO1	ires
,YY6	,APLFPQGFNISHTQTR	APLFPQGFNISHTQTR	,1	2_hsa_circ_0055639	SNRNP200	ires
,YY11,YY11,YY11,YY11,YY3	,TGTVIDSGDGVTHVIPVTEPPLNTPENR,TGTVIDSGDGVTHVIPVTEPPLNTPENR,TGTVIDSGDGVTHVIPVTEPPLNTPENR,TGTVIDSGDGVTHVIPVTEPPLNTPENR,IPVTEPPLNTPENR	TGTVIDSGDGVTHVIPVTEPPLNTPENR	,1,1,1,1,1	2_hsa_circ_0056197	ACTR3	ires
,YY8	,ELSGGRLKAEGYVIGSCIK	ELSGGRLKAEGYVIGSCIK	,1	2_hsa_circ_0056199	ACTR3	ires
,YY3	,EGAGAVDEEDFIKAFDDVPVVQCCQ	EGAGAVDEEDFIKAFDDVPVVQCCQ	,2	2_hsa_circ_0056314	CLASP1	ires
,YY4,YY4	,AYNYVAQEVDDYHAFQTLTHEFAI,AYNYVAQEVDDYHAFQTLTHEFAI	AYNYVAQEVDDYHAFQTLTHEFAI	,2,2	2_hsa_circ_0056403	UGGT1	ires
,YY8,YY8	,RDGSVPLPAEVLAGGCELQLEHAR,RDGSVPLPAEVLAGGCELQLEHAR	RDGSVPLPAEVLAGGCELQLEHAR	,3,3	2_hsa_circ_0057070	SLC25A12	ires
,YY3	,GSPGEVGPAGSPGSNGAPGQRGEPGPQGHAGAQGPP	GSPGEVGPAGSPGSNGAPGQRGEPGPQGHAGAQGPP	,3	2_hsa_circ_0057384	COL3A1	ires
,YY2	,SPELLAR	SPELLAR	,3	2_hsa_circ_0057836	NBEAL1	ires
,YY3	,ILQDIASGSHPFSQICL	ILQDIASGSHPFSQICL	,2	2_hsa_circ_0057913	NDUFS1	ires
,YY3	,ILQDIASGSHPFSQICL	ILQDIASGSHPFSQICL	,2	2_hsa_circ_0057913	NDUFS1	ires
,YY1	,RAEISNAIDQYVTGTIGER	RAEISNAIDQYVTGTIGER	,3	2_hsa_circ_0058067	ATIC	ires
,YY16,YY16	,ELLKRVYGSFLVNPESDFDGVLYHISNPNGDK,ELLKRVYGSFLVNPESDFDGVLYHISNPNGDK	ELLKRVYGSFLVNPESDFDGVLYHISNPNGDK	,1,1	2_hsa_circ_0058211	ARPC2	ires
,YY3	,VKGMTMDEKYVNSIWDLLK	VKGMTMDEKYVNSIWDLLK	,1	2_hsa_circ_0058482	CUL3	ires
,YY2	,ELYLSHNGIEVIEGLENNKN	ELYLSHNGIEVIEGLENNKN	,2	2_hsa_circ_0058993	PPP1R7	ires
,YY10	,LEHDVNIQFPDKDDGNQEAQVTLECAI	LEHDVNIQFPDKDDGNQEAQVTLECAI	,2	2_hsa_circ_0059016	HDLBP	ires
,YY5,YY5,YY5,YY5,YY5,YY5	,LAEEKVIINFPDPAQK,LAEEKVIINFPDPAQK,LAEEKVIINFPDPAQK,LAEEKVIINFPDPAQK,LAEEKVIINFPDPAQK,LAEEKVIINFPDPAQK	LAEEKVIINFPDPAQK	,1,1,1,1,1,1	2_hsa_circ_0059030	HDLBP	ires
,YY1	,EILDEIEEHNIK	EILDEIEEHNIK	,1	2_hsa_circ_0059062	SEPT2	ires
,YY1	,QAEDVRVEGSFPVTMLPGDGVGPELMHAVK	QAEDVRVEGSFPVTMLPGDGVGPELMHAVK	,1	2_hsa_circ_0059210	IDH3B	ires
,YY5,YY5	,KNPGVGNGDDEAAELMQQIIPVD,KNPGVGNGDDEAAELMQQIIPVD	KNPGVGNGDDEAAELMQQIIPVD	,2,2	2_hsa_circ_0059809	MAPRE1	ires
,YY4	,GTASVSAQELKDNR	GTASVSAQELKDNR	,1	2_hsa_circ_0060115	CPNE1	ires
,YY11,YY11,YY11,YY11	,LARLYFTWDMLDQVIQLMNAIFSK,LARLYFTWDMLDQVIQLMNAIFSK,LARLYFTWDMLDQVIQLMNAIFSK,LARLYFTWDMLDQVIQLMNAIFSK	LARLYFTWDMLDQVIQLMNAIFSK	,1,1,1,1	2_hsa_circ_0060277	RPN2	ires
,YY2,YY2,YY2	,IPQDGDYEFVL,IPQDGDYEFVL,IPQDGDYEFVL	IPQDGDYEFVL	,2,2,2	2_hsa_circ_0060526	STK4	ires
,YY2,YY2,YY2	,IPQDGDYEFVL,IPQDGDYEFVL,IPQDGDYEFVL	IPQDGDYEFVL	,2,2,2	2_hsa_circ_0060526	STK4	ires
,YY1,YY1,YY1	,SLTEDEIATILQSTLK,SLTEDEIATILQSTLK,SLTEDEIATILQSTLK	SLTEDEIATILQSTLK	,1,1,1	2_hsa_circ_0060529	STK4	ires
,YY3	,AHTDGNYLGNSWHEKLI	AHTDGNYLGNSWHEKLI	,0	2_hsa_circ_0060666	ARFGEF2	ires
,YY8	,TVPGATTTSSAATEWSSSEVR	TVPGATTTSSAATEWSSSEVR	,3	2_hsa_circ_0061025	TAF4	ires
,YY2,YY5,YY8	,RSPLEEATLSELK,FQNRSPLEEATLSELK,IKSFQNRSPLEEATLSELK	IKSFQNRSPLEEATLSELK	,1,1,1	2_hsa_circ_0061572	ATP5O	ires
,YY3	,PVEILPGVK	PVEILPGVK	,1	2_hsa_circ_0062124	DIP2A	ires
,YY2	,QYGDESTLAFQQAA	QYGDESTLAFQQAA	,2	2_hsa_circ_0062344	PI4KA	ires
,YY17,YY17,YY17,YY17,YY17,YY17	,RIEVEQALAHPYLEQYYDPSDEGYTKSIDIWSVGCILAE,RIEVEQALAHPYLEQYYDPSDEGYTKSIDIWSVGCILAE,RIEVEQALAHPYLEQYYDPSDEGYTKSIDIWSVGCILAE,RIEVEQALAHPYLEQYYDPSDEGYTKSIDIWSVGCILAE,RIEVEQALAHPYLEQYYDPSDEGYTKSIDIWSVGCILAE,IEVEQALAHPYLEQYYDPSDEGYTKSIDIWSVGCILAE	RIEVEQALAHPYLEQYYDPSDEGYTKSIDIWSVGCILAE	,2,2,2,2,2,2	2_hsa_circ_0062437	MAPK1	ires
,YY7	,PDGFLSELTQQLAQATGKPPQTTVVSEK	PDGFLSELTQQLAQATGKPPQTTVVSEK	,1	2_hsa_circ_0062567	MIF	ires
,YY2,YY7,YY7	,GKLIEAEDNMNCQGK,LIEAEDNMNCQGKSWPLA,LIEAEDNMNCQGKSWPLA	GKLIEAEDNMNCQGKSWPLA	,3,2,2	2_hsa_circ_0062618	SNRPD3	ires
,YY3,YY3,YY1,YY1	,FPFLGTLGAGNHYAEIQVVDEIFNEYAAKK,FPFLGTLGAGNHYAEIQVVDEIFNEYAAK,FLGTLGAGNHYAEIQVVDEIFNEYAAK,FLGTLGAGNHYAEIQVVDEIFNEYAAK	FPFLGTLGAGNHYAEIQVVDEIFNEYAAKK	,1,1,1,1	2_hsa_circ_0062973	C22orf28	non-ires
,YY1,YY1	,RGELERQLLQANPILEAFGNAK,RGELERQLLQANPILEAFGNAK	RGELERQLLQANPILEAFGNAK	,1,1	2_hsa_circ_0063083	MYH9	ires
,YY6,YY6,YY6,YY6,YY6,YY6,YY6	,LTEMETLQSQWTASSA,LTEMETLQSQWTASSA,LTEMETLQSQWTASSA,LTEMETLQSQWTASSA,LTEMETLQSQWTASSA,LTEMETLQSQWTASSA,LTEMETLQSQWTASSA	LTEMETLQSQWTASSA	,2,2,2,2,2,2,2	2_hsa_circ_0063122	MYH9	ires
,YY3,YY3,YY3,YY3,YY3	,LTEMETLQSQLPK,LTEMETLQSQLPK,LTEMETLQSQLPK,LTEMETLQSQLPK,LTEMETLQSQLPK	LTEMETLQSQLPK	,3,3,3,3,3	2_hsa_circ_0063123	MYH9	ires
,YY3	,QIHKFEEINK	QIHKFEEINK	,3	2_hsa_circ_0063269	EIF3L	non-ires
,YY4,YY4,YY4	,NNASTDYDLSDKSINPLSHRK,NNASTDYDLSDKSINPLSHRK,NNASTDYDLSDKSINPLSHRK	NNASTDYDLSDKSINPLSHRK	,3,3,3	2_hsa_circ_0063379	RPL3	ires
,YY1	,LRTEIPPALK	LRTEIPPALK	,3	2_hsa_circ_0063535	RANGAP1	non-ires
,YY1,YY1,YY1,YY1,YY1,YY1	,WDINQEVYNFLATAGAK,WDINQEVYNFLATAGAK,WDINQEVYNFLATAGAK,WDINQEVYNFLATAGAK,WDINQEVYNFLATAGAK,WDINQEVYNFLATAGAK	WDINQEVYNFLATAGAK	,1,1,1,1,1,1	2_hsa_circ_0063562	ACO2	ires
,YY2,YY2	,ANHGPGMAMNWPQFEVE,ANHGPGMAMNWPQFEVE	ANHGPGMAMNWPQFEVE	,2,2	2_hsa_circ_0063673	PACSIN2	ires
,YY6	,MYAPSHIDKSPEGQFTQLMTLPK	MYAPSHIDKSPEGQFTQLMTLPK	,1	2_hsa_circ_0064326	TAMM41	ires
,YY1	,QIMENAEINNIIK	QIMENAEINNIIK	,1	2_hsa_circ_0064599	TOP2B	ires
,YY2,YY2	,IQHAAELIK,IQHAAELIK	IQHAAELIK	,1,1	2_hsa_circ_0064804	PDCD6IP	ires
,YY1	,WLLYSPIENIQR	WLLYSPIENIQR	,1	2_hsa_circ_0064946	CTNNB1	ires
,YY2	,TVLQPTSIEK	TVLQPTSIEK	,1	2_hsa_circ_0065741	GMPPB	ires
,YY4	,HTFGGLMHLQGKPVCSFDPEGLIFAAGVNSEMVK	HTFGGLMHLQGKPVCSFDPEGLIFAAGVNSEMVK	,1	2_hsa_circ_0066008	WDR82	ires
,YY1,YY1	,QVIEASDVVLEVLDAR,QVIEASDVVLEVLDAR	QVIEASDVVLEVLDAR	,3,3	2_hsa_circ_0066097	GNL3	ires
,YY1,YY1	,KISSDLDGHPVPP,ISSDLDGHPVPP	KISSDLDGHPVPP	,2,2	2_hsa_circ_0066179	TKT	non-ires
,YY6	,LTSTCLGNMQVLVTYGGDPIPK	LTSTCLGNMQVLVTYGGDPIPK	,1	2_hsa_circ_0066337	FLNB	non-ires
,YY4	,LPQGLQYALNVPAVIL	LPQGLQYALNVPAVIL	,2	2_hsa_circ_0067103	ZNF148	ires
,YY4	,LPQGLQYALNVPAVIL	LPQGLQYALNVPAVIL	,2	2_hsa_circ_0067103	ZNF148	ires
,YY1,YY1	,QACGVIVELIK,QACGVIVELIK	QACGVIVELIK	,3,3	2_hsa_circ_0067202	RUVBL1	ires
,YY5,YY1	,NKNNDETEVELYNEFPEPIK,DETEVELYNEFPEPIKLDK	NKNNDETEVELYNEFPEPIKLDK	,1,1	2_hsa_circ_0067241	RAB7A	ires
,YY1,YY1	,KKEVFPFPEVSQDELNEINQFLGPVEK,KKEVFPFPEVSQDELNEINQFLGPVEK	KKEVFPFPEVSQDELNEINQFLGPVEK	,1,1	2_hsa_circ_0067243	ACAD9	ires
,YY1,YY1	,KKEVFPFPEVSQDELNEINQFLGPVEK,KKEVFPFPEVSQDELNEINQFLGPVEK	KKEVFPFPEVSQDELNEINQFLGPVEK	,1,1	2_hsa_circ_0067244	ACAD9	ires
,YY12	,WVNEAQEAASSDNIMVQARVFNETPINPR	WVNEAQEAASSDNIMVQARVFNETPINPR	,3	2_hsa_circ_0067253	COPG	ires
,YY5,YY5	,EDLIWELLNQAQQWPIS,EDLIWELLNQAQQWPIS	EDLIWELLNQAQQWPIS	,2,2	2_hsa_circ_0067411	TF	ires
,YY9	,SAATTSATSVPFAATATANQTQSAVKSLK	SAATTSATSVPFAATATANQTQSAVKSLK	,1	2_hsa_circ_0067742	MBNL1	ires
,YY2	,ITNYLLEWDEWR	ITNYLLEWDEWR	,3	2_hsa_circ_0067998	FNDC3B	ires
,YY2	,ITNYLLEWDEWR	ITNYLLEWDEWR	,3	2_hsa_circ_0067998	FNDC3B	ires
,YY1	,SREFIGSFLEMFGPEGALV	SREFIGSFLEMFGPEGALV	,2	2_hsa_circ_0068634	PCYT1A	ires
,YY3,YY3,YY3	,TLDNNPLQSPPAQTCR,HLQTITLDNNPLQSPPAQTCR,HLQTITLDNNPLQSPPAQTCR	HLQTITLDNNPLQSPPAQTCR	,1,3,3	2_hsa_circ_0068724	LRCH3	ires
,YY4	,LQAKLLEQNGGYGSATLSR	LQAKLLEQNGGYGSATLSR	,3	2_hsa_circ_0068810	GAK	ires
,YY6	,PLHVIKISWSPDSTHLLSASGDK	PLHVIKISWSPDSTHLLSASGDK	,3	2_hsa_circ_0069202	WDR1	ires
,YY8	,VLDGLHNELQTIGFQGLVGAVSK	VLDGLHNELQTIGFQGLVGAVSK	,3	2_hsa_circ_0069485	UGDH	ires
,YY2	,HQENLGLQEGTHELCYNTACALIGQGQLNQAMK	HQENLGLQEGTHELCYNTACALIGQGQLNQAMK	,1	2_hsa_circ_0069840	SRP72	ires
,YY3,YY3	,ADDKETCFAEEVFV,ADDKETCFAEEVFV	ADDKETCFAEEVFV	,2,2	2_hsa_circ_0069970	ALB	ires
,YY0	,QYYTLLNKAPEYLHS	QYYTLLNKAPEYLHS	,2	2_hsa_circ_0070004	G3BP2	ires
,YY2	,NEALNQVVLWDK	NEALNQVVLWDK	,3	2_hsa_circ_0071462	SPCS3	ires
,YY2	,YGDLANWMIPGT	YGDLANWMIPGT	,2	2_hsa_circ_0072361	OXCT1	ires
,YY2,YY1	,FQVNMFTNQGTVIHFNNPK,QVNMFTNQGTVIHFNNPK	FQVNMFTNQGTVIHFNNPK	,3,1	2_hsa_circ_0072986	BTF3	ires
,YY3,YY3,YY3	,SLHISDADNIPGLLVLK,SLHISDADNIPGLLVLK,SLHISDADNIPGLLVLK	SLHISDADNIPGLLVLK	,3,3,3	2_hsa_circ_0073426	TTC37	ires
,YY1,YY1	,TTIPEEEEEEEEAAGVVVEEELFHQQL,TTIPEEEEEEEEAAGVVVEEELFHQQL	TTIPEEEEEEEEAAGVVVEEELFHQQL	,2,2	2_hsa_circ_0073748	LMNB1	ires
,YY1	,SEENEEPMETDQNAKEEER	SEENEEPMETDQNAKEEER	,3	2_hsa_circ_0073918	HSPA4	ires
,YY1	,SEENEEPMETDQNAKEEER	SEENEEPMETDQNAKEEER	,3	2_hsa_circ_0073918	HSPA4	ires
,YY7	,EINDFPQDVMQQATNAILR	EINDFPQDVMQQATNAILR	,1	2_hsa_circ_0074018	DDX46	ires
,YY1,YY1	,SLQGDKLEVSLA,SLQGDKLEVSLA	SLQGDKLEVSLA	,2,2	2_hsa_circ_0074045	TGFBI	ires
,YY9,YY9,YY9,YY9	,VGGMTRMPKTDINLPYLTMDSSGPK,VGGMTRMPKTDINLPYLTMDSSGPK,VGGMTRMPKTDINLPYLTMDSSGPK,VGGMTRMPKTDINLPYLTMDSSGPK	VGGMTRMPKTDINLPYLTMDSSGPK	,1,1,1,1	2_hsa_circ_0074148	HSPA9	ires
,YY11,YY3,YY3,YY4	,ANGHLLLNSEKGDALIYMEPEK,SEKGDALIYMEPEK,SEKGDALIYMEPEK,NSEKGDALIYMEPEK	ANGHLLLNSEKGDALIYMEPEK	,3,1,1,1	2_hsa_circ_0074403	LARS	ires
,YY12,YY12,YY12,YY12,YY13	,CLGMSGMHLWPLVAAEILEIADTPSGDKTSLETR,CLGMSGMHLWPLVAAEILEIADTPSGDK,CLGMSGMHLWPLVAAEILEIADTPSGDK,CLGMSGMHLWPLVAAEILEIADTPSGDK,RCLGMSGMHLWPLVAAEILEIADTPSGDK	RCLGMSGMHLWPLVAAEILEIADTPSGDKTSLETR	,3,3,3,3,3	2_hsa_circ_0074587	ANXA6	ires
,YY3,YY2	,WPLDLIADLKYELTGKFER,PLDLIADLKYELTGK	WPLDLIADLKYELTGKFER	,1,1	2_hsa_circ_0074591	ANXA6	ires
,YY1,YY5,YY1	,QDLMTDLKSEISGDLAR,REDAQDLMTDLKSEISGDLAR,QDLMTDLKSEISGDLAR	REDAQDLMTDLKSEISGDLAR	,1,1,1	2_hsa_circ_0074594	ANXA6	ires
,YY4	,EDAQGIGTDEKCLIEILASR	EDAQGIGTDEKCLIEILASR	,3	2_hsa_circ_0074600	ANXA6	ires
,YY5,YY5,YY5,YY5,YY5,YY5,YY4,YY4	,YSMIKDLIADLKYELTGKFER,YSMIKDLIADLKYELTGKFER,YSMIKDLIADLKYELTGKFER,YSMIKDLIADLKYELTGKFER,YSMIKDLIADLKYELTGK,YSMIKDLIADLKYELTGK,SMIKDLIADLKYELTGKFER,SMIKDLIADLKYELTGKFER	YSMIKDLIADLKYELTGKFER	,1,1,1,1,1,1,1,1	2_hsa_circ_0074610	ANXA6	ires
,YY0,YY0,YY0,YY0,YY0,YY0,YY0,YY0,YY0,YY0,YY0,YY0	,LLNQAPDMLHR,QYYTLLNQAPDMLHR,QYYTLLNQAPDMLHR,QYYTLLNQAPDMLHR,QYYTLLNQAPDMLHR,QYYTLLNQAPDMLHR,QYYTLLNQAPDMLHR,QYYTLLNQAPDMLHR,QYYTLLNQAPDMLHR,QYYTLLNQAPDMLHR,QYYTLLNQAPDMLHR,QYYTLLNQAPDMLHR	QYYTLLNQAPDMLHR	,1,3,3,3,3,3,3,3,3,3,3,3	2_hsa_circ_0074663	G3BP1	ires
,YY3,YY3,YY3,YY3,YY3,YY3,YY3,YY3,YY3,YY3	,MHQVSLGGFEITPPVVLR,MHQVSLGGFEITPPVVLR,MHQVSLGGFEITPPVVLR,MHQVSLGGFEITPPVVLR,MHQVSLGGFEITPPVVLR,MHQVSLGGFEITPPVVLR,MHQVSLGGFEITPPVVLR,MHQVSLGGFEITPPVVLR,MHQVSLGGFEITPPVVLR,MHQVSLGGFEITPPVVLR	MHQVSLGGFEITPPVVLR	,1,1,1,1,1,1,1,1,1,1	2_hsa_circ_0075010	NPM1	ires
,YY3,YY5,YY5	,RNLDQFHDKTPYTIMFGPDK,EKRNLDQFHDKTPYTIMFGPDK,EKRNLDQFHDKTPYTIMFGPDK	EKRNLDQFHDKTPYTIMFGPDK	,3,3,3	2_hsa_circ_0075302	CANX	ires
,YY3	,SSENNSLNPEVER	SSENNSLNPEVER	,3	2_hsa_circ_0075521	CDYL	ires
,YY8	,TRFVASKPLEEEAPVRRQMK	TRFVASKPLEEEAPVRRQMK	,3	2_hsa_circ_0075729	NUP153	ires
,YY4	,LGLQVEEGAFVK	LGLQVEEGAFVK	,1	2_hsa_circ_0076124	DEF6	ires
,YY2	,VEVEYLLK	VEVEYLLK	,1	2_hsa_circ_0076125	DEF6	ires
,YY1,YY1,YY1	,QIHIDIPR,QIHIDIPR,QIHIDIPR	QIHIDIPR	,3,3,3	2_hsa_circ_0076219	TBC1D22B	ires
,YY1,YY1,YY1	,QIHIDIPR,QIHIDIPR,QIHIDIPR	QIHIDIPR	,3,3,3	2_hsa_circ_0076221	TBC1D22B	ires
,YY6	,WPLLKQPNFDMLYNHVK	WPLLKQPNFDMLYNHVK	,1	2_hsa_circ_0076546	XPO5	ires
,YY1	,QALDKIR	QALDKIR	,1	2_hsa_circ_0076643	HSP90AB1	ires
,YY3	,NLELKNIVEHYLPMK	NLELKNIVEHYLPMK	,1	2_hsa_circ_0076708	CD2AP	ires
,YY2,YY2,YY2,YY2,YY2,YY2,YY2,YY3,YY3	,GNVAGDSKNDPPMEAAGFTAQVL,RGNVAGDSKNDPPMEAAGFTAQVL,RGNVAGDSKNDPPMEAAGFTAQVL,RGNVAGDSKNDPPMEAAGFTAQVL,GNVAGDSKNDPPMEAAGFTAQVL,GNVAGDSKNDPPMEAAGFTAQVL,GNVAGDSKNDPPMEAAGFTAQVL,GNVAGDSKNDPPMEAAGFTAQVLV,GNVAGDSKNDPPMEAAGFTAQVLV	RGNVAGDSKNDPPMEAAGFTAQVLV	,2,2,2,2,2,2,2,2,2	2_hsa_circ_0076990	EEF1A1	ires
,YY21	,GNVAGDSKNDPPMEAAGFTAQADCAVLIVAAGVGEFEAGISKNGQTREHA	GNVAGDSKNDPPMEAAGFTAQADCAVLIVAAGVGEFEAGISKNGQTREHA	,2	2_hsa_circ_0076992	EEF1A1	ires
,YY4,YY4,YY4,YY4,YY4	,SGWNGDNMLEPSANADCA,SGWNGDNMLEPSANADCA,SGWNGDNMLEPSANADCA,SGWNGDNMLEPSANADCA,SGWNGDNMLEPSANADCA	SGWNGDNMLEPSANADCA	,0,0,0,0,0	2_hsa_circ_0077001	EEF1A1	ires
,YY3	,LKEYLK	LKEYLK	,3	2_hsa_circ_0077105	MYO6	ires
,YY8,YY8,YY8	,VAEKLDEIYVADLWKHGYRT,VAEKLDEIYVADLWKHGYRT,VAEKLDEIYVADLWKHGYRT	VAEKLDEIYVADLWKHGYRT	,2,2,2	2_hsa_circ_0077253	SYNCRIP	ires
,YY8,YY8,YY8	,VAEKLDEIYVADLWKHGYRT,VAEKLDEIYVADLWKHGYRT,VAEKLDEIYVADLWKHGYRT	VAEKLDEIYVADLWKHGYRT	,2,2,2	2_hsa_circ_0077253	SYNCRIP	ires
,YY2	,KQMLVTTPEKWDVVTR	KQMLVTTPEKWDVVTR	,1	2_hsa_circ_0077483	ASCC3	ires
,YY9	,IKALQRHEAAAELAEYTAK	IKALQRHEAAAELAEYTAK	,1	2_hsa_circ_0078525	EZR	non-ires
,YY3	,FTWFAYDGKDYLTLNEDLR	FTWFAYDGKDYLTLNEDLR	,1	2_hsa_circ_0078961	None	ires
,YY1	,RTDFMAFHQEHEVR	RTDFMAFHQEHEVR	,1	2_hsa_circ_0079074	SUN1	non-ires
,YY0,YY0,YY0,YY0	,GFHCESSAHWPIFK,GFHCESSAHWPIFK,GFHCESSAHWPIFK,GFHCESSAHWPIFK	GFHCESSAHWPIFK	,3,3,3,3	2_hsa_circ_0079170	EIF3B	ires
,YY8	,APSTMKIKGVMVGMGQK	APSTMKIKGVMVGMGQK	,1	2_hsa_circ_0079269	ACTB	ires
,YY13	,SAALRHSSSLPSWLTMDDDIAALVVDNGSGMCK	SAALRHSSSLPSWLTMDDDIAALVVDNGSGMCK	,1	2_hsa_circ_0079273	ACTB	ires
,YY3,YY3,YY3,YY2,YY3,YY3,YY2,YY1,YY2	,MTQGVMVGMGQKDSYVGDEAQSKR,MTQGVMVGMGQKDSYVGDEAQSKR,MTQGVMVGMGQKDSYVGDEAQSKR,TQGVMVGMGQKDSYVGDEAQSK,MTQGVMVGMGQKDSYVGDEAQSK,MTQGVMVGMGQKDSYVGDEAQSK,TQGVMVGMGQKDSYVGDEAQSK,QGVMVGMGQKDSYVGDEAQSKR,TQGVMVGMGQK	MTQGVMVGMGQKDSYVGDEAQSKR	,3,3,3,1,3,3,1,1,1	2_hsa_circ_0079274	ACTB	ires
,YY1,YY1	,EESGKPGAHVTVK,EESGKPGAHVTVKK	EESGKPGAHVTVKK	,1,1	2_hsa_circ_0079646	HNRNPA2B1	ires
,YY1	,ATKVPLVAEKPLKEPE	ATKVPLVAEKPLKEPE	,2	2_hsa_circ_0079715	GARS	ires
,YY7,YY7,YY7	,QNGIVLLLPHGMEGMSWDIFFR,QNGIVLLLPHGMEGMSWDIFFR,QNGIVLLLPHGMEGMSWDIFFR	QNGIVLLLPHGMEGMSWDIFFR	,3,3,3	2_hsa_circ_0080063	OGDH	ires
,YY1	,STFHKDVVVDLV	STFHKDVVVDLV	,2	2_hsa_circ_0080070	OGDH	ires
,YY1	,STFHKDVVVDLV	STFHKDVVVDLV	,2	2_hsa_circ_0080070	OGDH	ires
,YY0	,KHTQDLKDVTNNVHY	KHTQDLKDVTNNVHY	,0	2_hsa_circ_0080123	TCONS_l2_00026539	ires
,YY12,YY12	,GLPGADGRAGVMGNPGANGLTGAK,GLPGADGRAGVMGNPGANGLTGAK	GLPGADGRAGVMGNPGANGLTGAK	,3,3	2_hsa_circ_0081117	COL1A2	non-ires
,YY2,YY2,YY2	,SQGSAGPQGPPGPSGEEGK,SQGSAGPQGPPGPSGEEGK,SQGSAGPQGPPGPSGEEGK	SQGSAGPQGPPGPSGEEGK	,1,1,1	2_hsa_circ_0081125	COL1A2	ires
,YY3,YY3	,GPSGDPGKNGDKGHAGLAGAR,GPSGDPGKNGDKGHAGLAGAR	GPSGDPGKNGDKGHAGLAGAR	,3,3	2_hsa_circ_0081137	COL1A2	ires
,YY14	,KHVWLGETINAGSQGERGPPGESGAAGPTGPIGSR	KHVWLGETINAGSQGERGPPGESGAAGPTGPIGSR	,3	2_hsa_circ_0081146	COL1A2	non-ires
,YY1,YY1,YY9,YY8,YY8,YY8,YY10,YY8,YY8,YY10,YY10,YY10	,VGEPGVVGAVGTAGPSGPSGLPGER,VGEPGVVGAVGTAGPSGPSGLPGER,GLPGVAGAVGEPGVVGAVGTAGPSGPSGLPGER,LPGVAGAVGEPGVVGAVGTAGPSGPSGLPGER,LPGVAGAVGEPGVVGAVGTAGPSGPSGLPGER,LPGVAGAVGEPGVVGAVGTAGPSGPSGLPGER,RGLPGVAGAVGEPGVVGAVGTAGPSGPSGLPGER,LPGVAGAVGEPGVVGAVGTAGPSGPSGLPGER,LPGVAGAVGEPGVVGAVGTAGPSGPSGLPGER,RGLPGVAGAVGEPGVVGAVGTAGPSGPSGLPGER,RGLPGVAGAVGEPGVVGAVGTAGPSGPSGLPGER,RGLPGVAGAVGEPGVVGAVGTAGPSGPSGLPGER	RGLPGVAGAVGEPGVVGAVGTAGPSGPSGLPGER	,1,1,3,1,1,1,1,1,1,1,1,1	2_hsa_circ_0081148	COL1A2	non-ires
,YY19	,TGPSGPVGPAGAVGPRGPSGAPGAVGAPGPAGATGDRGEAGAAGPAGPAGPR	TGPSGPVGPAGAVGPRGPSGAPGAVGAPGPAGATGDRGEAGAAGPAGPAGPR	,1	2_hsa_circ_0081151	COL1A2	non-ires
,YY4,YY3	,AGTAGERGEVGPAGPNGFAGPAGAAGQPGAKGER,GTAGERGEVGPAGPNGFAGPAGAAGQPGAK	AGTAGERGEVGPAGPNGFAGPAGAAGQPGAKGER	,1,1	2_hsa_circ_0081153	COL1A2	ires
,YY19,YY19,YY19,YY19,YY19,YY19	,SSKDKKHVWLGETINAGSQGPPGPPGPPGPPGVSGGGYDFGYDGDFY,SSKDKKHVWLGETINAGSQGPPGPPGPPGPPGVSGGGYDFGYDGDFY,SSKDKKHVWLGETINAGSQGPPGPPGPPGPPGVSGGGYDFGYDGDFY,SSKDKKHVWLGETINAGSQGPPGPPGPPGPPGVSGGGYDFGYDGDFY,SSKDKKHVWLGETINAGSQGPPGPPGPPGPPGVSGGGYDFGYDGDFY,SSKDKKHVWLGETINAGSQGPPGPPGPPGPPGVSGGGYDFGYDGDFY	SSKDKKHVWLGETINAGSQGPPGPPGPPGPPGVSGGGYDFGYDGDFY	,2,2,2,2,2,2	2_hsa_circ_0081168	COL1A2	ires
,YY4	,QCIEVNDNTNTAGSPGEVLSR	QCIEVNDNTNTAGSPGEVLSR	,3	2_hsa_circ_0081300	TRRAP	ires
,YY1	,LGLLSETYLEAHR	LGLLSETYLEAHR	,1	2_hsa_circ_0081405	MCM7	ires
,YY0,YY0,YY0	,TVTATFGYPFR,TVTATFGYPFR,TVTATFGYPFR	TVTATFGYPFR	,3,3,3	2_hsa_circ_0081875	SYPL1	ires
,YY1,YY1,YY1	,IHVFYIDYGNS,IHVFYIDYGNS,IHVFYIDYGNS	IHVFYIDYGNS	,2,2,2	2_hsa_circ_0082158	SND1	ires
,YY1,YY1,YY1	,IHVFYIDYGNS,IHVFYIDYGNS,IHVFYIDYGNS	IHVFYIDYGNS	,2,2,2	2_hsa_circ_0082158	SND1	ires
,YY2	,SLETGLK	SLETGLK	,3	2_hsa_circ_0082228	FLNC	ires
,YY3	,SQDATFSPGSEQISN	SQDATFSPGSEQISN	,2	2_hsa_circ_0082324	ZC3HC1	ires
,YY4	,STLKVFGNQLIPPNAQVK	STLKVFGNQLIPPNAQVK	,1	2_hsa_circ_0082774	AGK	ires
,YY10,YY9,YY1,YY5,YY1,YY3,YY3,YY4,YY1	,GESDPAYQQYQDAGIVDYMIEQS,GESDPAYQQYQDAGIVDYMIEQ,AGIVDYMIEQSGPPSK,QYQDAGIVDYMIEQSGPPSK,AGIVDYMIEQSGPPSK,QDAGIVDYMIEQSGPPSK,QDAGIVDYMIEQSGPPSK,YQDAGIVDYMIEQSGPPSKEILTLK,AGIVDYMIEQSGPPSKEILTLK	GESDPAYQQYQDAGIVDYMIEQSGPPSKEILTLK	,2,2,1,1,1,1,1,1,1	2_hsa_circ_0082850	PDIA4	ires
,YY11	,VVDEVIQNCPIDVRRPLYKTEPPLNTPENR	VVDEVIQNCPIDVRRPLYKTEPPLNTPENR	,1	2_hsa_circ_0082888	ACTR3C	ires
,YY11	,VVDEVIQNCPIDVRRPLYKTEPPLNTPENR	VVDEVIQNCPIDVRRPLYKTEPPLNTPENR	,1	2_hsa_circ_0083063	ACTR3B	ires
,YY8,YY8,YY8	,SVFEPEDSSIVDNEDWGAQQKK,SVFEPEDSSIVDNEDWGAQQKK,SVFEPEDSSIVDNEDWGAQQKK	SVFEPEDSSIVDNEDWGAQQKK	,3,3,3	2_hsa_circ_0083451	PCM1	ires
,YY6	,IPIFSAAGLPHNEHTRQYL	IPIFSAAGLPHNEHTRQYL	,2	2_hsa_circ_0083507	ATP6V1B2	ires
,YY0,YY0,YY0	,LMAELVHNR,LMAELVHNR,LMAELVHNR	LMAELVHNR	,3,3,3	2_hsa_circ_0083561	XPO7	non-ires
,YY3	,FIQEQR	FIQEQR	,3	2_hsa_circ_0084272	PRKDC	ires
,YY16,YY16	,SELLHMLESPESLRSKPAVHVQGQEPLTASMLASAPPQEQK,SELLHMLESPESLRSKPAVHVQGQEPLTASMLASAPPQEQK	SELLHMLESPESLRSKPAVHVQGQEPLTASMLASAPPQEQK	,1,1	2_hsa_circ_0085142	PABPC1	ires
,YY0,YY0,YY0,YY0,YY0,YY0,YY0,YY0,YY0,YY0,YY0,YY0,YY0,YY0,YY0,YY0,YY0	,EGLLNALR,EGLLNALR,KDQPPNSVEGLLNALR,VLKDQPPNSVEGLLNALR,VLKDQPPNSVEGLLNALR,VLKDQPPNSVEGLLNALR,VLKDQPPNSVEGLLNALR,VLKDQPPNSVEGLLNALR,VLKDQPPNSVEGLLNALR,VLKDQPPNSVEGLLNALR,VLKDQPPNSVEGLLNALR,VLKDQPPNSVEGLLNALR,VLKDQPPNSVEGLLNALR,DQPPNSVEGLLNALR,DQPPNSVEGLLNALR,VLKDQPPNSVEGLLNALR,VLKDQPPNSVEGLLNALR	VLKDQPPNSVEGLLNALR	,1,1,1,3,3,3,3,3,3,3,3,3,3,3,3,3,3	2_hsa_circ_0085561	FAM49B	ires
,YY2	,EEGQLSPATR	EEGQLSPATR	,1	2_hsa_circ_0085906	PLEC	ires
,YY6	,DCVSPSEYDNMAELFAVVK	DCVSPSEYDNMAELFAVVK	,3	2_hsa_circ_0086108	VPS28	non-ires
,YY7	,ELQELVQVICGLLGRGAERR	ELQELVQVICGLLGRGAERR	,3	2_hsa_circ_0086776	VCP	non-ires
,YY2	,DLSTYRLK	DLSTYRLK	,1	2_hsa_circ_0086800	UNC13B	ires
,YY4,YY2,YY4,YY1,YY2,YY2,YY1,YY1,YY1	,LSTALEEEQQALQK,TALEEEQQALQKK,LSTALEEEQQALQKK,ALEEEQQALQKK,TALEEEQQALQK,TALEEEQQALQK,ALEEEQQALQK,ALEEEQQALQK,ALEEEQQALQK	LSTALEEEQQALQKK	,3,1,3,1,1,1,1,1,1	2_hsa_circ_0086836	TPM2	non-ires
,YY2	,PKLPPSTGTFQEAQSR	PKLPPSTGTFQEAQSR	,3	2_hsa_circ_0086870	TLN1	ires
,YY6	,LASEAKPAAVAAENEEASKAWR	LASEAKPAAVAAENEEASKAWR	,3	2_hsa_circ_0086915	TLN1	non-ires
,YY4,YY4,YY4	,LASEAKPAAVAAENEEKKSK,LASEAKPAAVAAENEEKKSK,LASEAKPAAVAAENEEKKSK	LASEAKPAAVAAENEEKKSK	,3,3,3	2_hsa_circ_0086916	TLN1	ires
,YY4,YY4,YY4,YY4,YY4,YY4,YY4,YY4,YY4	,VQEMLPPSTGTFQEAQSR,VQEMLPPSTGTFQEAQSR,VQEMLPPSTGTFQEAQSR,VQEMLPPSTGTFQEAQSR,VQEMLPPSTGTFQEAQSR,VQEMLPPSTGTFQEAQSR,VQEMLPPSTGTFQEAQSR,VQEMLPPSTGTFQEAQSR,VQEMLPPSTGTFQEAQSR	VQEMLPPSTGTFQEAQSR	,1,1,1,1,1,1,1,1,1	2_hsa_circ_0086918	TLN1	ires
,YY4,YY7,YY7,YY7	,GNPKALHTQMLTAVQEISHLIEPLANAAR,EAGGNPKALHTQMLTAVQEISHLIEPLANAAR,EAGGNPKALHTQMLTAVQEISHLIEPLANAAR,EAGGNPKALHTQMLTAVQEISHLIEPLANAAR	EAGGNPKALHTQMLTAVQEISHLIEPLANAAR	,1,3,3,3	2_hsa_circ_0086921	TLN1	ires
,YY1,YY1	,EDTMEYR,EDTMEYR	EDTMEYR	,1,1	2_hsa_circ_0086931	TLN1	ires
,YY3,YY3,YY3	,IILENLR,IILENLR,IILENLR	IILENLR	,1,1,1	2_hsa_circ_0087104	CNTNAP3	ires
,YY3,YY3,YY3	,IILENLR,IILENLR,IILENLR	IILENLR	,1,1,1	2_hsa_circ_0087110	CNTNAP3B	ires
,YY4,YY4,YY4	,KFPVFNPATEEELCQVEEGDKAAYT,KFPVFNPATEEELCQVEEGDKAAYT,KFPVFNPATEEELCQVEEGDKAAYT	KFPVFNPATEEELCQVEEGDKAAYT	,2,2,2	2_hsa_circ_0087209	ALDH1A1	ires
,YY2,YY2,YY2,YY2,YY2,YY2	,DIVEMLFTQPNIELNQQGK,DIVEMLFTQPNIELNQQGK,DIVEMLFTQPNIELNQQGK,FTQPNIELNQQGK,LFTQPNIELNQQGK,LFTQPNIELNQQGK	DIVEMLFTQPNIELNQQGK	,3,3,3,1,1,1	2_hsa_circ_0087223	OSTF1	ires
,YY1,YY1	,QTLELAR,QTLELAR	QTLELAR	,1,1	2_hsa_circ_0087348	UBQLN1	ires
,YY1,YY1	,QTLELAR,QTLELAR	QTLELAR	,1,1	2_hsa_circ_0087349	UBQLN1	ires
,YY1,YY1	,QTLELAR,QTLELAR	QTLELAR	,1,1	2_hsa_circ_0087352	UBQLN1	ires
,YY2,YY2,YY1	,KDYNASVSVPDSSGPER,KDYNASVSVPDSSGPER,DYNASVSVPDSSGPER	KDYNASVSVPDSSGPER	,1,1,3	2_hsa_circ_0087365	HNRNPK	ires
,YY7	,HRVAPDMGLQLPSPTATSQLPLESDAVECLNYQHYK	HRVAPDMGLQLPSPTATSQLPLESDAVECLNYQHYK	,1	2_hsa_circ_0087367	HNRNPK	ires
,YY1	,DNLPIQIQR	DNLPIQIQR	,3	2_hsa_circ_0088426	STRBP	ires
,YY1	,AADQTTAEQGMV	AADQTTAEQGMV	,2	2_hsa_circ_0088526	GOLGA1	ires
,YY1	,AADQTTAEQGMV	AADQTTAEQGMV	,2	2_hsa_circ_0088527	GOLGA1	ires
,YY1,YY1,YY1,YY1,YY16	,HPHDIIDDINSGAVECPAS,HPHDIIDDINSGAVECPAS,HPHDIIDDINSGAVECPAS,HPHDIIDDINSGAVECPAS,HPHDIIDDINSGAVECPASPKKVGDDIAKATGDW	HPHDIIDDINSGAVECPASPKKVGDDIAKATGDW	,2,2,2,2,2	2_hsa_circ_0088646	RPL12	ires
,YY5,YY5	,TSPKAGEIDAHEDSFK,TSPKAGEIDAHEDSFK	TSPKAGEIDAHEDSFK	,1,1	2_hsa_circ_0088837	SPTAN1	ires
,YY1,YY1	,AETFDAGLQAFQQEGIANITALK,AETFDAGLQAFQQEGIANITALK	AETFDAGLQAFQQEGIANITALK	,3,3	2_hsa_circ_0088877	SPTAN1	ires
,YY1	,KDFEGQSPK	KDFEGQSPK	,1	2_hsa_circ_0089642	DPP7	ires
,YY4,YY4,YY4,YY4,YY4,YY4	,KTETQEKNPLPSKERQLGG,KTETQEKNPLPSKERQLGG,TETQEKNPLPSKERQLGG,TETQEKNPLPSKERQLGG,TETQEKNPLPSKERQLGG,TETQEKNPLPSKERQLGG	KTETQEKNPLPSKERQLGG	,2,2,2,2,2,2	2_hsa_circ_0089891	TMSB4X	non-ires
,YY1,YY1,YY1,YY1,YY1	,QFLFRPWDVTK,QFLFRPWDVTK,QFLFRPWDVTK,QFLFRPWDVTK,LFRPWDVTK	QFLFRPWDVTK	,3,3,3,3,1	2_hsa_circ_0090402	UBA1	ires
,YY2,YY16,YY16,YY2,YY2,YY2,YY2,YY2,YY1,YY10,YY2	,LQEDAAELVALAQAVNAR,ALECLPEDKEVLTEDKCLQEDAAELVALAQAVNAR,LECLPEDKEVLTEDKCLQEDAAELVALAQAVNAR,LQEDAAELVALAQAVNAR,LQEDAAELVALAQAVNAR,LQEDAAELVALAQAVNAR,LQEDAAELVALAQAVNAR,LQEDAAELVALAQAVNAR,QEDAAELVALAQAVNAR,EVLTEDKCLQEDAAELVALAQAVNAR,LQEDAAELVALAQAVNAR	ALECLPEDKEVLTEDKCLQEDAAELVALAQAVNAR	,1,1,1,1,1,1,1,1,1,3,1	2_hsa_circ_0090403	UBA1	ires
,YY2	,MQVWEAADVLIK	MQVWEAADVLIK	,1	2_hsa_circ_0090746	HUWE1	ires
,YY5,YY5,YY4	,TQEQLISVRVTTMDAELEFAIQPNTTGK,TQEQLISVRVTTMDAELEFAIQPNTTGK,QEQLISVRVTTMDAELEFAIQPNTTGK	TQEQLISVRVTTMDAELEFAIQPNTTGK	,3,3,1	2_hsa_circ_0090889	MSN	ires
,YY1	,SALTSELANARDESK	SALTSELANARDESK	,1	2_hsa_circ_0090904	MSN	ires
,YY10,YY10	,TGQATVASGIPAGWMGCSVLEGLCR,TGQATVASGIPAGWMGCSVLEGLCR	TGQATVASGIPAGWMGCSVLEGLCR	,3,3	2_hsa_circ_0091150	PGK1	ires
,YY10,YY10	,TGQATVASGIPAGWMGCSVLEGLCR,TGQATVASGIPAGWMGCSVLEGLCR	TGQATVASGIPAGWMGCSVLEGLCR	,3,3	2_hsa_circ_0091150	PGK1	ires
,YY2,YY2,YY2,YY2,YY2,YY2	,DLGFLDLK,DLGFLDLK,DLGFLDLK,DLGFLDLK,DLGFLDLK,DLGFLDLK	DLGFLDLK	,1,1,1,1,1,1	2_hsa_circ_0091488	OCRL	ires
,YY7,YY7,YY7,YY7,YY7,YY4,YY4,YY4,YY4	,DAGEGLLAVQITRNLCSLP,DAGEGLLAVQITRNLCSLP,DAGEGLLAVQITRNLCSLP,DAGEGLLAVQITRNLCSLP,DAGEGLLAVQITRNLCSLP,DAGEGLLAVQITRNLC,DAGEGLLAVQITRNLC,DAGEGLLAVQITRNLC,DAGEGLLAVQITRNLC	DAGEGLLAVQITRNLCSLP	,2,2,2,2,2,2,2,2,2	2_hsa_circ_0091953	FLNA	ires
,YY3	,EEGPYEVEVTYDGVPVPGSPFPLEAVAPTKPSKTAR	EEGPYEVEVTYDGVPVPGSPFPLEAVAPTKPSKTAR	,3	2_hsa_circ_0091988	FLNA	ires
,YY12,YY12	,NTYTVKYTPVQQVITPEEIVDPNVDEHSVMTYLSQFPK,NTYTVKYTPVQQVITPEEIVDPNVDEHSVMTYLSQFPK	NTYTVKYTPVQQVITPEEIVDPNVDEHSVMTYLSQFPK	,1,1	2_hsa_circ_0092002	FLNA	ires
,YY2,YY2	,SAGQGEVLVYVEDPAGHQEETA,SAGQGEVLVYVEDPAGHQEETA	SAGQGEVLVYVEDPAGHQEETA	,2,2	2_hsa_circ_0092026	FLNA	ires
,YY1	,MVALEFSK	MVALEFSK	,3	2_hsa_circ_0092264	NLGN4Y	ires
,YY2	,GLSFSEATASNLIT	GLSFSEATASNLIT	,2	2_hsa_circ_0092625	ADD3	ires
,YY4,YY4	,VQLDSAISMELWQCSPK,LVQLDSAISMELWQCSPK	LVQLDSAISMELWQCSPK	,1,3	2_hsa_circ_0092864	EIF3A	ires
,YY1,YY4,YY2	,EVELQELNDR,ARVEVELQELNDR,VEVELQELNDR	ARVEVELQELNDR	,1,3,3	2_hsa_circ_0093233	VIM	non-ires
,YY4	,FLVEAPHDWDLEEANDA	FLVEAPHDWDLEEANDA	,2	2_hsa_circ_0093648	BMS1	non-ires
,YY1	,QDVINTLLPK	QDVINTLLPK	,3	2_hsa_circ_0094435	BTAF1	ires
,YY1	,QDVINTLLPK	QDVINTLLPK	,3	2_hsa_circ_0094436	BTAF1	ires
,YY3	,TARVIWGTGQLFQAQQDLLHR	TARVIWGTGQLFQAQQDLLHR	,1	2_hsa_circ_0095949	NUP160	ires
,YY7,YY7,YY7,YY7,YY7,YY7,YY7,YY7,YY7,YY7,YY7,YY7,YY7,YY7,YY7,YY1,YY7,YY7,YY7,YY7,YY7,YY7,YY7,YY7,YY7,YY7,YY3,YY3,YY3,YY3,YY3	,MEGDLKGPEVDIKGPK,MEGDLKGPEVDIKGPK,MEGDLKGPEVDIKGPK,MEGDLKGPEVDIKGPK,MEGDLKGPEVDIKGPK,MEGDLKGPEVDIKGPK,MEGDLKGPEVDIKGPK,MEGDLKGPEVDIKGPK,MEGDLKGPEVDIKGPK,MEGDLKGPEVDIKGPK,MEGDLKGPEVDIKGPK,MEGDLKGPEVDIKGPK,MEGDLKGPEVDIKGPK,MEGDLKGPEVDIKGPK,MEGDLKGPEVDIKGPK,EVDIKGPK,MEGDLKGPEVDIKGPK,MEGDLKGPEVDIKGPK,VKGDVDVSLPKMEGDLKGPEVDIKGPK,VKGDVDVSLPKMEGDLKGPEVDIKGPK,VKGDVDVSLPKMEGDLKGPEVDIKGPK,VKGDVDVSLPKMEGDL…	VKGDVDVSLPKMEGDLKGPEVDIKGPK	,3,3,3,3,3,3,3,3,3,3,3,3,3,3,3,1,3,3,3,3,3,3,3,3,3,3,3,3,3,3,3	2_hsa_circ_0096049	AHNAK	ires
,YY10,YY10,YY10,YY10	,ELGGAIDFGAAYVLEQTLMFLVRDWS,ELGGAIDFGAAYVLEQTLMFLVRDWS,ELGGAIDFGAAYVLEQTLMFLVRDWS,ELGGAIDFGAAYVLEQTLMFLVRDWS	ELGGAIDFGAAYVLEQTLMFLVRDWS	,2,2,2,2	2_hsa_circ_0096074	ATL3	ires
,YY0	,KINQLPEAER	KINQLPEAER	,3	2_hsa_circ_0096637	TMEM126A	ires
,YY1	,EETLQVEEDDRPELPWWK	EETLQVEEDDRPELPWWK	,3	2_hsa_circ_0096828	IPO7	ires
,YY1,YY1	,PTSEYIIQAYK,PTSEYIIQAYK	PTSEYIIQAYK	,1,1	2_hsa_circ_0097365	NAA25	ires
,YY7	,AAILQTEHMQMTIQALQDELR	AAILQTEHMQMTIQALQDELR	,3	2_hsa_circ_0097509	ERC1	ires
,YY1,YY1	,KIENLQEQLR,KIENLQEQLR	KIENLQEQLR	,3,3	2_hsa_circ_0097863	ERC1	ires
,YY1	,TVLTELQK	TVLTELQK	,3	2_hsa_circ_0097985	ATF7IP	ires
,YY1	,QVVEQGMFVK	QVVEQGMFVK	,1	2_hsa_circ_0098915	USP15	ires
,YY1	,TQMDGMSLLPILY	TQMDGMSLLPILY	,2	2_hsa_circ_0098981	GNS	ires
,YY1	,RDIFMFITR	RDIFMFITR	,3	2_hsa_circ_0100281	PDS5B	ires
,YY0,YY0,YY0,YY0	,DGLDVSKEGTEAWEAAMKR,EGTEAWEAAMKR,EGTEAWEAAMKR,EGTEAWEAAMKR	DGLDVSKEGTEAWEAAMKR	,1,3,3,3	2_hsa_circ_0101274	DYNC1H1	ires
,YY3,YY3,YY3	,LSEELDKR,LSEELDKR,LSEELDKR	LSEELDKR	,3,3,3	2_hsa_circ_0102850	TTC7B	ires
,YY3,YY3,YY3	,LSEELDKR,LSEELDKR,LSEELDKR	LSEELDKR	,3,3,3	2_hsa_circ_0102850	TTC7B	ires
,YY2	,FLIDNPSEKITEIEIN	FLIDNPSEKITEIEIN	,2	2_hsa_circ_0102923	CPSF2	ires
,YY6	,QDGLSLLLQHQSSQTANTYEK	QDGLSLLLQHQSSQTANTYEK	,3	2_hsa_circ_0103674	GATM	ires
,YY2	,ALETNTHVK	ALETNTHVK	,3	2_hsa_circ_0103854	TMOD2	ires
,YY2,YY2	,LILADASK,LILADASK	LILADASK	,1,1	2_hsa_circ_0104252	PARP16	ires
,YY1	,QGDLVTCGILSGNK	QGDLVTCGILSGNK	,1	2_hsa_circ_0104642	IREB2	ires
,YY4	,EKLDQLRVWAR	EKLDQLRVWAR	,3	2_hsa_circ_0105278	LUC7L	ires
,YY1,YY1,YY1,YY1	,QYYIGDIHPK,QYYIGDIHPK,QYYIGDIHPK,QYYIGDIHPK	QYYIGDIHPK	,3,3,3,3	2_hsa_circ_0105830	CYB5B	ires
,YY5,YY5	,QQMAEVLAMSSR,QQMAEVLAMSSR	QQMAEVLAMSSR	,3,3	2_hsa_circ_0105877	SF3B3	ires
,YY4,YY4	,VSDTGAELVDSVLDVVRK,VSDTGAELVDSVLDVVRK	VSDTGAELVDSVLDVVRK	,3,3	2_hsa_circ_0106157	TUBB3	non-ires
,YY9,YY9,YY4	,QRSAPGGGGIKYHEEFEK,QRSAPGGGGIKYHEEFEK,GGGGIKYHEEFEK	QRSAPGGGGIKYHEEFEK	,1,1,1	2_hsa_circ_0106766	LASP1	ires
,YY2	,SVNESLNNLFITEEDYQLH	SVNESLNNLFITEEDYQLH	,2	2_hsa_circ_0107267	CLTC	ires
,YY4	,KEDKISEK	KEDKISEK	,1	2_hsa_circ_0107268	CLTC	ires
,YY1,YY1	,KVGYTPDWI,KVGYTPDWIFLLR	KVGYTPDWIFLLR	,0,1	2_hsa_circ_0107270	CLTC	ires
,YY4,YY4	,LSGAEPDDEEYQEFEEMLEHAESAQYVQR,LSGAEPDDEEYQEFEEMLEHAESAQYVQR	LSGAEPDDEEYQEFEEMLEHAESAQYVQR	,3,3	2_hsa_circ_0107282	VMP1	ires
,YY2	,SQFEQFESTIGFK	SQFEQFESTIGFK	,1	2_hsa_circ_0108662	EPB41L3	ires
,YY9	,ALSAVHSPTFCQEVHDLLSDY	ALSAVHSPTFCQEVHDLLSDY	,2	2_hsa_circ_0109004	RAVER1	non-ires
,YY2,YY2	,ADNAFMLLTQVR,ADNAFMLLTQVR	ADNAFMLLTQVR	,3,3	2_hsa_circ_0109277	BTBD2	ires
,YY0	,DLLEDKILYSHLVDYFPEFDE	DLLEDKILYSHLVDYFPEFDE	,2	2_hsa_circ_0109373	GNA11	ires
,YY0	,DLLEDKILYSHLVDYFPEFDE	DLLEDKILYSHLVDYFPEFDE	,2	2_hsa_circ_0109373	GNA11	ires
,YY6,YY6	,DIQKQEFLEVQEEYIKDEQK,DIQKQEFLEVQEEYIKDEQK	DIQKQEFLEVQEEYIKDEQK	,1,1	2_hsa_circ_0109624	PSMC4	ires
,YY2,YY2	,RKDLLVDQTIEK,RKDLLVDQTIEK	RKDLLVDQTIEK	,3,3	2_hsa_circ_0109642	NUMBL	ires
,YY3,YY3	,FDKDGDGTITTK,FDKDGDGTITTK	FDKDGDGTITTK	,1,1	2_hsa_circ_0109737	CALM3	ires
,YY8,YY8,YY8,YY8	,KLLEAHEEQNVDSYTESGRFTIAAK,KLLEAHEEQNVDSYTESGRFTIAAK,KLLEAHEEQNVDSYTESGRFTIAAK,KLLEAHEEQNVDSYTESGRFTIAAK	KLLEAHEEQNVDSYTESGRFTIAAK	,3,3,3,3	2_hsa_circ_0109759	NAPA	non-ires
,YY8	,VKFWAYEQKIFTTGDVNKDGKLDFEEFMK	VKFWAYEQKIFTTGDVNKDGKLDFEEFMK	,1	2_hsa_circ_0110305	SLC25A24	ires
,YY2	,PQDLALGTDAEGQKVK	PQDLALGTDAEGQKVK	,1	2_hsa_circ_0110320	STXBP3	ires
,YY4	,DIMEDLALGTDAEGQK	DIMEDLALGTDAEGQK	,3	2_hsa_circ_0110321	STXBP3	ires
,YY1,YY1,YY1	,EVMQEVAQLSQFDEELYKV,EVMQEVAQLSQFDEELYKV,EVMQEVAQLSQFDEELYKV	EVMQEVAQLSQFDEELYKV	,2,2,2	2_hsa_circ_0110372	SARS	ires
,YY1	,LCEMAFPR	LCEMAFPR	,1	2_hsa_circ_0110829	ILF2	ires
,YY1	,VVLTDPEAAK	VVLTDPEAAK	,3	2_hsa_circ_0110861	GBAP1	ires
,YY4	,PGTKDEIEFGYIEAPHK	PGTKDEIEFGYIEAPHK	,1	2_hsa_circ_0111214	PADI2	ires
,YY2,YY2	,QKQLEQIQK,QKQLEQIQK	QKQLEQIQK	,1,1	2_hsa_circ_0111257	RFWD2	ires
,YY0	,IVEAVDGK	IVEAVDGK	,3	2_hsa_circ_0111452	GLT25D2	non-ires
,YY1	,VTENIPVVR	VTENIPVVR	,1	2_hsa_circ_0111568	CDC73	ires
,YY2	,LLEQLK	LLEQLK	,3	2_hsa_circ_0111845	EIF4G3	non-ires
,YY1	,KALEGLQYPFAV	KALEGLQYPFAV	,2	2_hsa_circ_0112547	NID1	ires
,YY1	,ADATSSQDSELED	ADATSSQDSELED	,2	2_hsa_circ_0112950	EYA3	ires
,YY5	,SESGGLGVSMVEYVLSSSPGDSCLRKGGFLLPGK	SESGGLGVSMVEYVLSSSPGDSCLRKGGFLLPGK	,3	2_hsa_circ_0113028	PUM1	ires
,YY2	,AEYEQAADAELAWVAETK	AEYEQAADAELAWVAETK	,1	2_hsa_circ_0113309	MACF1	ires
,YY9	,DQRAPYYNYKVFVFDVGQK	DQRAPYYNYKVFVFDVGQK	,3	2_hsa_circ_0114319	CTBS	ires
,YY1,YY1,YY1	,FSSGYYDFLVEVEGDNRYIANTVEK,FSSGYYDFLVEVEGDNRYIANTVEK,FSSGYYDFLVEVEGDNRYIANTVEK	FSSGYYDFLVEVEGDNRYIANTVEK	,3,3,3	2_hsa_circ_0115156	RPN2	ires
,YY1	,IVEDEPNKICEADRVAIK	IVEDEPNKICEADRVAIK	,3	2_hsa_circ_0115359	CSE1L	ires
,YY1,YY1,YY1	,KLSDAISIIGR,KLSDAISIIGR,KLSDAISIIGR	KLSDAISIIGR	,1,1,1	2_hsa_circ_0115361	CSE1L	ires
,YY0,YY0,YY0	,SKPVETPPEQNGTLTSQPNNR,SKPVETPPEQNGTLTSQPNNR,SKPVETPPEQNGTLTSQPNNR	SKPVETPPEQNGTLTSQPNNR	,3,3,3	2_hsa_circ_0116239	SNAP29	ires
,YY4	,AVYLEFAIK	AVYLEFAIK	,3	2_hsa_circ_0117287	UGGT1	ires
,YY1	,VEEFKK	VEEFKK	,1	2_hsa_circ_0118443	DNAH7	ires
,YY2,YY2	,SQGLLSEILR,SQGLLSEILR	SQGLLSEILR	,3,3	2_hsa_circ_0118561	SATB2	ires
,YY6	,MQHNVLVAEVREDVL	MQHNVLVAEVREDVL	,2	2_hsa_circ_0119236	CUL3	ires
,YY3,YY3,YY3,YY3,YY3,YY3,YY3,YY3	,LQNLDALTNLTVLSMQDSR,LQNLDALTNLTVLSMQDSR,LQNLDALTNLTVLSMQDSR,LQNLDALTNLTVLSMQDSR,LQNLDALTNLTVLSMQDSR,LQNLDALTNLTVLSMQDSR,LQNLDALTNLTVLSMQDSR,LQNLDALTNLTVLSMQDSR	LQNLDALTNLTVLSMQDSR	,3,3,3,3,3,3,3,3	2_hsa_circ_0119487	PPP1R7	ires
,YY1	,HVNLSSLVPSLCV	HVNLSSLVPSLCV	,2	2_hsa_circ_0119918	HEATR5B	ires
,YY1	,HVNLSSLVPSLCV	HVNLSSLVPSLCV	,2	2_hsa_circ_0119918	HEATR5B	ires
,YY9	,PHSCQYILGEDLQSTKEER	PHSCQYILGEDLQSTKEER	,1	2_hsa_circ_0120318	ERLEC1	ires
,YY3	,LMEILK	LMEILK	,3	2_hsa_circ_0120676	XPO1	ires
,YY1	,QILKQEWPK	QILKQEWPK	,3	2_hsa_circ_0120680	XPO1	ires
,YY2	,QALQDLLSEYMNNVR	QALQDLLSEYMNNVR	,3	2_hsa_circ_0121037	CTNNA2	ires
,YY2	,SLCLLR	SLCLLR	,3	2_hsa_circ_0121139	ANKRD36BP2	ires
,YY1	,EIELIDR	EIELIDR	,1	2_hsa_circ_0121218	ADAM17	ires
,YY3	,LATEEQEEGK	LATEEQEEGK	,3	2_hsa_circ_0121284	MGAT4A	ires
,YY4	,NKLLEIQQR	NKLLEIQQR	,3	2_hsa_circ_0121713	KALRN	ires
,YY1	,KHEEEPPQNMKPQSGNDKPLSK	KHEEEPPQNMKPQSGNDKPLSK	,3	2_hsa_circ_0122376	EIF2A	ires
,YY6	,DINAVSDARKACNDATLVQITSNMDSVGR	DINAVSDARKACNDATLVQITSNMDSVGR	,1	2_hsa_circ_0122823	GNB4	ires
,YY0,YY0,YY0,YY0,YY0,YY0	,ADEHVIDQGDDGDNFYVIER,ADEHVIDQGDDGDNFYVIER,ADEHVIDQGDDGDNFYVIER,ADEHVIDQGDDGDNFYVIER,ADEHVIDQGDDGDNFYVIER,ADEHVIDQGDDGDNFYVIER	ADEHVIDQGDDGDNFYVIER	,3,3,3,3,3,3	2_hsa_circ_0124029	PRKAR2A	ires
,YY1,YY1	,QVLQDVLR,QVLQDVLR	QVLQDVLR	,1,1	2_hsa_circ_0124402	PTPRG	ires
,YY10	,QEEARSLVESTWEDPHEKDK	QEEARSLVESTWEDPHEKDK	,1	2_hsa_circ_0124933	PPA2	ires
,YY3,YY3	,WQIGEQEFEALMRMLDNLEPR,MLDNLEPR	WQIGEQEFEALMRMLDNLEPR	,3,3	2_hsa_circ_0126125	ADD1	ires
,YY8	,HTPNLSEEYLLMNYMDYLSR	HTPNLSEEYLLMNYMDYLSR	,3	2_hsa_circ_0126643	EXOC1	ires
,YY3,YY1,YY1,YY1,YY3,YY3,YY3,YY3,YY3,YY3,YY3,YY3	,KSQAFIEMATTEDAQAAVDYYTTTPALVFGKPVR,QAFIEMATTEDAQAAVDYYTTTPALVFGKPVR,QAFIEMATTEDAQAAVDYYTTTPALVFGKPVR,QAFIEMATTEDAQAAVDYYTTTPALVFGKPVR,KSQAFIEMATTEDAQAAVDYYTTTPALVFGKPVR,KSQAFIEMATTEDAQAAVDYYTTTPALVFGKPVR,KSQAFIEMATTEDAQAAVDYYTTTPALVFGKPVR,KSQAFIEMATTEDAQAAVDYYTTTPALVFGKPVR,KSQAFIEMATTEDAQAAVDYYTTTPALVFGKPVR,KSQAFIEMATTEDAQAAVDYYTTTPALVFGKPVR,KSQAFIEMATTEDAQAAVDYYTTTPALVFGKPVR,KSQAFIEMATTEDAQAAVD…	KSQAFIEMATTEDAQAAVDYYTTTPALVFGKPVR	,1,1,1,1,1,1,1,1,1,1,1,1	2_hsa_circ_0128109	MATR3	ires
,YY1,YY3	,EAFVQFASQEIAEK,MVEAFVQFASQEIAEK	MVEAFVQFASQEIAEK	,1,1	2_hsa_circ_0128720	HNRNPH1	ires
,YY1	,KANELLQR	KANELLQR	,1	2_hsa_circ_0129019	NUP155	ires
,YY3	,SNILTLMYQCMQVSR	SNILTLMYQCMQVSR	,3	2_hsa_circ_0129563	TNPO1	ires
,YY2	,GKIVMDR	GKIVMDR	,3	2_hsa_circ_0130281	AKD1	ires
,YY2	,ELGLLLNK	ELGLLLNK	,3	2_hsa_circ_0130805	CCDC90A	ires
,YY9	,QQPSNYGPMKSGNFGGSPGYGGGR	QQPSNYGPMKSGNFGGSPGYGGGR	,1	2_hsa_circ_0134020	HNRNPA2B1	ires
,YY2	,LLLELK	LLLELK	,3	2_hsa_circ_0134671	CCDC146	ires
,YY5	,ENTEMAIQDIEKGWAK	ENTEMAIQDIEKGWAK	,1	2_hsa_circ_0135313	SNX31	ires
,YY4,YY4	,DYLEDQQGGREFWPQEDSLS,DYLEDQQGGREFWPQEDSLS	DYLEDQQGGREFWPQEDSLS	,2,2	2_hsa_circ_0135549	FDFT1	ires
,YY4	,SLCQGIIQK	SLCQGIIQK	,1	2_hsa_circ_0135915	PTK2	ires
,YY9	,MFDYTDDPEKTPKDSCTHVT	MFDYTDDPEKTPKDSCTHVT	,2	2_hsa_circ_0137487	NCBP1	ires
,YY9	,MFDYTDDPEKTPKDSCTHVT	MFDYTDDPEKTPKDSCTHVT	,2	2_hsa_circ_0137487	NCBP1	ires
,YY4,YY4	,EKEPIVGSTDYGKDEDSAEAFLL,EKEPIVGSTDYGKDEDSAEAFLL	EKEPIVGSTDYGKDEDSAEAFLL	,2,2	2_hsa_circ_0138072	SPTAN1	ires
,YY3	,TEAPTWETHGNLMSQI	TEAPTWETHGNLMSQI	,2	2_hsa_circ_0138106	NUP188	ires
,YY1	,AFQTELRK	AFQTELRK	,1	2_hsa_circ_0138233	UBAC1	non-ires
,YY3,YY3	,EFELSK,EFELSK	EFELSK	,3,3	2_hsa_circ_0138330	CCDC171	ires
,YY2,YY2	,LRDLQAQDR,LRDLQAQDR	LRDLQAQDR	,1,1	2_hsa_circ_0138489	SMARCA2	ires
,YY2	,YSLTEQKYCVK	YSLTEQKYCVK	,1	2_hsa_circ_0138581	LINGO2	ires
,YY3	,KWQEEEIEFLYNENTVR	KWQEEEIEFLYNENTVR	,1	2_hsa_circ_0139341	IARS	ires
,YY1	,AIIQATIEK	AIIQATIEK	,1	2_hsa_circ_0139363	FGD3	ires
,YY2	,LKAPKISMPDFDLHLKGPK	LKAPKISMPDFDLHLKGPK	,3	3_hsa_circ_0000317	AHNAK	ires
,YY0,YY0,YY0	,LDFLVVPPSR,LDFLVVPPSR,LDFLVVPPSR	LDFLVVPPSR	,1,1,1	3_hsa_circ_0001038	POLR1A	ires
,YY1,YY3,YY3,YY6,YY5,YY6,YY5,YY6,YY2,YY5,YY5,YY5,YY5,YY5,YY3,YY7,YY5,YY5,YY5,YY5,YY5,YY3,YY5,YY3,YY5,YY5,YY5,YY5	,QVEEMKTQLEELEDELQATEDAK,VRQVEEMKTQLEELEDELQATEDAKLR,VRQVEEMKTQLEELEDELQATEDAKLR,KQLVRQVEEMKTQLEELEDELQATEDAK,QLVRQVEEMKTQLEELEDELQATEDAK,KQLVRQVEEMKTQLEELEDELQATEDAK,QLVRQVEEMKTQLEELEDELQATEDAK,KQLVRQVEEMKTQLEELEDELQATEDAK,RQVEEMKTQLEELEDELQATEDAKLR,QLVRQVEEMKTQLEELEDELQATEDAKLR,QLVRQVEEMKTQLEELEDELQATEDAKLR,QLVRQVEEMKTQLEELEDELQATEDAKLR,QLVRQVEEMKTQLEELEDELQATEDAKLR,QLVRQVEEMKTQLEELEDELQATEDAKL…	KKQLVRQVEEMKTQLEELEDELQATEDAKLR	,3,1,1,3,3,3,3,3,1,3,3,3,3,3,1,3,3,3,3,3,3,1,3,1,3,3,3,3	3_hsa_circ_0001225	MYH9	non-ires
,YY3,YY3	,LLSSSGSASVLTHSSSGNSLK,LLSSSGSASVLTHSSSGNSLK	LLSSSGSASVLTHSSSGNSLK	,1,1	3_hsa_circ_0002039	OSBPL9	ires
,YY4,YY4	,EPLQKSKTDR,EPLQKSKTDR	EPLQKSKTDR	,1,1	3_hsa_circ_0002502	CDC27	ires
,YY11	,FAHTNVESLVNEYDDNGEWNCQPLEEAGR	FAHTNVESLVNEYDDNGEWNCQPLEEAGR	,3	3_hsa_circ_0003598	PDIA3	ires
,YY2	,ELDDTLKYSLQR	ELDDTLKYSLQR	,1	3_hsa_circ_0007118	PPP2CB	ires
,YY7,YY7	,TFHVDSPDERLCPVHGA,TFHVDSPDERLCPVHGA	TFHVDSPDERLCPVHGA	,2,2	3_hsa_circ_0008719	AKT2	ires
,YY1	,LLLVQTGSSSPCLDLRS	LLLVQTGSSSPCLDLRS	,2	3_hsa_circ_0009388	PANK4	ires
,YY2	,VNQIGSVTESLQAPG	VNQIGSVTESLQAPG	,2	3_hsa_circ_0009620	ENO1	ires
,YY10	,VNQIGSVTESLQASSPCLFSRSM	VNQIGSVTESLQASSPCLFSRSM	,2	3_hsa_circ_0009621	ENO1	ires
,YY3	,SLQTLMDR	SLQTLMDR	,3	3_hsa_circ_0009677	LZIC	ires
,YY9	,ASGLWATTSYDVLFASGPR	ASGLWATTSYDVLFASGPR	,1	3_hsa_circ_0009886	PLOD1	ires
,YY1	,ALNFGGIGVVVGHELTHAFDDQGG	ALNFGGIGVVVGHELTHAFDDQGG	,2	3_hsa_circ_0010501	ECE1	non-ires
,YY4	,ASASCAPGYEGNPIQPGGK	ASASCAPGYEGNPIQPGGK	,1	3_hsa_circ_0010751	HSPG2	ires
,YY1	,RYDYEEVEAEGANK	RYDYEEVEAEGANK	,1	3_hsa_circ_0012839	PGM1	ires
,YY2,YY2	,WKSIPVDISDSDMMLNIINSSITTK,WKSIPVDISDSDMMLNIINSSITTK	WKSIPVDISDSDMMLNIINSSITTK	,1,1	3_hsa_circ_0014716	CCT3	ires
,YY1,YY1	,DDGLFSGDPNWFPKP,DDGLFSGDPNWFPKP	DDGLFSGDPNWFPKP	,2,2	3_hsa_circ_0014858	TAGLN2	ires
,YY1,YY3,YY1,YY1,YY3,YY0,YY2	,KDNLSYIEHIFEISR,KYKDNLSYIEHIFEISR,KDNLSYIEHIFEISR,KDNLSYIEHIFEISR,KYKDNLSYIEHIFEISR,DNLSYIEHIFEISR,YKDNLSYIEHIFEISR	KYKDNLSYIEHIFEISR	,1,3,1,1,3,3,3	3_hsa_circ_0014866	PEA15	ires
,YY1	,KGNMTAALQAALK	KGNMTAALQAALK	,1	3_hsa_circ_0015634	ARPC5	ires
,YY2,YY2	,LQLLEDDKENRQR,LQLLEDDKENRQR	LQLLEDDKENRQR	,3,3	3_hsa_circ_0016714	PARP1	ires
,YY2,YY2	,LQLLEDDKENRQR,LQLLEDDKENRQR	LQLLEDDKENRQR	,3,3	3_hsa_circ_0016714	PARP1	ires
,YY3,YY1	,MDRLQEEMLQREEAENTLQSFR,RLQEEMLQREEAENTLQSFR	MDRLQEEMLQREEAENTLQSFR	,1,1	3_hsa_circ_0017870	VIM	ires
,YY2,YY2,YY2,YY2,YY2,YY2	,TTGIVLDSGDGVTHNVPIYEGY,TTGIVLDSGDGVTHNVPIYEGYALPH,TTGIVLDSGDGVTHNVPIYEGYALPHAI,TTGIVLDSGDGVTHNVPIYEGYALPHAIM,TTGIVLDSGDGVTHNVPIYEGYALPHAIM,TTGIVLDSGDGVTHNVPIYEGYALPHAIM	TTGIVLDSGDGVTHNVPIYEGYALPHAIM	,0,0,0,1,1,1	3_hsa_circ_0019064	ACTA2	ires
,YY2	,KGIVLLHLHIPK	KGIVLLHLHIPK	,1	3_hsa_circ_0019111	TNKS2	ires
,YY9	,HGMASVISSEFMVEEHELR	HGMASVISSEFMVEEHELR	,1	3_hsa_circ_0020561	TUBGCP2	ires
,YY11,YY11	,FSFSGNTLVSRGCVAGSPCIRLWSPWCPG,FSFSGNTLVSRGCVAGSPCIRLWSPW	FSFSGNTLVSRGCVAGSPCIRLWSPWCPG	,2,2	3_hsa_circ_0022472	GANAB	ires
,YY11,YY11	,FSFSGNTLVSRGCVAGSPCIRLWSPWCPG,FSFSGNTLVSRGCVAGSPCIRLWSPW	FSFSGNTLVSRGCVAGSPCIRLWSPWCPG	,2,2	3_hsa_circ_0022472	GANAB	ires
,YY1	,TSPYPVILSFENHVDSR	TSPYPVILSFENHVDSR	,3	3_hsa_circ_0022671	PLCB3	non-ires
,YY3,YY3,YY7,YY6,YY4,YY6,YY4,YY4	,NNKAPESAPLK,NNKAPESAPLK,KKKDNNKAPESAPLK,KKDNNKAPESAPLK,DNNKAPESAPLK,KKDNNKAPESAPLK,DNNKAPESAPLK,DNNKAPESAPLK	KKKDNNKAPESAPLK	,1,1,3,3,3,3,3,3	3_hsa_circ_0022899	CFL1	ires
,YY1	,AATAAADFTAR	AATAAADFTAR	,3	3_hsa_circ_0025536	STRAP	ires
,YY4,YY4,YY4,YY4,YY4,YY4,YY4,YY4,YY4,YY4,YY4,YY4,YY6,YY9,YY4,YY4,YY4,YY4,YY4,YY4,YY4,YY4	,YQTKELSQMQTHVSDTSVVLSMDNNR,YQTKELSQMQTHVSDTSVVLSMDNNR,YQTKELSQMQTHVSDTSVVLSMDNNR,YQTKELSQMQTHVSDTSVVLSMDNNR,YQTKELSQMQTHVSDTSVVLSMDNNR,YQTKELSQMQTHVSDTSVVLSMDNNR,YQTKELSQMQTHVSDTSVVLSMDNNR,YQTKELSQMQTHVSDTSVVLSMDNNR,YQTKELSQMQTHVSDTSVVLSMDNNR,YQTKELSQMQTHVSDTSVVLSMDNNR,YQTKELSQMQTHVSDTSVVLSMDNNR,YQTKELSQMQTHVSDTSVVLSMDNNR,SWYQTKELSQMQTHVSDTSVVLSMDNNR,EAESWYQTKELSQMQTHVSDTSVVLSMDNNR,YQTKELSQMQTHV…	EAESWYQTKELSQMQTHVSDTSVVLSMDNNR	,1,1,1,1,1,1,1,1,1,1,1,1,1,1,1,1,1,1,1,1,1,1	3_hsa_circ_0026454	KRT5	non-ires
,YY2	,PRYEDEINKR	PRYEDEINKR	,3	3_hsa_circ_0026456	KRT5	non-ires
,YY2	,SRYEDEINKR	SRYEDEINKR	,3	3_hsa_circ_0026479	KRT8	ires
,YY1,YY1,YY1,YY1,YY1,YY1,YY1,YY1,YY1,YY1,YY1	,RFAPIHAEAPEFMEMSVEQEILVTGIK,RFAPIHAEAPEFMEMSVEQEILVTGIK,RFAPIHAEAPEFMEMSVEQEILVTGIK,RFAPIHAEAPEFMEMSVEQEILVTGIK,RFAPIHAEAPEFMEMSVEQEILVTGIK,RFAPIHAEAPEFMEMSVEQEILVTGIK,RFAPIHAEAPEFMEMSVEQEILVTGIK,RFAPIHAEAPEFMEMSVEQEILVTGIK,RFAPIHAEAPEFMEMSVEQEILVTGIK,RFAPIHAEAPEFMEMSVEQEILVTGIK,RFAPIHAEAPEFMEMSVEQEILVTGIK	RFAPIHAEAPEFMEMSVEQEILVTGIK	,1,1,1,1,1,1,1,1,1,1,1	3_hsa_circ_0027085	ATP5B	ires
,YY8	,EALLSSAVDHGGQPVELTT	EALLSSAVDHGGQPVELTT	,2	3_hsa_circ_0027519	CCT2	ires
,YY9,YY9,YY9	,TSPPYCSPVFTTNLYYPQSSLDLSELAK,PVFTTNLYYPQSSLDLSELAK,TSPPYCSPVFTTNLYYPQSSLDLSELAK	TSPPYCSPVFTTNLYYPQSSLDLSELAK	,1,1,1	3_hsa_circ_0028150	GIT2	ires
,YY5	,KLAESAQQDSIK	KLAESAQQDSIK	,3	3_hsa_circ_0028803	GCN1L1	ires
,YY3	,LHSLLCK	LHSLLCK	,3	3_hsa_circ_0031026	TMCO3	ires
,YY2,YY4,YY4,YY4,YY4,YY7,YY4,YY2,YY4,YY7,YY7,YY4,YY7,YY4	,GRYTYEDYKNTAEWLLSHTK,HSGRYTYEDYKNTAEWLLSHTK,HSGRYTYEDYKNTAEWLLSHTK,HSGRYTYEDYKNTAEWLLSHTK,HSGRYTYEDYKNTAEWLLSHTK,KGTHSGRYTYEDYKNTAEWLLSHTK,HSGRYTYEDYKNTAEWLLSHTK,GRYTYEDYKNTAEWLLSHTK,HSGRYTYEDYKNTAEWLLSHTK,KGTHSGRYTYEDYKNTAEWLLSHTK,KGTHSGRYTYEDYKNTAEWLLSHTK,HSGRYTYEDYKNTAEWLLSHTK,KGTHSGRYTYEDYKNTAEWLLSHTK,HSGRYTYEDYKNTAEWLLSHTK	KGTHSGRYTYEDYKNTAEWLLSHTK	,1,1,1,1,1,1,1,1,1,1,1,1,1,1	3_hsa_circ_0031127	PNP	ires
,YY0,YY0,YY0,YY0,YY0,YY0,YY0,YY0,YY0,YY0,YY0	,DLDYDFQRDYYDR,DLDYDFQRDYYDR,DLDYDFQRDYYDR,DLDYDFQRDYYDR,DLDYDFQRDYYDR,SSFDLDYDFQRDYYDR,SSFDLDYDFQRDYYDR,SSFDLDYDFQRDYYDR,SSFDLDYDFQRDYYDR,SSFDLDYDFQRDYYDR,SSFDLDYDFQRDYYDR	SSFDLDYDFQRDYYDR	,1,1,1,1,1,1,1,1,1,1,1	3_hsa_circ_0031147	HNRNPC	ires
,YY0,YY0,YY0,YY0,YY0,YY0,YY0,YY0,YY0,YY0,YY0	,DLDYDFQRDYYDR,DLDYDFQRDYYDR,DLDYDFQRDYYDR,DLDYDFQRDYYDR,DLDYDFQRDYYDR,SSFDLDYDFQRDYYDR,SSFDLDYDFQRDYYDR,SSFDLDYDFQRDYYDR,SSFDLDYDFQRDYYDR,SSFDLDYDFQRDYYDR,SSFDLDYDFQRDYYDR	SSFDLDYDFQRDYYDR	,1,1,1,1,1,1,1,1,1,1,1	3_hsa_circ_0031147	HNRNPC	ires
,YY3	,TYAEPLTAAMVEFYTMSQVPA	TYAEPLTAAMVEFYTMSQVPA	,2	3_hsa_circ_0033327	DYNC1H1	ires
,YY3	,TYAEPLTAAMVEFYTMSQVPA	TYAEPLTAAMVEFYTMSQVPA	,2	3_hsa_circ_0033327	DYNC1H1	ires
,YY0,YY0,YY0,YY0,YY0,YY0,YY0	,QLESLPATHIR,QLESLPATHIR,QLESLPATHIR,QLESLPATHIR,RQLESLPATHIR,QLESLPATHIR,QLESLPATHIR	RQLESLPATHIR	,3,3,3,3,3,3,3	3_hsa_circ_0033615	MTA1	non-ires
,YY3	,VVSENADALAQLLTLAR	VVSENADALAQLLTLAR	,1	3_hsa_circ_0034892	UBR1	ires
,YY2	,QQSTSSDRVSQTPESLDFLKVPDQGAAGVK	QQSTSSDRVSQTPESLDFLKVPDQGAAGVK	,3	3_hsa_circ_0035506	MYO1E	ires
,YY5,YY5	,KSLYYYIQGKGTR,SLYYYIQGKGTR	KSLYYYIQGKGTR	,1,3	3_hsa_circ_0035539	ANXA2	non-ires
,YY13	,ENAEMDARTILLNKLPYDVTPEQALAHEEVK	ENAEMDARTILLNKLPYDVTPEQALAHEEVK	,1	3_hsa_circ_0036836	IQGAP1	ires
,YY16,YY16,YY11,YY15,YY15,YY16,YY16,YY16	,SRSCLPSAIFLPINFCFVQGVEGEYVPVEGDEVTYK,SRSCLPSAIFLPINFCFVQGVEGEYVPVEGDEVTYK,FLPINFCFVQGVEGEYVPVEGDEVTYK,PSAIFLPINFCFVQGVEGEYVPVEGDEVTYK,PSAIFLPINFCFVQGVEGEYVPVEGDEVTYK,CLPSAIFLPINFCFVQGVEGEYVPVEGDEVTYK,CLPSAIFLPINFCFVQGVEGEYVPVEGDEVTYK,SRSCLPSAIFLPINFCFVQGVEGEYVPVEGDEVTYK	SRSCLPSAIFLPINFCFVQGVEGEYVPVEGDEVTYK	,1,1,1,1,1,1,1,1	3_hsa_circ_0037798	CARHSP1	ires
,YY7,YY7,YY7	,MDDPTVNWSNESTCGILSR,MDDPTVNWSNESTCGILSR,MDDPTVNWSNESTCGILSR	MDDPTVNWSNESTCGILSR	,3,3,3	3_hsa_circ_0037906	GSPT1	ires
,YY7,YY7,YY7	,MDDPTVNWSNESTCGILSR,MDDPTVNWSNESTCGILSR,MDDPTVNWSNESTCGILSR	MDDPTVNWSNESTCGILSR	,3,3,3	3_hsa_circ_0037906	GSPT1	ires
,YY4,YY4,YY4,YY4	,LIDVLLMK,LIDVLLMK,LIDVLLMK,LIDVLLMK	LIDVLLMK	,1,1,1,1	3_hsa_circ_0038804	XPO6	ires
,YY8	,VLYEMGPEYSSNVELASFHSTSKGYMGEVSKSHSQR	VLYEMGPEYSSNVELASFHSTSKGYMGEVSKSHSQR	,3	3_hsa_circ_0039218	GPT2	ires
,YY1,YY1	,CSWWTHVEMGPPDPILGVTEAFKR,CSWWTHVEMGPPDPILGVTEAFKR	CSWWTHVEMGPPDPILGVTEAFKR	,1,1	3_hsa_circ_0039713	GOT2	ires
,YY5,YY5	,LNKRSVIGIPSEIISPK,LNKRSVIGIPSEIISPK	LNKRSVIGIPSEIISPK	,3,3	3_hsa_circ_0040131	PDPR	ires
,YY1,YY1,YY1,YY1,YY1,YY1	,ESETFPNDYTLSFWS,ESETFPNDYTLSFWS,ESETFPNDYTLSFWS,ESETFPNDYTLSFWS,ESETFPNDYTLSFWS,ESETFPNDYTLSFWS	ESETFPNDYTLSFWS	,2,2,2,2,2,2	3_hsa_circ_0040623	PLCG2	ires
,YY2	,FSGLLGR	FSGLLGR	,1	3_hsa_circ_0040629	PLCG2	ires
,YY2	,FSGLLGR	FSGLLGR	,1	3_hsa_circ_0040629	PLCG2	ires
,YY2	,LSLNFKDPEAVR	LSLNFKDPEAVR	,3	3_hsa_circ_0041412	METTL16	ires
,YY6	,ASLGDSQFPTPEAVLEGAR	ASLGDSQFPTPEAVLEGAR	,1	3_hsa_circ_0042670	SUPT6H	ires
,YY2	,ISSDTTPLLNGSSQDR	ISSDTTPLLNGSSQDR	,1	3_hsa_circ_0042842	GOSR1	ires
,YY2,YY2,YY2	,HKYETELNLR,HKYETELNLR,HKYETELNLR	HKYETELNLR	,1,1,1	3_hsa_circ_0043612	KRT14	non-ires
,YY4	,GSYVEDLWESLENASGKPIAAVMNTWTK	GSYVEDLWESLENASGKPIAAVMNTWTK	,1	3_hsa_circ_0044269	NPEPPS	ires
,YY2,YY2	,GPDHQHVPIDIQTSK,GPDHQHVPIDIQTSK	GPDHQHVPIDIQTSK	,1,1	3_hsa_circ_0044339	CDK5RAP3	non-ires
,YY13	,SDLQPPNYYEVMEFDPLAPAVTTEFAQRTSQNLTSSH	SDLQPPNYYEVMEFDPLAPAVTTEFAQRTSQNLTSSH	,2	3_hsa_circ_0044695	TOM1L1	ires
,YY0	,GFGFVTFENEDVVEK	GFGFVTFENEDVVEK	,3	3_hsa_circ_0044736	MSI2	ires
,YY1,YY1,YY1	,LWHHTK,LWHHTK,LWHHTK	LWHHTK	,3,3,3	3_hsa_circ_0046326	DUS1L	ires
,YY4	,HMTPEQLMQLYSAR	HMTPEQLMQLYSAR	,1	3_hsa_circ_0048250	RPS15	non-ires
,YY4	,HMTPEQLMQLYSAR	HMTPEQLMQLYSAR	,1	3_hsa_circ_0048250	RPS15	non-ires
,YY1	,SAISLFYELSENDLNFIK	SAISLFYELSENDLNFIK	,3	3_hsa_circ_0048571	EEF2	ires
,YY2,YY2	,FNNESDVVESLDEIYHTGTFAQIHEMQDLGDK,FNNESDVVESLDEIYHTGTFAQIHEMQDLGDKLR	FNNESDVVESLDEIYHTGTFAQIHEMQDLGDKLR	,1,1	3_hsa_circ_0048780	LONP1	non-ires
,YY4	,MLPVDEFLPVMFDKHPVYVGR	MLPVDEFLPVMFDKHPVYVGR	,3	3_hsa_circ_0050020	GLT25D1	ires
,YY9	,VGMKEYELERPSFWLGNET	VGMKEYELERPSFWLGNET	,2	3_hsa_circ_0050449	PEPD	ires
,YY1	,HFVTISSPLATQIPQGV	HFVTISSPLATQIPQGV	,2	3_hsa_circ_0051230	BCKDHA	ires
,YY2,YY2,YY2	,TQNYGPTVLVQQEALKR,TQNYGPTVLVQQEALK,TQNYGPTVLVQQEALK	TQNYGPTVLVQQEALKR	,1,1,1	3_hsa_circ_0051777	BCAT2	non-ires
,YY0	,TFESLR	TFESLR	,3	3_hsa_circ_0051847	SNRNP70	ires
,YY8,YY8	,IGPILDNSSRKQWGLRSPR,IGPILDNSSRKQWGLRSPR	IGPILDNSSRKQWGLRSPR	,3,3	3_hsa_circ_0052084	PPP2R1A	ires
,YY5,YY5,YY5	,MTSAFIDHFGFNDEEFGEQEESVNGNSTR,MTSAFIDHFGFNDEEFGEQEESVNGNSTR,MTSAFIDHFGFNDEEFGEQEESVNGNSTR	MTSAFIDHFGFNDEEFGEQEESVNGNSTR	,3,3,3	3_hsa_circ_0052213	PPP6R1	ires
,YY2,YY2,YY2	,ERPDLIDFDK,ERPDLIDFDK,ERPDLIDFDKLK	ERPDLIDFDKLK	,1,1,1	3_hsa_circ_0054565	SPTBN1	ires
,YY1	,WAGFIR	WAGFIR	,3	3_hsa_circ_0055253	STAMBP	ires
,YY1,YY5,YY5,YY5	,QIWHHSFYNELR,EKMTQIWHHSFYNELR,EKMTQIWHHSFYNELR,EKMTQIWHHSFYNELR	EKMTQIWHHSFYNELR	,3,3,3,3	3_hsa_circ_0055262	ACTG2	ires
,YY1	,QIWHHSFYNELR	QIWHHSFYNELR	,3	3_hsa_circ_0055263	ACTG2	ires
,YY3,YY3	,NPTIVNFPITQQK,NNFFVEKNPTIVNFPITQQK	NNFFVEKNPTIVNFPITQQK	,3,3	3_hsa_circ_0055446	USP39	ires
,YY3,YY4	,MPSFRPVPLEQTYVGITEK,RMPSFRPVPLEQTYVGITEK	RMPSFRPVPLEQTYVGITEK	,3,1	3_hsa_circ_0055663	SNRNP200	ires
,YY3,YY3,YY4,YY3,YY5,YY3,YY3	,HISHDGTDSPPDADEVVIVLNNFK,HISHDGTDSPPDADEVVIVLNNFK,YHISHDGTDSPPDADEVVIVLNNFK,HISHDGTDSPPDADEVVIVLNNFK,KYHISHDGTDSPPDADEVVIVLNNFK,HISHDGTDSPPDADEVVIVLNNFK,HISHDGTDSPPDADEVVIVLNNFK	KYHISHDGTDSPPDADEVVIVLNNFK	,1,1,3,1,3,1,1	3_hsa_circ_0056436	UGGT1	ires
,YY1,YY1,YY1	,KGYLTESGYVNLQR,KGYLTESGYVNLQR,KGYLTESGYVNLQR	KGYLTESGYVNLQR	,1,1,1	3_hsa_circ_0059594	XRN2	ires
,YY1,YY1,YY1	,KNASDMPETITSR,KNASDMPETITSR,KNASDMPETITSR	KNASDMPETITSR	,1,1,1	3_hsa_circ_0059693	HM13	ires
,YY10,YY9	,ATCLVSTVYSALVLLIAQEK,TCLVSTVYSALVLLIAQEK	ATCLVSTVYSALVLLIAQEK	,1,1	3_hsa_circ_0060017	GSS	ires
,YY13,YY13	,GSASDTHEQAILRDQVIQLMNAIFSK,GSASDTHEQAILRDQVIQLMNAIFSK	GSASDTHEQAILRDQVIQLMNAIFSK	,1,1	3_hsa_circ_0060271	RPN2	ires
,YY19,YY18	,QLVLKIWCSIKKPMAGGMQGDLTPDEVVALVGQGLQEGER,LVLKIWCSIKKPMAGGMQGDLTPDEVVALVGQGLQEGERDFGVK	QLVLKIWCSIKKPMAGGMQGDLTPDEVVALVGQGLQEGERDFGVK	,1,1	3_hsa_circ_0060501	ADA	ires
,YY0,YY0,YY0	,EKIFFENHPYFR,EKIFFENHPYFR,IFFENHPYFR	EKIFFENHPYFR	,3,3,3	3_hsa_circ_0061798	MX1	ires
,YY1	,SALFPDVVNCMQTDNLELK	SALFPDVVNCMQTDNLELK	,1	3_hsa_circ_0062763	AP1B1	non-ires
,YY0,YY0,YY0,YY0,YY5	,ASKPLPPAPAPDEYLVSPITGEKIPASK,ASKPLPPAPAPDEYLVSPITGEK,ASKPLPPAPAPDEYLVSPITGEK,ASKPLPPAPAPDEYLVSPITGEK,EKQSDDEVYAPASKPLP	EKQSDDEVYAPASKPLPPAPAPDEYLVSPITGEKIPASK	,1,1,1,1,2	3_hsa_circ_0062829	SF3A1	ires
,YY5	,RQAQQERDELADEIANSSGKGGPHHR	RQAQQERDELADEIANSSGKGGPHHR	,3	3_hsa_circ_0063099	MYH9	ires
,YY5	,RQAQQERDELADEIANSSGKGGPHHR	RQAQQERDELADEIANSSGKGGPHHR	,3	3_hsa_circ_0063099	MYH9	ires
,YY4	,SMMQDREDQSILCTWWIR	SMMQDREDQSILCTWWIR	,3	3_hsa_circ_0063148	MYH9	ires
,YY3,YY3	,VYEIQDIYENRRLM,VYEIQDIYENRRLM	VYEIQDIYENRRLM	,2,2	3_hsa_circ_0063254	EIF3L	ires
,YY3,YY3	,VYEIQDIYENRRSK,VYEIQDIYENRRSK	VYEIQDIYENRRSK	,3,3	3_hsa_circ_0063256	EIF3L	ires
,YY0	,VGDNDFLEVR	VGDNDFLEVR	,3	3_hsa_circ_0063350	GTPBP1	non-ires
,YY0	,VGDNDFLEVR	VGDNDFLEVR	,3	3_hsa_circ_0063350	GTPBP1	non-ires
,YY1	,LEIAPQIYGLR	LEIAPQIYGLR	,3	3_hsa_circ_0064551	TBC1D5	ires
,YY3	,IDDMMFVLQGQCSLR	IDDMMFVLQGQCSLR	,3	3_hsa_circ_0065465	UQCRC1	non-ires
,YY8,YY8,YY10,YY8,YY10	,EYQLNDSAAYSMGVCGCG,EYQLNDSAAYSMGVCGCG,EYQLNDSAAYSMGVCGCGCVR,EYQLNDSAAYSMGVCGCG,EYQLNDSAAYSMGVCGCGCVR	EYQLNDSAAYSMGVCGCGCVR	,2,2,3,2,3	3_hsa_circ_0065842	GNAI2	ires
,YY0,YY0	,WYEQEHAAIQDK,WYEQEHAAIQDK	WYEQEHAAIQDK	,1,1	3_hsa_circ_0067136	CHCHD6	non-ires
,YY4,YY6,YY6	,ESRNSEKEEDDNEKRQDPGDNWEEGGGGGGGMEK,HVESRNSEKEEDDNEKRQDPGDNWEEGGGGGGGMEK,HVESRNSEKEEDDNEKRQDPGDNWEEGGGGGGGMEK	HVESRNSEKEEDDNEKRQDPGDNWEEGGGGGGGMEK	,1,3,3	3_hsa_circ_0067392	CDV3	ires
,YY1,YY1,YY1,YY1	,LVGSQEELASWGHEYVSV,LVGSQEELASWGHEYVSV,LVGSQEELASWGHEYVSV,LVGSQEELASWGHEYVSV	LVGSQEELASWGHEYVSV	,2,2,2,2	3_hsa_circ_0068320	PSMD2	ires
,YY15,YY15	,MASFPWYTQNVIPVQQPSGELFEIEIDTLETTCHVLDPTPVAR,MASFPWYTQNVIPVQQPSGELFEIEIDTLETTCHVLDPTPVAR	MASFPWYTQNVIPVQQPSGELFEIEIDTLETTCHVLDPTPVAR	,1,1	3_hsa_circ_0068448	AHSG	ires
,YY3,YY3	,KHYLQETYEAK,KHYLQETYEAK	KHYLQETYEAK	,1,1	3_hsa_circ_0070066	SEPT11	ires
,YY2,YY2	,ISNSQEPSPQLASSVASTR,ISNSQEPSPQLASSVASTR	ISNSQEPSPQLASSVASTR	,1,1	3_hsa_circ_0070473	PDLIM5	ires
,YY1,YY1,YY1,YY1,YY1	,PQLWDLR,PQLWDLR,PQLWDLR,PQLWDLR,PQLWDLR	PQLWDLR	,3,3,3,3,3	3_hsa_circ_0070546	UBE2D3	ires
,YY0,YY0	,QIFAEATLR,QIFAEATLR	QIFAEATLR	,3,3	3_hsa_circ_0070882	SPATA5	ires
,YY0,YY0	,QIFAEATLR,QIFAEATLR	QIFAEATLR	,3,3	3_hsa_circ_0070882	SPATA5	ires
,YY1	,RVDPFSKKDWYDVK	RVDPFSKKDWYDVK	,1	3_hsa_circ_0071253	RPS3A	ires
,YY3	,SLGSLSQGSTNATVLDVAQTGGHK	SLGSLSQGSTNATVLDVAQTGGHK	,3	3_hsa_circ_0071359	RAPGEF2	ires
,YY0	,LLFNMAGVTFR	LLFNMAGVTFR	,3	3_hsa_circ_0071493	DCTD	ires
,YY2	,GAVVDFLLK	GAVVDFLLK	,1	3_hsa_circ_0071730	LPCAT1	non-ires
,YY1,YY1,YY1	,WYFAATQFEPLAAR,WYFAATQFEPLAAR,WYFAATQFEPLAAR	WYFAATQFEPLAAR	,1,1,1	3_hsa_circ_0073470	LNPEP	ires
,YY1,YY1,YY1	,WYFAATQFEPLAAR,WYFAATQFEPLAAR,WYFAATQFEPLAAR	WYFAATQFEPLAAR	,1,1,1	3_hsa_circ_0073472	LNPEP	ires
,YY10,YY10,YY10,YY13	,TDEFQLHTNVLAQGPPGHSSENR,TDEFQLHTNVLAQGPPGHSSENR,TDEFQLHTNVLAQGPPGHSSENR,VTQSNFAVGYKTDEFQLHTNVLAQGPPGHSSENR	VTQSNFAVGYKTDEFQLHTNVLAQGPPGHSSENR	,3,3,3,3	3_hsa_circ_0073929	VDAC1	non-ires
,YY1	,LTFDSSFSPNTGR	LTFDSSFSPNTGR	,3	3_hsa_circ_0073931	VDAC1	ires
,YY1	,LTFDSSFSPNTGR	LTFDSSFSPNTGR	,3	3_hsa_circ_0073932	VDAC1	ires
,YY0,YY0,YY0,YY0	,VFQEFIK,VFQEFIK,VFQEFIK,VFQEFIK	VFQEFIK	,3,3,3,3	3_hsa_circ_0074586	ANXA6	non-ires
,YY9,YY9	,EAKKAHHSSQLQAFAHHGR,EAKKAHHSSQLQAFAHHGR	EAKKAHHSSQLQAFAHHGR	,1,1	3_hsa_circ_0075417	IRF4	ires
,YY6	,AINSLGIHVLDSSRPTDPLSHSSNSSSEPLWLTS	AINSLGIHVLDSSRPTDPLSHSSNSSSEPLWLTS	,2	3_hsa_circ_0075454	WRNIP1	ires
,YY2,YY2	,KGTDLWLGVDALGLNIYEKDDKSM,GTDLWLGVDALGLNIYEKDDKSM	KGTDLWLGVDALGLNIYEKDDKSM	,2,2	3_hsa_circ_0078539	EZR	ires
,YY1	,GVQKYHTINGHNAEVR	GVQKYHTINGHNAEVR	,3	3_hsa_circ_0079652	HNRNPA2B1	ires
,YY2	,TRFEEFLQR	TRFEEFLQR	,1	3_hsa_circ_0080069	OGDH	ires
,YY17	,IGVVISSYMHFTNVSARPVILSPTMEEGHGLDLTYITER	IGVVISSYMHFTNVSARPVILSPTMEEGHGLDLTYITER	,3	3_hsa_circ_0080179	TNS3	ires
,YY6	,AIQDGTIVLMGTYDDGATNYKASQI	AIQDGTIVLMGTYDDGATNYKASQI	,2	3_hsa_circ_0082055	FAM3C	ires
,YY6	,AIQDGTIVLMGTYDDGATNYKASQI	AIQDGTIVLMGTYDDGATNYKASQI	,2	3_hsa_circ_0082055	FAM3C	ires
,YY1	,SLEQLQK	SLEQLQK	,1	3_hsa_circ_0082185	CALU	ires
,YY1	,IENSELLDKFTWD	IENSELLDKFTWD	,2	3_hsa_circ_0082623	ZC3HAV1	ires
,YY1,YY1	,SDPLFSAQR,SDPLFSAQR	SDPLFSAQR	,1,1	3_hsa_circ_0083963	ASH2L	ires
,YY8,YY8	,LAGANPAVITWRAFVRMST,LAGANPAVITWRAFVRMST	LAGANPAVITWRAFVRMST	,2,2	3_hsa_circ_0084244	PRKDC	ires
,YY1,YY1	,RGSCVTQVGLLESVYEMFR,RGSCVTQVGLLESVYEMFR	RGSCVTQVGLLESVYEMFR	,1,1	3_hsa_circ_0084307	PRKDC	ires
,YY1,YY1	,RGSCVTQVGLLESVYEMFR,RGSCVTQVGLLESVYEMFR	RGSCVTQVGLLESVYEMFR	,1,1	3_hsa_circ_0084337	PRKDC	ires
,YY0,YY0,YY0	,LVILANNCPALR,LVILANNCPALR,LVILANNCPALR	LVILANNCPALR	,3,3,3	3_hsa_circ_0085024	RPL30	ires
,YY1,YY1	,QTLELAR,QTLELAR	QTLELAR	,1,1	3_hsa_circ_0087356	UBQLN1	ires
,YY1	,TGTPSMVTVDGTK	TGTPSMVTVDGTK	,1	3_hsa_circ_0088198	TNC	ires
,YY10	,LKISLGQTWSCCGAGTAADTDMTTQLISSNLELHSLSTGRLPR	LKISLGQTWSCCGAGTAADTDMTTQLISSNLELHSLSTGRLPR	,1	3_hsa_circ_0088500	PSMB7	ires
,YY10	,ENLLEEQGSIALRQEQIDNQKWTQVGSKCW	ENLLEEQGSIALRQEQIDNQKWTQVGSKCW	,2	3_hsa_circ_0088830	SPTAN1	ires
,YY2	,TYFSSATMSDKPDMAEIEKFDK	TYFSSATMSDKPDMAEIEKFDK	,3	3_hsa_circ_0089893	TMSB4X	ires
,YY2	,SRYVLGHEAMK	SRYVLGHEAMK	,1	3_hsa_circ_0090391	UBA1	ires
,YY1,YY1,YY1	,RYIVFEGEEGQDAGGLLR,RYIVFEGEEGQDAGGLLR,RYIVFEGEEGQDAGGLLR	RYIVFEGEEGQDAGGLLR	,1,1,1	3_hsa_circ_0090659	HUWE1	ires
,YY8	,LDFDVKRNPNMANTVNAALKPLETLSR	LDFDVKRNPNMANTVNAALKPLETLSR	,1	3_hsa_circ_0090670	HUWE1	ires
,YY0	,EIDKNDHLYILLSTLEPTDAGILGT	EIDKNDHLYILLSTLEPTDAGILGT	,2	3_hsa_circ_0090841	MAGED2	ires
,YY0	,EIDKNDHLYILLSTLEPTDAGILGT	EIDKNDHLYILLSTLEPTDAGILGT	,2	3_hsa_circ_0090841	MAGED2	ires
,YY2,YY2,YY2,YY2,YY2,YY2,YY2,YY2,YY2,YY2,YY2	,ALESPERPFLAILGGIK,ALESPERPFLAILGGIK,ALESPERPFLAILGGIK,ALESPERPFLAILGGIK,ALESPERPFLAILGGIK,ALESPERPFLAILGGIK,ALESPERPFLAILGGIK,ALESPERPFLAILGGIK,ALESPERPFLAILGGIK,ALESPERPFLAILGGIK,ALESPERPFLAILGGIK	ALESPERPFLAILGGIK	,3,3,3,3,3,3,3,3,3,3,3	3_hsa_circ_0091148	PGK1	non-ires
,YY1	,IFTPLLHQIELEKPKPIPYIYGRT	IFTPLLHQIELEKPKPIPYIYGRT	,2	3_hsa_circ_0092111	G6PD	ires
,YY3	,KYSLLQEDDR	KYSLLQEDDR	,1	3_hsa_circ_0092800	ATRNL1	ires
,YY1,YY1,YY1,YY1,YY1	,MLEIDPQKVNINGGAVSLGHPIGM,MLEIDPQKVNINGGAVSLGHPIGM,MLEIDPQKVNINGGAVSLGHPIGM,MLEIDPQKVNINGGAVSLGHPIGM,MLEIDPQKVNINGGAVSLGHPIGM	MLEIDPQKVNINGGAVSLGHPIGM	,2,2,2,2,2	3_hsa_circ_0094858	ACAT1	ires
,YY2	,SMLGKDPNTYFIVGTAMVYPEEAEPK	SMLGKDPNTYFIVGTAMVYPEEAEPK	,1	3_hsa_circ_0096018	DDB1	ires
,YY4	,VGGDDLPSVNLSMPK	VGGDDLPSVNLSMPK	,1	3_hsa_circ_0096048	AHNAK	ires
,YY4	,VKGDMDVSVPKFKMP	VKGDMDVSVPKFKMP	,2	3_hsa_circ_0096050	AHNAK	ires
,YY8,YY8	,KLLLHWMPEDIVKVSSWNR,KLLLHWMPEDIVKVSSWNR	KLLLHWMPEDIVKVSSWNR	,1,1	3_hsa_circ_0098114	AEBP2	ires
,YY1,YY1,YY1,YY1,YY1,YY1,YY1,YY1,YY1,YY1,YY1	,RFAPIHAEAPEFMEMSVEQEILVTGIK,RFAPIHAEAPEFMEMSVEQEILVTGIK,RFAPIHAEAPEFMEMSVEQEILVTGIK,RFAPIHAEAPEFMEMSVEQEILVTGIK,RFAPIHAEAPEFMEMSVEQEILVTGIK,RFAPIHAEAPEFMEMSVEQEILVTGIK,RFAPIHAEAPEFMEMSVEQEILVTGIK,RFAPIHAEAPEFMEMSVEQEILVTGIK,RFAPIHAEAPEFMEMSVEQEILVTGIK,RFAPIHAEAPEFMEMSVEQEILVTGIK,RFAPIHAEAPEFMEMSVEQEILVTGIK	RFAPIHAEAPEFMEMSVEQEILVTGIK	,1,1,1,1,1,1,1,1,1,1,1	3_hsa_circ_0098837	ATP5B	ires
,YY0,YY0,YY0,YY0,YY0	,QLAEFAR,QLAEFAR,QLAEFAR,QLAEFAR,QLAEFAR	QLAEFAR	,3,3,3,3,3	3_hsa_circ_0101187	YY1	ires
,YY4	,QQSTSSDRVSQTPESLDFLKVPDQGAAGPSIK	QQSTSSDRVSQTPESLDFLKVPDQGAAGPSIK	,3	3_hsa_circ_0104022	MYO1E	ires
,YY5	,DVSNENNSVSPSESLR	DVSNENNSVSPSESLR	,1	3_hsa_circ_0104381	TLE3	non-ires
,YY3	,SAWENNLISIWNNGK	SAWENNLISIWNNGK	,1	3_hsa_circ_0106819	TOP2A	ires
,YY4	,SGASDELTLEGIKQFFVAVER	SGASDELTLEGIKQFFVAVER	,3	3_hsa_circ_0107747	EIF4A3	ires
,YY2,YY2	,RKYEILTPNAIPK,RKYEILTPNAIPK	RKYEILTPNAIPK	,1,1	3_hsa_circ_0107817	MYH10	ires
,YY1	,LSPGGYFIGTTPNSFELII	LSPGGYFIGTTPNSFELII	,2	3_hsa_circ_0107976	RNMT	ires
,YY11,YY11	,MQTLDLQCSSQIVYAERPLTDNHR,MQTLDLQCSSQIVYAERPLTDNHR	MQTLDLQCSSQIVYAERPLTDNHR	,3,3	3_hsa_circ_0110961	DDI2	ires
,YY3	,CFRDFDSLSKDNVFENNR	CFRDFDSLSKDNVFENNR	,1	3_hsa_circ_0116538	MICALL1	ires
,YY0	,QVCPLDNREWEFQK	QVCPLDNREWEFQK	,3	3_hsa_circ_0116605	RBX1	ires
,YY1,YY1	,MYLQEVGYTDTILDVK,MYLQEVGYTDTILDVK	MYLQEVGYTDTILDVK	,1,1	3_hsa_circ_0119890	STRN	ires
,YY1	,SDIVVQIVDAR	SDIVVQIVDAR	,1	3_hsa_circ_0123158	LSG1	ires
,YY2	,GPLHHATVLGHTGIS	GPLHHATVLGHTGIS	,2	3_hsa_circ_0123165	ACAP2	ires
,YY1	,SSYFDEK	SSYFDEK	,1	3_hsa_circ_0126696	POLR2B	ires
,YY2	,LTCQQDSEELLK	LTCQQDSEELLK	,3	3_hsa_circ_0126839	UBA6	ires
,YY3,YY12	,FQVKGHTDAEIEAIFTK,ISSGVSYEEFQVKGHTDAEIEAIFTK	ISSGVSYEEFQVKGHTDAEIEAIFTK	,1,1	3_hsa_circ_0127272	PKD2	ires
,YY1	,RFDIYR	RFDIYR	,1	3_hsa_circ_0128610	ERGIC1	ires
,YY1	,VLTVEVLR	VLTVEVLR	,1	3_hsa_circ_0129468	BDP1	ires
,YY3	,LINLPEDYSSLINQASNFSWAW	LINLPEDYSSLINQASNFSWAW	,2	3_hsa_circ_0131782	UBR2	ires
,YY2	,SSLYEIPAVSSSSFFEEFGK	SSLYEIPAVSSSSFFEEFGK	,1	3_hsa_circ_0132391	IBTK	ires
,YY14	,QYPLFLLSTLPIPLFIQEIEHALGLGPAK	QYPLFLLSTLPIPLFIQEIEHALGLGPAK	,1	3_hsa_circ_0133362	EXOC4	ires
,YY1,YY1,YY1,YY1	,RYNEDLELEDAIHTAILTLK,RYNEDLELEDAIHTAILTLK,RYNEDLELEDAIHTAILTLK,RYNEDLELEDAIHTAILTLK	RYNEDLELEDAIHTAILTLK	,1,1,1,1	3_hsa_circ_0134322	PSMA2	ires
,YY3	,LQWYLK	LQWYLK	,3	3_hsa_circ_0134983	CDK14	ires
,YY1	,RYYALEVSYFK	RYYALEVSYFK	,1	3_hsa_circ_0136938	COPS5	ires
,YY7,YY7,YY7,YY7,YY7,YY7	,NFQNIFPPSATLHLSNIPYFLNLAQ,NFQNIFPPSATLHLSNIPYFLNLAQ,NFQNIFPPSATLHLSNIPYFLNLAQ,NFQNIFPPSATLHLSNIPYFLNLAQ,NFQNIFPPSATLHLSNIPYFLNLAQ,NFQNIFPPSATLHLSNIPYFLNLAQ	NFQNIFPPSATLHLSNIPYFLNLAQ	,2,2,2,2,2,2	3_hsa_circ_0137731	PTBP3	ires
,YY1	,SSSATASQPPESLPQPGLQK	SSSATASQPPESLPQPGLQK	,1	3_hsa_circ_0138168	PRRC2B	ires
