# Supplementary material for: MStoCIRC: A powerful tool for downstream analysis of MS/MS data to predict translatable circRNAs
Source: Front Mol Biosci. 2022 Aug 22;9:791797. doi: 10.3389/fmolb.2022.791797 (PMC9441560; doi:10.3389/fmolb.2022.791797)
Supplement: Supplementary file 1 [file DataSheet1.ZIP › Supplementary_Materials/result.mstocirc.hsa/circRNA_corf.del.txt]

>hsa_circ_0000001-ORF1(1,109):None
MGLGQPCGQVRSAMRSGGVGHEGGGGHEVTRGSAM*
>hsa_circ_0000001-ORF2(62,173):None
MKVVGVMRSQGGRPCDGVGSAVRSGQVGHEVRWGRP*
>hsa_circ_0000001-ORF3(108,216):None
MGLGQPCGQVRSAMRSGGVGHEGGGGHEVTRGSAM*
>hsa_circ_0000002-ORF1(41,263):SDF4
MQRWIMEKTAEHFQEAMEESKTHFRAVDPDGDGHVSWDEYKVKFLASKGHSEKEVADAIRLNEELKVDEERWM*
>hsa_circ_0000007-ORF1(24,102):GNB1
MVNLSSGTATPPTRSTPSLCAPPGS*
>hsa_circ_0000007-ORF2(98,329):GNB1
MTCAYAPSGNYVACGGLDNICSIYNLKTREGNVRVSRELAGHTGFSSVPRRMVNLSSGTATPPTRSTPSLCAPPGS*
>hsa_circ_0000007-ORF3(111,177):GNB1
MPLLGTMWPAVAWITFAPFTI*
>hsa_circ_0000008-ORF1(47,287):GNB1
MSELDQLRQEAEQLKNQIRDARKACADATLSQITNNIDPVGRIQMRTRRTLRGHLAKIYAMHWGTDSRSHILEGGIEEH*
>hsa_circ_0000008-ORF2(118,265):GNB1
MCRCNSLSDHKQHRPSGKNPNAHEEDTAGAPGQDLRHALGHRLQISHS*
>hsa_circ_0000008-ORF3(126,300):GNB1
MQLSLRSQTTSTQWEESKCARGGHCGGTWPRSTPCTGAQTPDLTFLKVALKSTKIGR*
>hsa_circ_0000009-ORF1(62,143):SKI
MGFEPDSSAGFSCCESQPGWRGLRQA*
>hsa_circ_0000009-ORF2(118,316):SKI
MERSKAGLMPGRATFLEKVSSGDLLNGMKITKLALSDHQAGCVRQLPLPLSGGFQSLPPTGAHGV*
>hsa_circ_0000011-ORF1(593,1412):PHF13
MRTALAMMRTSWWTQEYSPSCKRRRTVEDFNKFCTFVLAYAGYIPYPKEELPLRSSPSPANSTAGTIDSDGWDAGFSDIASSVPLPVSDRCFSHLQPTLLQRAKPSNFLLDRKKTDKLKKKKKRKRRDSDAPGKEGYRGGLLKLEAADPYVETPTSPTLQDIPQAPSDPCSGWDSDTPSSGSCATVSPDQVKEIKTEGKRTIVRQGKQVVFRDEDSTGNDEDIMVDSGILPQLQEAQDRGRLQQILHLCLGLCWLHPLSEGGTPFKEQPQPC*
>hsa_circ_0000011-ORF2(625,775):PHF13
MVDSGILPQLQEAQDRGRLQQILHLCLGLCWLHPLSEGGTPFKEQPQPC*
>hsa_circ_0000012-ORF1(22,229):RERE
MNVKWYYRQSEVPDSVYQHLVQDRHNENDSGRELVITDPVIKNRELFISDYVDTYHAAALRVRGTISS*
>hsa_circ_0000012-ORF2(98,209):RERE
MKMTLEENLSLQTQLSRTESSSFLITLTLTMLLPLE*
>hsa_circ_0000014-ORF1(100,310):LZIC
MDRDLMVGKLERDLYTQQKVEILTALRKLGEKLTADDEAFLSANAGAILSQFEKVSTDLGYSGSYQPGL*
>hsa_circ_0000014-ORF2(206,587):LZIC
MMRPSCQQMQVLYSASLRKSLQTLAIQAAISQAFKTPEVIRLFAKKQPGQLRTRLAEMDRDLMVGKLERDLYTQQKVEILTALRKLGEKLTADDEAFLSANAGAILSQFEKVSTDLGYSGSYQPGL*
>hsa_circ_0000015-ORF1(67,367):APITD1
MQFSKQTIAAISELTFRQCENFAKDLEMFARHAKRTTINTEDVKLLARRSNSLLKYITDKSEEIAQINLERKAQKKKKSEDGSKNSRQPAEAGVVESEN*
>hsa_circ_0000015-ORF2(308,410):APITD1
MEAKIQGSQQRLEWWKVRIKVPRRLESAAFYRG*
>hsa_circ_0000016-ORF1(135,285):DFFA
MPWDVVVSCRETSSDVALASHILTALREKQAPELSLSSQDLEVGGNQGH*
>hsa_circ_0000016-ORF2(158,248):DFFA
MQRDLLGRCAGEPHPYCTEGEAGSRAELI*
>hsa_circ_0000017-ORF1(116,404):EXOSC10
MAKKQNLKLSGCFMQKISSDLSSSFERRLTIPTHHFFLKSSSNPMLRNLSLKLSLRKGGNAHRIVLRTWTSPLHWLISSISREPSRLSKTWYFTG*
>hsa_circ_0000018-ORF1(78,285):DNAJC16
MKKRDQIMINMETLERTRATRSSNSSESIASAISMKIFILMNPFFTSLLILNGGTQLTKSIYCTFHIM*
>hsa_circ_0000018-ORF2(285,417):DNAJC16
MKWFQIASRNPTSSRSPPIGALAAFISSLCGKKSFKNWKNWAS*
>hsa_circ_0000019-ORF1(23,284):DDI2
MTIAMEEAPESFGQVVMLYINCKVNGHPVKAFVDSGAQMTIMSQACAERCNIMRLVDRRWAGIAKGVGTQKIIGRVHLGNRTLRKT*
>hsa_circ_0000020-ORF1(23,578):DDI2
MTIAMEEAPESFGQVVMLYINCKVNGHPVKAFVDSGAQMTIMSQACAERCNIMRLVDRRWAGIAKGVGTQKIIGRVHLAQVQIEGDFLPCSFSILEEQPMDMLLGLDMLKRHQCSIDLKKNVLVIGTTGSQTTFLPEGELPECARLAYGAGREDVRPEEIADQELAEALQKSAEDAGNRTLRKT*
>hsa_circ_0000021-ORF1(219,1305):PLEKHM2
MPDYYKPQYLLDFEDRLPSSVHGSDSLSLNSFNSVTSTNLEWDDSAIAPSSEDYDFGDVFPAVPSVPSTDWEGRAWLYLALNENSLESYLRLFQENLGLLHKYYVKNALVCSHDHLTLFLTLVSGLEFIRFELDLDAPYLDLAPYMPDYYKPQYLLDFEDRLPSSVHGSDSLSLNSFNSVTSTNLEWDDSAIAPSSEDYDFGDVFPAVPSVPSTDWEGRAWLYLALNENSLESYLRLFQENLGLLHKYYVKNALVCSHDHLTLFLTLVSGLEFIRFELDLDAPYLDLAPYMPDYYKPQYLLDFEDRLPSSVHGSDSLSLNSFNSVTSTNLEWDDSAIAPSSEDYDFGDVFPAVPSVPSTDWE
>hsa_circ_0000021-ORF2(346,568):PLEKHM2
MTVRLPHLVRIMILEMCFQQCRLYPAQTGKAVPGCTWPSTRTPWRATCGCSRRTWACCISTTSRMPWSAATIT*
>hsa_circ_0000022-ORF1(1,271):UBR4
MATSGGEEAAAAAPAPGTPATGADTTPGWEMATSGGEEAAAAAPAPGTPATGADTTPGWEMATSGGEEAAAAAPAPGTPATGADTTPGWE
>hsa_circ_0000023-ORF1(107,830):HP1BP3
MASSPRPKMDAILTEAIKACFQKSGASVVAIRKYIIHKYPSLELERRGYLLKQALKRELNRGVIKQVKGKGASGSFVVVQKSRKTPQKSRNRKNRSSAVDPEPQVKLEDVLPLAFTRLCEPKEASYSLIRKYVSQYYPKLRVDIRPQLLKNALQRAVERGQLEQITGKGASGTFQLKKSGEKPLLGGSLMEYAILSAIAAMNEPKTCSTTALKKYVLENHPGTNSNYQMRKISLKKRRRK*
>hsa_circ_0000023-ORF2(432,555):HP1BP3
MSSHWPLLAFVNLKKLPTVSSGNMCLSIILSLEWTSGLSC*
>hsa_circ_0000024-ORF1(107,635):HP1BP3
MASSPRPKMDAILTEAIKACFQKSGASVVAIRKYIIHKYPSLELERRGYLLKQALKRELNRGVIKQVKGKGASGSFVVVQKSRKTPQKSRNRKNRSSAVDPEPQVKLEDVLPLAFTRLCEPKEASYSLIRKYVSQYYPKLRVDIRPQLLKNALQRAVERGQLEQITGKGASGTFQ*
>hsa_circ_0000024-ORF2(432,555):HP1BP3
MSSHWPLLAFVNLKKLPTVSSGNMCLSIILSLEWTSGLSC*
>hsa_circ_0000025-ORF1(115,1549):EIF4G3
MMVNHLPMPYPVPQGPQYCIPQYRHSGPPYVGPPQQYPVQPPGPGPFYPGPGPGDFPNAYGTPFYPSQPVYQSAPIIVPTQQQPPPAKREKKTIRIRDPNQGGKDITEEIMSGGGSRNPTPPIGRPTSTPTPPQFFQRPQIQPPRATIPNSSPSIRPGAQTPTAVYQANQHIMMVNHLPMPYPVPQGPQYCIPQYRHSGPPYVGPPQQYPVQPPGPGPFYPGPGPGDFPNAYGTPFYPSQPVYQSAPIIVPTQQQPPPAKREKKTIRIRDPNQGGKDITEEIMSGGGSRNPTPPIGRPTSTPTPPQFFQRPQIQPPRATIPNSSPSIRPGAQTPTAVYQANQHIMMVNHLPMPYPVPQGPQYCIPQYRHSGPPYVGPPQQYPVQPPGPGPFYPGPGPGDFPNAYGTPFYPSQPVYQSAPIIVPTQQQPPPAKREKKTIRIRDPNQGGKDITEEIMSGGGSRNPTPPIGRPTSTPTPPQ
>hsa_circ_0000025-ORF2(203,347):EIF4G3
MLGPPNNIQFNHRGQVLFILDQDLGTSPMLMERLFTQVSRCISQHLS*
>hsa_circ_0000026-ORF1(19,142):EIF4G3
MRKLKFGAITSFSQEFLEDLCNNLLRIESSLPLSQQSTAR*
>hsa_circ_0000027-ORF1(8,521):ECE1
MTPPMVNAYYSPTKNEIVFPAGILQAPFYTRSSPKALNFGGIGVVVGHELTHAFDDQGREYDKDGNLRPWWKNSSVEAFKRQTECMVEQYSNYSVNGEPVNGRHTLGENIADNGGLKAAYRAYQNWVKKNGAEHSLPTLGLTNNQLFFLGFAQVEHDPAHGERLLLAHQE*
>hsa_circ_0000027-ORF2(51,120):ECE1
MRLCFRPGSCRHHSTHAPHPRP*
>hsa_circ_0000027-ORF3(162,270):ECE1
MLLMIKDGSMTRTGTSGHGGRTHPWRPSSVRPSAW*
>hsa_circ_0000027-ORF4(214,406):ECE1
MVEELIRGGLQASDRVHGRAVQQLQRERGAGERAAHPGGEHRRQRGSQGGLSGLPELGEEERG*
>hsa_circ_0000028-ORF1(222,945):USP48
MNGSTLNKDESKEERKEEEELNFNEDILCPHVKALCKECVVERCRILRLKNQLNEDYKTVNNLLKAAVKGSDGFWVGKSSLRSWRQLALEQLDEQDGDAEQSNGKMNGSTLNKDESKEERKEEEELNFNEDILCPHVKALCKECVVERCRILRLKNQLNEDYKTVNNLLKAAVKGSDGFWVGKSSLRSWRQLALEQLDEQDGDAEQSNGKMNGSTLNKDESKEERKEEEELNFNEDILCPH
>hsa_circ_0000029-ORF1(4,250):USP48
MSLKQFVSISSTCLPCCKTVIGDTLIHQDLLKPWAWTLDNSRMLKNFQSSLCLYWKILCLNKRIQMCAILFNSSSVENMPM*
>hsa_circ_0000029-ORF2(156,504):USP48
MSLLEDTLSKQKNPDVRNIVQQQFCGEYAYVTVCNQCGRESKLLSKFYELELNIQGHKQLTDCISEFLKEEKLEGDNRYFCENCQSKQNATRKIRLLSLPCTLNLQLMRFVFDRL*
>hsa_circ_0000031-ORF1(18,333):RPL11
MRELRIRKLCLNICVGESGDRLTRAAKVLEQLTGQTPVFSKARYTVRSFGIRRNEKIAVHCTVRGAKAEEILEKGLKVKRRTPCGNFASANSVSTSVLGRVETD*
>hsa_circ_0000031-ORF2(178,247):RPL11
MKRLLSTAQFEGPRQKKSWRRV*
>hsa_circ_0000032-ORF1(14,656):TMEM50A
MSGFLEGLRCSECIDWGEKRNTIASIAAGVLFFTGWWIIIDAAVIYPTMKDFNHSYHACGVIATIAFLIDLKKMSGFLEGLRCSECIDWGEKRNTIASIAAGVLFFTGWWIIIDAAVIYPTMKDFNHSYHACGVIATIAFLIDLKKMSGFLEGLRCSECIDWGEKRNTIASIAAGVLFFTGWWIIIDAAVIYPTMKDFNHSYHACGVIATIAFL
>hsa_circ_0000034-ORF1(18,81):DHDDS
MGCVSGSWAICTCCPWISRS*
>hsa_circ_0000034-ORF2(182,656):DHDDS
MAWGVEQGLLDPREKLQKHGVCIRVLGDLHLLPLDLQELIAQAVQATKNYNKCFLNVCFAYTSRHEISNAVREMAWGVEQGLLDPREKLQKHGVCIRVLGDLHLLPLDLQELIAQAVQATKNYNKCFLNVCFAYTSRHEISNAVREMAWGVEQGLLDP
>hsa_circ_0000036-ORF1(184,277):C1orf38
MKGPAGGHHLAVGEMEVEERDAVWGCGFLP*
