# Supplementary material for: MStoCIRC: A powerful tool for downstream analysis of MS/MS data to predict translatable circRNAs
Source: Front Mol Biosci. 2022 Aug 22;9:791797. doi: 10.3389/fmolb.2022.791797 (PMC9441560; doi:10.3389/fmolb.2022.791797)
Supplement: Supplementary file 1 [file DataSheet1.ZIP › Supplementary_Materials/result.mstocirc.hsa/circRNA_ires.res]

ID	Index	Score
hsa_circ_0000102_1_50	non-IRES	0.2146992095676941
hsa_circ_0000102_51_100	non-IRES	0.045695507372976986
hsa_circ_0000102_83_132	non-IRES	0.20708557855942442
hsa_circ_0000320_1_50	non-IRES	0.3460343132671439
hsa_circ_0000320_51_100	non-IRES	0.022775859151957813
hsa_circ_0000320_101_150	non-IRES	0.07245120455259521
hsa_circ_0000320_151_200	non-IRES	0.16490766988679506
hsa_circ_0000320_201_250	non-IRES	0.17242943130430646
hsa_circ_0000320_251_300	non-IRES	0.16528435121617752
hsa_circ_0001386_1_50	IRES	0.5318793193279504
hsa_circ_0001386_51_100	non-IRES	0.4631072277149196
hsa_circ_0001386_101_150	non-IRES	0.48175442252479017
hsa_circ_0001386_151_200	non-IRES	0.1283044262047743
hsa_circ_0001386_201_250	non-IRES	0.30245634460477855
hsa_circ_0001386_251_300	non-IRES	0.021301300862069286
hsa_circ_0002723_1_50	non-IRES	0.16740614936368628
hsa_circ_0002723_51_100	IRES	0.7525622636850277
hsa_circ_0002723_101_150	IRES	0.7053215248464092
hsa_circ_0002723_151_200	non-IRES	0.13242943059850495
hsa_circ_0002723_201_250	IRES	0.700651850618756
hsa_circ_0002723_251_300	IRES	0.7448961959659035
hsa_circ_0002913_1_50	non-IRES	0.055047596421464104
hsa_circ_0002913_51_100	non-IRES	0.2550982075565479
hsa_circ_0002913_101_150	non-IRES	0.44377570524192056
hsa_circ_0002913_151_200	non-IRES	0.017221412232775905
hsa_circ_0002913_201_250	non-IRES	0.2305752775079644
hsa_circ_0002913_251_300	non-IRES	0.08568473414562543
hsa_circ_0002913_1_50	non-IRES	0.055047596421464104
hsa_circ_0002913_51_100	non-IRES	0.2550982075565479
hsa_circ_0002913_101_150	non-IRES	0.44377570524192056
hsa_circ_0002913_151_200	non-IRES	0.017221412232775905
hsa_circ_0002913_201_250	non-IRES	0.2305752775079644
hsa_circ_0002913_251_300	non-IRES	0.08568473414562543
hsa_circ_0004299_1_50	non-IRES	0.42591015306210683
hsa_circ_0004299_51_100	non-IRES	0.0219874875957535
hsa_circ_0004299_101_150	non-IRES	0.14341075715087337
hsa_circ_0004299_151_200	IRES	0.6127012055310331
hsa_circ_0004299_201_250	non-IRES	0.18573898218531948
hsa_circ_0004299_251_300	IRES	0.5099132296103156
hsa_circ_0004350_1_50	IRES	0.8740851398484495
hsa_circ_0004350_51_100	non-IRES	0.1332813074302127
hsa_circ_0004350_101_150	IRES	0.6298707687374526
hsa_circ_0004350_151_200	IRES	0.5064693505120731
hsa_circ_0004350_201_250	non-IRES	0.4180512727122828
hsa_circ_0004350_251_300	non-IRES	0.26898157800847855
hsa_circ_0004464_1_50	non-IRES	0.27296187228441815
hsa_circ_0004464_51_100	non-IRES	0.18261796653570278
hsa_circ_0004464_101_150	IRES	0.8281742369233901
hsa_circ_0004464_151_200	non-IRES	0.35891426066402426
hsa_circ_0004464_201_250	non-IRES	0.38858241598001697
hsa_circ_0004464_251_300	IRES	0.5165701833916652
hsa_circ_0004488_1_50	IRES	0.7735968807423936
hsa_circ_0004488_51_100	IRES	0.8890732433785502
hsa_circ_0004488_101_150	IRES	0.53885335531492
hsa_circ_0004488_151_200	IRES	0.5713224017733796
hsa_circ_0004488_201_250	IRES	0.5442862224618196
hsa_circ_0004488_251_300	non-IRES	0.4004990590446945
hsa_circ_0004637_1_50	IRES	0.8855681455916112
hsa_circ_0004637_51_100	IRES	0.8635880905906751
hsa_circ_0004637_101_150	IRES	0.958475111322028
hsa_circ_0004637_151_200	IRES	0.6090996783200647
hsa_circ_0004637_201_250	non-IRES	0.3757475639640552
hsa_circ_0004637_251_300	IRES	0.5136899545899036
hsa_circ_0005036_1_50	IRES	0.7253239193034711
hsa_circ_0005036_51_100	IRES	0.685656471237638
hsa_circ_0005036_101_150	IRES	0.8219516478651178
hsa_circ_0005036_151_200	IRES	0.5723440170096354
hsa_circ_0005036_201_250	IRES	0.8696759617649482
hsa_circ_0005036_251_300	IRES	0.6683898969747439
hsa_circ_0005388_1_50	non-IRES	0.3928454869419335
hsa_circ_0005388_51_100	non-IRES	0.2457257879893401
hsa_circ_0005388_101_150	non-IRES	0.3474469051169005
hsa_circ_0005388_151_200	non-IRES	0.43728489131254056
hsa_circ_0005388_201_250	IRES	0.9382662178023384
hsa_circ_0005388_251_300	IRES	0.8979700022751785
hsa_circ_0007004_1_50	non-IRES	0.4806950291758816
hsa_circ_0007004_51_100	non-IRES	0.0059965969556200135
hsa_circ_0007004_101_150	IRES	0.5675381761542732
hsa_circ_0007004_151_200	non-IRES	0.0039057856431874145
hsa_circ_0007004_201_250	non-IRES	0.3927124159764446
hsa_circ_0007004_203_252	non-IRES	0.3420325307749579
hsa_circ_0007709_1_50	non-IRES	0.12294694622949244
hsa_circ_0007709_51_100	non-IRES	0.09273783232556337
hsa_circ_0007709_101_150	IRES	0.6559803970179181
hsa_circ_0007709_151_200	non-IRES	0.03681517069883676
hsa_circ_0007709_201_250	non-IRES	0.17604842769277468
hsa_circ_0007709_251_300	non-IRES	0.09253511920328532
hsa_circ_0008163_1_50	IRES	0.6692483953657508
hsa_circ_0008163_51_100	non-IRES	0.10886224375120948
hsa_circ_0008163_101_150	non-IRES	0.3203394905486068
hsa_circ_0008163_151_200	non-IRES	0.010845866398041285
hsa_circ_0008163_201_250	non-IRES	0.07345792494686225
hsa_circ_0008163_251_300	non-IRES	0.49213275802523127
hsa_circ_0008350_1_50	IRES	0.5758105718822666
hsa_circ_0008350_51_100	non-IRES	0.12124084009506736
hsa_circ_0008350_101_150	IRES	0.8885554627508931
hsa_circ_0008350_151_200	non-IRES	0.3680733476003433
hsa_circ_0008350_201_250	non-IRES	0.15985945933564444
hsa_circ_0008350_251_300	IRES	0.6129678071047051
hsa_circ_0008368_1_50	non-IRES	0.3764656205383214
hsa_circ_0008368_51_100	non-IRES	0.35793850334517413
hsa_circ_0008368_101_150	non-IRES	0.2862256348361004
hsa_circ_0008368_140_189	non-IRES	0.11712660025920218
hsa_circ_0009612_1_50	non-IRES	0.18345086360618432
hsa_circ_0009612_51_100	non-IRES	0.4767609062266793
hsa_circ_0009612_101_150	non-IRES	0.14949944173607338
hsa_circ_0009612_151_200	IRES	0.722314897247095
hsa_circ_0009612_201_250	IRES	0.6301925546028053
hsa_circ_0009612_251_300	IRES	0.6904342304786599
hsa_circ_0009623_1_50	non-IRES	0.01793220287012852
hsa_circ_0009623_51_100	non-IRES	0.41966336748758754
hsa_circ_0009623_101_150	non-IRES	0.3358496499524361
hsa_circ_0009623_151_200	non-IRES	0.07560093481257472
hsa_circ_0009623_174_223	IRES	0.5280043625542374
hsa_circ_0009623_1_50	non-IRES	0.01793220287012852
hsa_circ_0009623_51_100	non-IRES	0.41966336748758754
hsa_circ_0009623_101_150	non-IRES	0.3358496499524361
hsa_circ_0009623_151_200	non-IRES	0.07560093481257472
hsa_circ_0009623_174_223	IRES	0.5280043625542374
hsa_circ_0009631_1_50	IRES	0.9298667782899013
hsa_circ_0009631_51_100	non-IRES	0.23290756176713154
hsa_circ_0009631_101_150	IRES	0.7120536486292774
hsa_circ_0009631_151_200	non-IRES	0.4945711484274838
hsa_circ_0009631_176_225	non-IRES	0.4060256549892793
hsa_circ_0009637_1_50	non-IRES	0.09786694720718427
hsa_circ_0009637_51_100	non-IRES	0.05006724416283716
hsa_circ_0009637_101_150	non-IRES	0.13187357705455857
hsa_circ_0009637_151_200	IRES	0.6099757371606859
hsa_circ_0009637_201_250	IRES	0.5802889481456179
hsa_circ_0009637_251_300	non-IRES	0.23749274035907358
hsa_circ_0010898_1_50	IRES	0.7420377271948145
hsa_circ_0010898_51_100	non-IRES	0.23484233768360213
hsa_circ_0010898_101_150	non-IRES	0.06020331273459904
hsa_circ_0010898_151_200	IRES	0.6199124970081501
hsa_circ_0010898_201_250	non-IRES	0.21164251677045193
hsa_circ_0010898_251_300	IRES	0.702750818874261
hsa_circ_0011073_1_50	IRES	0.8437443596459109
hsa_circ_0011073_51_100	IRES	0.6863998232212073
hsa_circ_0011073_101_150	non-IRES	0.35591685150244895
hsa_circ_0011073_151_200	IRES	0.7708164091318374
hsa_circ_0011073_201_250	IRES	0.9694371950231504
hsa_circ_0011073_251_300	IRES	0.7087611485587485
hsa_circ_0012222_1_50	IRES	0.5428551823548993
hsa_circ_0012222_51_100	non-IRES	0.29631897300339394
hsa_circ_0012222_101_150	non-IRES	0.4681743748691949
hsa_circ_0012222_151_200	non-IRES	0.30965618830567404
hsa_circ_0012222_201_250	non-IRES	0.22271667208525273
hsa_circ_0012222_251_300	non-IRES	0.14802663544791275
hsa_circ_0012466_1_50	non-IRES	0.06886408286827563
hsa_circ_0012466_51_100	IRES	0.7489228127790785
hsa_circ_0012466_70_119	IRES	0.825536078309152
hsa_circ_0012934_1_50	IRES	0.9486758042875455
hsa_circ_0012934_51_100	IRES	0.7726734254563834
hsa_circ_0012934_101_150	IRES	0.7012928175175774
hsa_circ_0012934_151_200	IRES	0.7365634416637489
hsa_circ_0012934_201_250	IRES	0.8188085885882267
hsa_circ_0012934_251_300	IRES	0.8481195522104258
hsa_circ_0013206_1_50	IRES	0.6541464930378703
hsa_circ_0013206_51_100	IRES	0.5582600122272336
hsa_circ_0013206_101_150	IRES	0.7879309824031713
hsa_circ_0013206_151_200	IRES	0.5591284721071333
hsa_circ_0013206_201_250	IRES	0.5383494969207356
hsa_circ_0013206_251_300	non-IRES	0.1326151310047103
hsa_circ_0014005_1_50	IRES	0.8726926888300941
hsa_circ_0014005_51_100	non-IRES	0.49544585932005875
hsa_circ_0014005_101_150	non-IRES	0.0632748746260216
hsa_circ_0014005_151_200	non-IRES	0.36465231046572355
hsa_circ_0014005_201_250	non-IRES	0.4013397593346527
hsa_circ_0014005_251_300	non-IRES	0.49827854388978
hsa_circ_0014140_1_50	non-IRES	0.32317621611636976
hsa_circ_0014140_51_100	non-IRES	0.39000186578826
hsa_circ_0014140_101_150	non-IRES	0.2641321251966208
hsa_circ_0014140_151_200	non-IRES	0.3392437126142592
hsa_circ_0014140_201_250	non-IRES	0.4137160124068775
hsa_circ_0014140_251_300	non-IRES	0.3175298088461467
hsa_circ_0015556_1_50	IRES	0.7906323742834291
hsa_circ_0015556_51_100	IRES	0.7042274291563833
hsa_circ_0015556_101_150	IRES	0.5395498445327787
hsa_circ_0015556_151_200	IRES	0.7637087555264147
hsa_circ_0015556_201_250	non-IRES	0.15706318130003366
hsa_circ_0015556_251_300	IRES	0.8821755103852738
hsa_circ_0015706_1_50	non-IRES	0.49604834968254274
hsa_circ_0015706_51_100	non-IRES	0.4268725909673208
hsa_circ_0015706_101_150	non-IRES	0.4517180936574824
hsa_circ_0015706_151_200	IRES	0.6167006462587681
hsa_circ_0015706_201_250	IRES	0.8087486903363591
hsa_circ_0015706_251_300	non-IRES	0.46253613970849056
hsa_circ_0016648_1_50	IRES	0.9523386140440945
hsa_circ_0016648_51_100	IRES	0.936578347264388
hsa_circ_0016648_55_104	IRES	0.8570260852312614
hsa_circ_0016811_1_50	IRES	0.8833523040308832
hsa_circ_0016811_51_100	IRES	0.8874409627949799
hsa_circ_0016811_101_150	non-IRES	0.2606374964585288
hsa_circ_0016811_151_200	non-IRES	0.2586712464057071
hsa_circ_0016811_201_250	IRES	0.6068265286044467
hsa_circ_0016811_251_300	IRES	0.8628829835940676
hsa_circ_0017190_1_50	non-IRES	0.2126338217749132
hsa_circ_0017190_51_100	non-IRES	0.37864213641434963
hsa_circ_0017190_101_150	non-IRES	0.1501607564893826
hsa_circ_0017190_151_200	non-IRES	0.021352732791065247
hsa_circ_0017190_201_250	non-IRES	0.3568689630362772
hsa_circ_0017190_251_300	non-IRES	0.10151636123028968
hsa_circ_0017190_1_50	non-IRES	0.2126338217749132
hsa_circ_0017190_51_100	non-IRES	0.37864213641434963
hsa_circ_0017190_101_150	non-IRES	0.1501607564893826
hsa_circ_0017190_151_200	non-IRES	0.021352732791065247
hsa_circ_0017190_201_250	non-IRES	0.3568689630362772
hsa_circ_0017190_251_300	non-IRES	0.10151636123028968
hsa_circ_0017432_1_50	IRES	0.6633286476104872
hsa_circ_0017432_51_100	non-IRES	0.338036584043035
hsa_circ_0017432_101_150	non-IRES	0.45357042908071477
hsa_circ_0017432_151_200	IRES	0.9298867003188768
hsa_circ_0017432_201_250	IRES	0.8224461641353716
hsa_circ_0017432_251_300	IRES	0.658634562241602
hsa_circ_0017478_1_50	non-IRES	0.18084090834149552
hsa_circ_0017478_51_100	non-IRES	0.09565411105057396
hsa_circ_0017478_101_150	non-IRES	0.03467466813044642
hsa_circ_0017478_151_200	non-IRES	0.2302244216887529
hsa_circ_0017478_201_250	non-IRES	0.1434463280991206
hsa_circ_0017478_251_300	IRES	0.5767672808694093
hsa_circ_0017589_1_50	non-IRES	0.1326475253121821
hsa_circ_0017589_51_100	non-IRES	0.47869337131376727
hsa_circ_0017589_59_108	IRES	0.519204039494912
hsa_circ_0018187_1_50	non-IRES	0.2969979230321551
hsa_circ_0018187_51_100	IRES	0.8347725808570661
hsa_circ_0018187_101_150	IRES	0.637198505055038
hsa_circ_0018187_119_168	IRES	0.7457567606080745
hsa_circ_0019344_1_50	non-IRES	0.3835421789372091
hsa_circ_0019344_51_100	non-IRES	0.14981764267982342
hsa_circ_0019344_101_150	non-IRES	0.3252142660789193
hsa_circ_0019344_151_200	IRES	0.7062875057347949
hsa_circ_0019344_201_250	non-IRES	0.37537836608770087
hsa_circ_0019344_251_300	non-IRES	0.2106651624290857
hsa_circ_0019615_1_50	non-IRES	0.004618137519970096
hsa_circ_0019615_51_100	non-IRES	0.4377183712142153
hsa_circ_0019615_101_150	non-IRES	0.4410151075074401
hsa_circ_0019615_151_200	IRES	0.6471209402953652
hsa_circ_0019615_201_250	non-IRES	0.14575215824111293
hsa_circ_0019615_251_300	non-IRES	0.05006906791263845
hsa_circ_0020366_1_50	IRES	0.6460017057369151
hsa_circ_0020366_51_100	IRES	0.5816603647802128
hsa_circ_0020366_101_150	IRES	0.9361797431771706
hsa_circ_0020366_136_185	IRES	0.8362779196507233
hsa_circ_0020950_1_50	non-IRES	0.2369144992326916
hsa_circ_0020950_51_100	IRES	0.5288190088224648
hsa_circ_0020950_101_150	IRES	0.7552574246702217
hsa_circ_0020950_112_161	IRES	0.7283694641540565
hsa_circ_0021045_1_50	non-IRES	0.08988854486473087
hsa_circ_0021045_51_100	non-IRES	0.29808919612722706
hsa_circ_0021045_101_150	non-IRES	0.08107723960832296
hsa_circ_0021045_151_200	IRES	0.7620974882451332
hsa_circ_0021045_201_250	non-IRES	0.058140682167874914
hsa_circ_0021045_251_300	IRES	0.5692958995495705
hsa_circ_0021045_1_50	non-IRES	0.08988854486473087
hsa_circ_0021045_51_100	non-IRES	0.29808919612722706
hsa_circ_0021045_101_150	non-IRES	0.08107723960832296
hsa_circ_0021045_151_200	IRES	0.7620974882451332
hsa_circ_0021045_201_250	non-IRES	0.058140682167874914
hsa_circ_0021045_251_300	IRES	0.5692958995495705
hsa_circ_0021462_1_50	IRES	0.5769764943983274
hsa_circ_0021462_51_100	non-IRES	0.14865783445840397
hsa_circ_0021462_101_150	IRES	0.954101810563637
hsa_circ_0021462_151_200	non-IRES	0.2038176919341217
hsa_circ_0021462_201_250	IRES	0.8232383163061866
hsa_circ_0021462_251_300	IRES	0.8205250815609433
hsa_circ_0022061_1_50	IRES	0.8633306917772309
hsa_circ_0022061_51_100	IRES	0.9558802283663557
hsa_circ_0022061_75_124	IRES	0.9449694310203126
hsa_circ_0022792_1_50	non-IRES	0.04849835029838529
hsa_circ_0022792_51_100	IRES	0.6296021529095849
hsa_circ_0022792_101_150	non-IRES	0.19551258562837
hsa_circ_0022792_151_200	non-IRES	0.30480983628032116
hsa_circ_0022792_201_250	non-IRES	0.04739387862967277
hsa_circ_0022792_251_300	non-IRES	0.3267038508353888
hsa_circ_0023111_1_50	IRES	0.6624959750789351
hsa_circ_0023111_51_100	non-IRES	0.08074453831708657
hsa_circ_0023111_101_150	non-IRES	0.49520010646207274
hsa_circ_0023111_151_200	IRES	0.6416145117811907
hsa_circ_0023111_182_231	IRES	0.7899363130284316
hsa_circ_0024715_1_50	non-IRES	0.2951293507017591
hsa_circ_0024715_51_100	IRES	0.7450901517617476
hsa_circ_0024715_101_150	non-IRES	0.17893676703209943
hsa_circ_0024715_151_200	IRES	0.9270693285947172
hsa_circ_0024715_201_250	IRES	0.6779679386437301
hsa_circ_0024715_251_300	IRES	0.9085772836728262
hsa_circ_0024763_1_50	IRES	0.9227386317907107
hsa_circ_0024763_51_100	IRES	0.8908689944240362
hsa_circ_0024763_101_150	IRES	0.7368169980908619
hsa_circ_0024763_151_200	IRES	0.91974481194857
hsa_circ_0024763_201_250	IRES	0.783557861273461
hsa_circ_0024763_251_300	IRES	0.8717132238595191
hsa_circ_0025153_1_50	non-IRES	0.49507355527905034
hsa_circ_0025153_51_100	IRES	0.6822630094016778
hsa_circ_0025153_75_124	non-IRES	0.4479731128227536
hsa_circ_0025269_1_50	non-IRES	0.09403346233689004
hsa_circ_0025269_51_100	non-IRES	0.3665256619830409
hsa_circ_0025269_101_150	non-IRES	0.047131354699467026
hsa_circ_0025269_151_200	IRES	0.6248044088864256
hsa_circ_0025269_201_250	IRES	0.5732005424902368
hsa_circ_0025269_215_264	non-IRES	0.40772947851209684
hsa_circ_0025275_1_50	IRES	0.5137098285841782
hsa_circ_0025275_51_100	IRES	0.5228173264153841
hsa_circ_0025275_101_150	non-IRES	0.4963423079291548
hsa_circ_0025275_151_200	non-IRES	0.3099379167903319
hsa_circ_0025275_201_250	non-IRES	0.4170668257122684
hsa_circ_0025275_251_300	non-IRES	0.050118717322372656
hsa_circ_0025442_1_50	IRES	0.7457217424306338
hsa_circ_0025442_51_100	IRES	0.5693646567194609
hsa_circ_0025442_101_150	IRES	0.8102731866215512
hsa_circ_0025442_151_200	IRES	0.7713903637500883
hsa_circ_0025442_201_250	IRES	0.8247754765017141
hsa_circ_0025442_251_300	non-IRES	0.1004940711931841
hsa_circ_0026250_1_50	non-IRES	0.41809347192309465
hsa_circ_0026250_51_100	non-IRES	0.06619457427325667
hsa_circ_0026250_101_150	non-IRES	0.06391652402243787
hsa_circ_0026250_151_200	IRES	0.5846497692605732
hsa_circ_0026250_201_250	IRES	0.744906257820977
hsa_circ_0026250_251_300	non-IRES	0.4732759090786669
hsa_circ_0026418_1_50	non-IRES	0.15729861823183103
hsa_circ_0026418_51_100	non-IRES	0.14331054734608917
hsa_circ_0026418_77_126	non-IRES	0.038426671720683724
hsa_circ_0026451_1_50	non-IRES	0.003969392196827443
hsa_circ_0026451_51_100	non-IRES	0.24284551264712148
hsa_circ_0026451_77_126	non-IRES	0.11780362378992529
hsa_circ_0026639_1_50	IRES	0.9511404143166595
hsa_circ_0026639_51_100	non-IRES	0.47702483170191873
hsa_circ_0026639_101_150	non-IRES	0.12985627004884948
hsa_circ_0026639_151_200	non-IRES	0.1966256749153429
hsa_circ_0026639_201_250	IRES	0.6181550862442963
hsa_circ_0026639_251_300	non-IRES	0.32092907401057646
hsa_circ_0026662_1_50	IRES	0.5526150248583609
hsa_circ_0026662_51_100	IRES	0.8658984869939227
hsa_circ_0026662_101_150	non-IRES	0.28248422268322093
hsa_circ_0026662_151_200	IRES	0.5473838383538601
hsa_circ_0026662_201_250	IRES	0.6883058662550111
hsa_circ_0026662_216_265	non-IRES	0.34165951846279086
hsa_circ_0027084_1_50	non-IRES	0.3571318430285082
hsa_circ_0027084_51_100	non-IRES	0.30375137488823484
hsa_circ_0027084_101_150	IRES	0.6755219211045572
hsa_circ_0027084_136_185	non-IRES	0.3053255287880218
hsa_circ_0027330_1_50	IRES	0.6562539849150957
hsa_circ_0027330_51_100	non-IRES	0.4871088275776184
hsa_circ_0027330_101_150	non-IRES	0.0808077748099922
hsa_circ_0027330_151_200	IRES	0.5098095182504789
hsa_circ_0027330_201_250	non-IRES	0.09361869752342729
hsa_circ_0027330_251_300	non-IRES	0.3911303937458139
hsa_circ_0027529_1_50	IRES	0.8088348891295427
hsa_circ_0027529_51_100	IRES	0.6976437971826058
hsa_circ_0027529_101_150	IRES	0.7911762662671504
hsa_circ_0027529_151_200	IRES	0.5573934145588451
hsa_circ_0027529_201_250	IRES	0.6009423627940971
hsa_circ_0027529_251_300	non-IRES	0.16295597946355983
hsa_circ_0027530_1_50	IRES	0.8569744099827987
hsa_circ_0027530_51_100	IRES	0.7354634893867483
hsa_circ_0027530_101_150	non-IRES	0.29002111381456375
hsa_circ_0027530_151_200	non-IRES	0.26496875748899684
hsa_circ_0027530_201_250	non-IRES	0.33418402112061035
hsa_circ_0027530_251_300	non-IRES	0.09834812871162606
hsa_circ_0027618_1_50	non-IRES	0.4468011390798153
hsa_circ_0027618_51_100	IRES	0.9119417432390452
hsa_circ_0027618_101_150	non-IRES	0.20459395995453988
hsa_circ_0027618_151_200	IRES	0.5152161159356056
hsa_circ_0027618_201_250	non-IRES	0.03369250979615571
hsa_circ_0027618_235_284	IRES	0.6205342491813541
hsa_circ_0027773_1_50	non-IRES	0.015618944363075435
hsa_circ_0027773_51_100	IRES	0.6992585054731554
hsa_circ_0027773_101_150	IRES	0.5390633939283694
hsa_circ_0027773_151_200	non-IRES	0.35556968874223893
hsa_circ_0027773_201_250	non-IRES	0.3755692569727575
hsa_circ_0027773_251_300	non-IRES	0.22457303798127243
hsa_circ_0028143_1_50	IRES	0.5984603124096181
hsa_circ_0028143_51_100	non-IRES	0.4169623688579118
hsa_circ_0028143_101_150	non-IRES	0.3877671543021151
hsa_circ_0028143_151_200	non-IRES	0.26500301931911757
hsa_circ_0028143_201_250	non-IRES	0.2935040282078047
hsa_circ_0028143_251_300	non-IRES	0.37423466666995714
hsa_circ_0028420_1_50	IRES	0.7496349982860621
hsa_circ_0028420_51_100	non-IRES	0.20607378061059387
hsa_circ_0028420_101_150	non-IRES	0.18125583130809758
hsa_circ_0028420_146_195	IRES	0.9229948487351428
hsa_circ_0028540_1_50	IRES	0.8127507444454073
hsa_circ_0028540_51_100	IRES	0.742565678038416
hsa_circ_0028540_101_150	non-IRES	0.12616794206302803
hsa_circ_0028540_151_200	non-IRES	0.07904873053093774
hsa_circ_0028540_201_250	non-IRES	0.11582602073359768
hsa_circ_0028540_204_253	non-IRES	0.18543513961440325
hsa_circ_0029423_1_50	non-IRES	0.39207702184353727
hsa_circ_0029423_51_100	non-IRES	0.010747186645087507
hsa_circ_0029423_52_101	non-IRES	0.010747186645087507
hsa_circ_0030673_1_50	non-IRES	0.3327763116547101
hsa_circ_0030673_51_100	non-IRES	0.21772804632074363
hsa_circ_0030673_101_150	non-IRES	0.04283484387593414
hsa_circ_0030673_151_200	IRES	0.5535409721184091
hsa_circ_0030673_201_250	non-IRES	0.1047429844308231
hsa_circ_0030673_251_300	IRES	0.5355122348636009
hsa_circ_0031147_1_50	non-IRES	0.3665092080364969
hsa_circ_0031147_51_100	non-IRES	0.29179433456833787
hsa_circ_0031147_101_150	IRES	0.8705321367678146
hsa_circ_0031147_114_163	IRES	0.8170834060917248
hsa_circ_0031326_1_50	IRES	0.8049712272437194
hsa_circ_0031326_51_100	non-IRES	0.35142757260955754
hsa_circ_0031326_76_125	IRES	0.6017979015249675
hsa_circ_0031372_1_50	non-IRES	0.037420481563378474
hsa_circ_0031372_51_100	non-IRES	0.08928776348595165
hsa_circ_0031372_101_150	IRES	0.5972136516089229
hsa_circ_0031372_151_200	IRES	0.7837867173016503
hsa_circ_0031372_201_250	non-IRES	0.3061589396520451
hsa_circ_0031372_251_300	non-IRES	0.039580842446306816
hsa_circ_0031373_1_50	non-IRES	0.49136449753643086
hsa_circ_0031373_51_100	non-IRES	0.40348743065181353
hsa_circ_0031373_101_150	non-IRES	0.1493594442071193
hsa_circ_0031373_151_200	non-IRES	0.4107473416700011
hsa_circ_0031373_201_250	non-IRES	0.2116601988558546
hsa_circ_0031373_251_300	non-IRES	0.0521317833795437
hsa_circ_0031374_1_50	non-IRES	0.19356884298087657
hsa_circ_0031374_51_100	non-IRES	0.3498712356731926
hsa_circ_0031374_101_150	non-IRES	0.32829710961853653
hsa_circ_0031374_151_200	non-IRES	0.2487521016593962
hsa_circ_0031374_201_250	non-IRES	0.4939357329024583
hsa_circ_0031374_251_300	non-IRES	0.17625035131398314
hsa_circ_0031377_1_50	non-IRES	0.47210416533869654
hsa_circ_0031377_51_100	non-IRES	0.38683635885731493
hsa_circ_0031377_101_150	non-IRES	0.2956972828882458
hsa_circ_0031377_151_200	IRES	0.6662010844614485
hsa_circ_0031377_201_250	non-IRES	0.2035503012309962
hsa_circ_0031377_251_300	IRES	0.9186155785202681
hsa_circ_0031512_1_50	IRES	0.7810543277370611
hsa_circ_0031512_51_100	IRES	0.9688036399378811
hsa_circ_0031512_101_150	IRES	0.908586202466666
hsa_circ_0031512_151_200	IRES	0.5807163555682162
hsa_circ_0031512_201_250	non-IRES	0.3823582050351178
hsa_circ_0031512_251_300	IRES	0.8640041160878864
hsa_circ_0032269_1_50	IRES	0.9219759022156313
hsa_circ_0032269_51_100	IRES	0.7464018192474631
hsa_circ_0032269_101_150	non-IRES	0.36057915201639335
hsa_circ_0032269_151_200	IRES	0.8518896180397016
hsa_circ_0032269_201_250	non-IRES	0.26418048951553136
hsa_circ_0032269_246_295	IRES	0.558233299424297
hsa_circ_0032321_1_50	non-IRES	0.3973803033257253
hsa_circ_0032321_51_100	non-IRES	0.057733987402174745
hsa_circ_0032321_101_150	non-IRES	0.05604122908383285
hsa_circ_0032321_151_200	non-IRES	0.08649587756820344
hsa_circ_0032321_201_250	non-IRES	0.05556839555525317
hsa_circ_0032321_251_300	non-IRES	0.19965114690670227
hsa_circ_0032321_1_50	non-IRES	0.3973803033257253
hsa_circ_0032321_51_100	non-IRES	0.057733987402174745
hsa_circ_0032321_101_150	non-IRES	0.05604122908383285
hsa_circ_0032321_151_200	non-IRES	0.08649587756820344
hsa_circ_0032321_201_250	non-IRES	0.05556839555525317
hsa_circ_0032321_251_300	non-IRES	0.19965114690670227
hsa_circ_0032324_1_50	non-IRES	0.38070216285329894
hsa_circ_0032324_51_100	non-IRES	0.09764095650940356
hsa_circ_0032324_101_150	non-IRES	0.10800357372423959
hsa_circ_0032324_119_168	IRES	0.5135224190504635
hsa_circ_0032702_1_50	IRES	0.7832973004311854
hsa_circ_0032702_51_100	IRES	0.7602349602147253
hsa_circ_0032702_101_150	IRES	0.8753582464578198
hsa_circ_0032702_151_200	IRES	0.896501108757933
hsa_circ_0032702_201_250	IRES	0.8545499043801106
hsa_circ_0032702_251_300	non-IRES	0.16399055310996222
hsa_circ_0032839_1_50	non-IRES	0.3245998615562335
hsa_circ_0032839_51_100	IRES	0.9149761388143904
hsa_circ_0032839_101_150	non-IRES	0.33354439657036916
hsa_circ_0032839_151_200	IRES	0.6154735091205995
hsa_circ_0032839_201_250	IRES	0.9347398640478118
hsa_circ_0032839_251_300	non-IRES	0.010924840972974763
hsa_circ_0032839_1_50	non-IRES	0.3245998615562335
hsa_circ_0032839_51_100	IRES	0.9149761388143904
hsa_circ_0032839_101_150	non-IRES	0.33354439657036916
hsa_circ_0032839_151_200	IRES	0.6154735091205995
hsa_circ_0032839_201_250	IRES	0.9347398640478118
hsa_circ_0032839_251_300	non-IRES	0.010924840972974763
hsa_circ_0033268_1_50	IRES	0.6565894485816424
hsa_circ_0033268_51_100	non-IRES	0.35692280274574734
hsa_circ_0033268_65_114	non-IRES	0.45880397102579873
hsa_circ_0035033_1_50	IRES	0.9302220524203618
hsa_circ_0035033_51_100	IRES	0.6408432885980625
hsa_circ_0035033_101_150	IRES	0.5033050920594406
hsa_circ_0035033_151_200	IRES	0.914401378631851
hsa_circ_0035033_201_250	IRES	0.5371399986612516
hsa_circ_0035033_251_300	IRES	0.5072505009178238
hsa_circ_0035550_1_50	non-IRES	0.3759884462404944
hsa_circ_0035550_51_100	IRES	0.6292852132542568
hsa_circ_0035550_101_150	non-IRES	0.4439648135884032
hsa_circ_0035550_151_200	non-IRES	0.2278366504007673
hsa_circ_0035550_201_250	IRES	0.6110634662363418
hsa_circ_0035550_251_300	IRES	0.6194076669182362
hsa_circ_0036301_1_50	non-IRES	0.13844567009574174
hsa_circ_0036301_51_100	non-IRES	0.03952727534669196
hsa_circ_0036804_1_50	non-IRES	0.1308643839877977
hsa_circ_0036804_51_100	non-IRES	0.4381512083837883
hsa_circ_0036804_101_150	non-IRES	0.33219478464991314
hsa_circ_0036804_151_200	non-IRES	0.4743592827405272
hsa_circ_0036804_201_250	IRES	0.8659381933317644
hsa_circ_0036804_251_300	non-IRES	0.09681569195397736
hsa_circ_0039052_1_50	non-IRES	0.3265021040509832
hsa_circ_0039052_51_100	non-IRES	0.49135813581848986
hsa_circ_0039052_101_150	non-IRES	0.23181559483382705
hsa_circ_0039052_151_200	non-IRES	0.20331350733791506
hsa_circ_0039052_201_250	non-IRES	0.4367243567468711
hsa_circ_0039052_241_290	IRES	0.8247496641652059
hsa_circ_0039782_1_50	non-IRES	0.0008839791698688304
hsa_circ_0039782_51_100	non-IRES	0.0003479533239765758
hsa_circ_0039782_101_150	non-IRES	0.24121997161666314
hsa_circ_0039782_151_200	non-IRES	0.00853893828750764
hsa_circ_0039782_201_250	non-IRES	0.004120668119895305
hsa_circ_0039782_251_300	non-IRES	0.03929409581746623
hsa_circ_0040630_1_50	non-IRES	0.05004020715094136
hsa_circ_0040630_51_100	non-IRES	0.07111581779697411
hsa_circ_0040630_101_150	IRES	0.8187368501742064
hsa_circ_0040630_151_200	non-IRES	0.13199950253982917
hsa_circ_0040630_201_250	non-IRES	0.17595564612183795
hsa_circ_0040630_251_300	non-IRES	0.24729572463984265
hsa_circ_0041928_1_50	non-IRES	0.37414625734702184
hsa_circ_0041928_51_100	non-IRES	0.37658639441951836
hsa_circ_0041928_95_144	IRES	0.5349752429642131
hsa_circ_0042252_1_50	IRES	0.7137690314753282
hsa_circ_0042252_51_100	IRES	0.7191828718870793
hsa_circ_0042252_101_150	IRES	0.7866371289916056
hsa_circ_0042252_125_174	IRES	0.9183486001540456
hsa_circ_0042700_1_50	IRES	0.7498710058531484
hsa_circ_0042700_51_100	IRES	0.7628536489716703
hsa_circ_0042700_101_150	non-IRES	0.15176815175039854
hsa_circ_0042700_128_177	non-IRES	0.1454517546026892
hsa_circ_0043296_1_50	IRES	0.9535945712133291
hsa_circ_0043296_51_100	IRES	0.8554881295605311
hsa_circ_0043296_101_150	IRES	0.96444008118364
hsa_circ_0043296_151_200	non-IRES	0.47359418999580133
hsa_circ_0043296_201_250	IRES	0.6066550679462974
hsa_circ_0043296_251_300	IRES	0.96755580527652
hsa_circ_0043488_1_50	non-IRES	0.09479538485237046
hsa_circ_0043488_51_100	non-IRES	0.17096142570678746
hsa_circ_0043488_101_150	non-IRES	0.16844435867504806
hsa_circ_0043488_151_200	non-IRES	0.04749715182831105
hsa_circ_0043488_170_219	non-IRES	0.3606088160401609
hsa_circ_0043619_1_50	non-IRES	0.010051987753746194
hsa_circ_0043619_51_100	non-IRES	0.23034848719315842
hsa_circ_0043619_101_150	non-IRES	0.002160012032667298
hsa_circ_0043619_113_162	non-IRES	0.010217918749956563
hsa_circ_0045528_1_50	non-IRES	0.24199941901712807
hsa_circ_0045528_51_100	non-IRES	0.36349931474447184
hsa_circ_0045528_101_150	IRES	0.7760746805598533
hsa_circ_0045528_151_200	non-IRES	0.34623690603478724
hsa_circ_0045528_201_250	non-IRES	0.21507602361099776
hsa_circ_0045528_251_300	non-IRES	0.38831333615409075
hsa_circ_0045528_1_50	non-IRES	0.24199941901712807
hsa_circ_0045528_51_100	non-IRES	0.36349931474447184
hsa_circ_0045528_101_150	IRES	0.7760746805598533
hsa_circ_0045528_151_200	non-IRES	0.34623690603478724
hsa_circ_0045528_201_250	non-IRES	0.21507602361099776
hsa_circ_0045528_251_300	non-IRES	0.38831333615409075
hsa_circ_0045641_1_50	IRES	0.7607826369706964
hsa_circ_0045641_51_100	non-IRES	0.219298492513385
hsa_circ_0045641_74_123	IRES	0.8251297184653936
hsa_circ_0046372_1_50	IRES	0.6999027140226187
hsa_circ_0046372_51_100	IRES	0.6479787825634351
hsa_circ_0046372_101_150	non-IRES	0.03224646613881295
hsa_circ_0046372_151_200	non-IRES	0.16595516380727163
hsa_circ_0046372_201_250	non-IRES	0.2740398810397075
hsa_circ_0046372_251_300	IRES	0.5417763973049448
hsa_circ_0046373_1_50	non-IRES	0.12170603708135028
hsa_circ_0046373_51_100	non-IRES	0.1578263920848043
hsa_circ_0046373_101_150	non-IRES	0.39001752882881885
hsa_circ_0046373_151_200	non-IRES	0.18992766657657645
hsa_circ_0046373_201_250	non-IRES	0.292998940194674
hsa_circ_0046373_251_300	non-IRES	0.011383007116166065
hsa_circ_0047259_1_50	IRES	0.7016299900946678
hsa_circ_0047259_51_100	IRES	0.7304727128285368
hsa_circ_0047259_101_150	non-IRES	0.27729557934008714
hsa_circ_0047259_151_200	non-IRES	0.17381844006920139
hsa_circ_0047259_201_250	non-IRES	0.46499460924985475
hsa_circ_0047259_251_300	non-IRES	0.3312834915500898
hsa_circ_0047557_1_50	non-IRES	0.18654893809749748
hsa_circ_0047557_51_100	IRES	0.8061220277917764
hsa_circ_0047557_101_150	non-IRES	0.4952110236386642
hsa_circ_0047557_151_200	non-IRES	0.1408670921529147
hsa_circ_0047557_201_250	IRES	0.9562356034247935
hsa_circ_0047557_251_300	IRES	0.9610152431846338
hsa_circ_0047564_1_50	non-IRES	0.3972146135793787
hsa_circ_0047564_51_100	IRES	0.7987832056724155
hsa_circ_0047564_101_150	non-IRES	0.4482783656117472
hsa_circ_0047564_151_200	IRES	0.7603333225356892
hsa_circ_0047564_201_250	IRES	0.525796102092561
hsa_circ_0047564_251_300	non-IRES	0.19545049901034117
hsa_circ_0048550_1_50	non-IRES	0.26723929901847226
hsa_circ_0048550_51_100	non-IRES	0.014160774152298041
hsa_circ_0048550_101_150	non-IRES	0.14235266515286343
hsa_circ_0048550_151_200	non-IRES	0.3970413608054778
hsa_circ_0048550_201_250	IRES	0.5324746606176024
hsa_circ_0048550_251_300	non-IRES	0.33570930795066245
hsa_circ_0048567_1_50	IRES	0.667096890635092
hsa_circ_0048567_51_100	non-IRES	0.16078646155786416
hsa_circ_0048567_101_150	non-IRES	0.497610197411582
hsa_circ_0048567_147_196	non-IRES	0.4889279560623571
hsa_circ_0048671_1_50	non-IRES	0.014168330428762171
hsa_circ_0048671_51_100	non-IRES	0.31704009030602837
hsa_circ_0048671_101_150	non-IRES	0.167813906011777
hsa_circ_0048671_151_200	non-IRES	0.14757889760264664
hsa_circ_0048671_201_250	non-IRES	0.1327095722346502
hsa_circ_0048671_251_300	non-IRES	0.43640452083971987
hsa_circ_0049070_1_50	non-IRES	0.29714123843892704
hsa_circ_0049070_51_100	non-IRES	0.27266568524265894
hsa_circ_0049070_101_150	non-IRES	0.14149896387618513
hsa_circ_0049070_151_200	non-IRES	0.00887023767302329
hsa_circ_0049070_201_250	non-IRES	0.23285615418307576
hsa_circ_0049070_251_300	IRES	0.8854636036076363
hsa_circ_0051003_1_50	non-IRES	0.18207227963376732
hsa_circ_0051003_48_97	IRES	0.5200680147051282
hsa_circ_0052447_1_50	non-IRES	0.2867556614866169
hsa_circ_0052447_51_100	IRES	0.653572760308512
hsa_circ_0052447_101_150	non-IRES	0.30476925869762683
hsa_circ_0052447_151_200	non-IRES	0.2919152469411521
hsa_circ_0052447_201_250	non-IRES	0.09696568378956553
hsa_circ_0052447_251_300	non-IRES	0.3498075113751657
hsa_circ_0053080_1_50	IRES	0.6800761932879218
hsa_circ_0053080_51_100	non-IRES	0.049974825029935846
hsa_circ_0053080_101_150	IRES	0.5719210579508931
hsa_circ_0053080_151_200	IRES	0.9373966032000307
hsa_circ_0053080_201_250	IRES	0.5989459730142359
hsa_circ_0053080_251_300	non-IRES	0.29935673616836767
hsa_circ_0053102_1_50	non-IRES	0.39584524922559294
hsa_circ_0053102_51_100	IRES	0.626209173629093
hsa_circ_0053102_101_150	non-IRES	0.24423995007832316
hsa_circ_0053102_102_151	non-IRES	0.20621430972335084
hsa_circ_0053174_1_50	IRES	0.5192673580224505
hsa_circ_0053174_51_100	non-IRES	0.44667024887597495
hsa_circ_0053174_101_150	non-IRES	0.40502706648113185
hsa_circ_0053174_151_200	IRES	0.6318418832088606
hsa_circ_0053174_201_250	IRES	0.5029180497491135
hsa_circ_0053174_221_270	non-IRES	0.22741137676278877
hsa_circ_0053393_1_50	IRES	0.9168788638005767
hsa_circ_0053393_51_100	IRES	0.5314890249233152
hsa_circ_0053393_101_150	IRES	0.6426133656504903
hsa_circ_0053393_151_200	non-IRES	0.33223015563628894
hsa_circ_0053393_201_250	non-IRES	0.3959852195106514
hsa_circ_0053393_251_300	non-IRES	0.3500868039215249
hsa_circ_0054153_1_50	non-IRES	0.15777280767091992
hsa_circ_0054153_51_100	IRES	0.9294814668808524
hsa_circ_0054153_101_150	IRES	0.5743882236903097
hsa_circ_0054153_151_200	non-IRES	0.23893028781212577
hsa_circ_0054153_201_250	non-IRES	0.2208049873434158
hsa_circ_0054153_251_300	non-IRES	0.38725830015564744
hsa_circ_0054586_1_50	non-IRES	0.4741550984076841
hsa_circ_0054586_51_100	IRES	0.6112431336641937
hsa_circ_0054586_101_150	non-IRES	0.08616695326583755
hsa_circ_0054586_151_200	IRES	0.5367105926450543
hsa_circ_0054586_201_250	non-IRES	0.21179291014139612
hsa_circ_0054586_251_300	IRES	0.5853515015540494
hsa_circ_0055014_1_50	IRES	0.8049963829112895
hsa_circ_0055014_51_100	non-IRES	0.4401347508569426
hsa_circ_0055014_101_150	non-IRES	0.11798957510148315
hsa_circ_0055014_151_200	IRES	0.5963682963582688
hsa_circ_0055014_201_250	non-IRES	0.4206579052228194
hsa_circ_0055014_251_300	IRES	0.7045643993021731
hsa_circ_0056822_1_50	non-IRES	0.36291328306174736
hsa_circ_0056822_51_100	IRES	0.9539937342932492
hsa_circ_0056822_101_150	non-IRES	0.30273494861652356
hsa_circ_0056822_151_200	IRES	0.694370487415847
hsa_circ_0056822_201_250	IRES	0.825015070346096
hsa_circ_0056822_251_300	IRES	0.9913115802672962
hsa_circ_0057486_1_50	IRES	0.675438602592266
hsa_circ_0057486_51_100	IRES	0.950978911349163
hsa_circ_0057486_101_150	IRES	0.5425637161797535
hsa_circ_0057486_151_200	IRES	0.9046262759905875
hsa_circ_0057486_201_250	IRES	0.9240635179924632
hsa_circ_0057486_251_300	IRES	0.9585751759748484
hsa_circ_0057719_1_50	non-IRES	0.010602094121464536
hsa_circ_0057719_51_100	non-IRES	0.4921719317687311
hsa_circ_0057719_101_150	non-IRES	0.4969594787911451
hsa_circ_0057719_112_161	non-IRES	0.28235791426801016
hsa_circ_0057906_1_50	IRES	0.8531450605537215
hsa_circ_0057906_51_100	IRES	0.6200093214403462
hsa_circ_0057906_101_150	IRES	0.529721740734809
hsa_circ_0057906_151_200	IRES	0.6950748481973372
hsa_circ_0057906_201_250	non-IRES	0.15464419009470995
hsa_circ_0057906_251_300	non-IRES	0.31477900381330765
hsa_circ_0058059_1_50	IRES	0.8851625779817532
hsa_circ_0058059_51_100	non-IRES	0.2626814034345428
hsa_circ_0058059_101_150	non-IRES	0.2831427081524142
hsa_circ_0058059_151_200	IRES	0.6355673590210156
hsa_circ_0058059_201_250	non-IRES	0.1743719459877826
hsa_circ_0058059_251_300	IRES	0.9737015285137097
hsa_circ_0058096_1_50	IRES	0.8675019944614527
hsa_circ_0058096_51_100	IRES	0.9657945539760244
hsa_circ_0058096_101_150	non-IRES	0.33680550607346743
hsa_circ_0058096_151_200	IRES	0.960649726965043
hsa_circ_0058096_201_250	IRES	0.6883109029993817
hsa_circ_0058096_251_300	IRES	0.9046675787509614
hsa_circ_0058106_1_50	IRES	0.7971409469415758
hsa_circ_0058106_51_100	IRES	0.8456596925801555
hsa_circ_0058106_101_150	non-IRES	0.3926070391903623
hsa_circ_0058106_151_200	IRES	0.8675352988501684
hsa_circ_0058106_201_250	IRES	0.8885266233576496
hsa_circ_0058106_251_300	IRES	0.8204971881602431
hsa_circ_0058139_1_50	IRES	0.8924157290208723
hsa_circ_0058139_51_100	IRES	0.6169929336898916
hsa_circ_0058139_101_150	non-IRES	0.020204063590417168
hsa_circ_0058139_151_200	non-IRES	0.45028602963954495
hsa_circ_0058139_201_250	IRES	0.6444897326338442
hsa_circ_0058139_251_300	non-IRES	0.42280170152883606
hsa_circ_0058155_1_50	IRES	0.8924157290208723
hsa_circ_0058155_51_100	IRES	0.6169929336898916
hsa_circ_0058155_101_150	non-IRES	0.020204063590417168
hsa_circ_0058155_151_200	non-IRES	0.45028602963954495
hsa_circ_0058155_201_250	IRES	0.6444897326338442
hsa_circ_0058155_251_300	non-IRES	0.42280170152883606
hsa_circ_0058213_1_50	non-IRES	0.1710958502182209
hsa_circ_0058213_51_100	IRES	0.6916669374341048
hsa_circ_0058213_101_150	IRES	0.7995503581176818
hsa_circ_0058213_151_200	non-IRES	0.3551448613666348
hsa_circ_0058213_201_250	non-IRES	0.4762081009428329
hsa_circ_0058213_251_300	non-IRES	0.3431470440935658
hsa_circ_0058256_1_50	IRES	0.5002126420397609
hsa_circ_0058256_51_100	IRES	0.590213845272197
hsa_circ_0058256_101_150	non-IRES	0.48229102633506443
hsa_circ_0058256_151_200	IRES	0.6021190368655074
hsa_circ_0058256_201_250	IRES	0.5950726331807925
hsa_circ_0058256_207_256	IRES	0.5898243882358775
hsa_circ_0058256_1_50	IRES	0.5002126420397609
hsa_circ_0058256_51_100	IRES	0.590213845272197
hsa_circ_0058256_101_150	non-IRES	0.48229102633506443
hsa_circ_0058256_151_200	IRES	0.6021190368655074
hsa_circ_0058256_201_250	IRES	0.5950726331807925
hsa_circ_0058256_207_256	IRES	0.5898243882358775
hsa_circ_0058733_1_50	IRES	0.5216771907641035
hsa_circ_0058733_51_100	IRES	0.8738184116209852
hsa_circ_0058733_101_150	non-IRES	0.0764873133708871
hsa_circ_0058733_151_200	non-IRES	0.11376109639770193
hsa_circ_0058733_201_250	non-IRES	0.4699407751001266
hsa_circ_0058733_251_300	non-IRES	0.38199806257949986
hsa_circ_0058820_1_50	non-IRES	0.29947320715796844
hsa_circ_0058820_51_100	IRES	0.6573275259148152
hsa_circ_0058820_101_150	non-IRES	0.31726084431959173
hsa_circ_0058820_151_200	non-IRES	0.4546424460605101
hsa_circ_0058820_201_250	non-IRES	0.08495099932175325
hsa_circ_0058820_251_300	IRES	0.7310622700532154
hsa_circ_0059197_1_50	IRES	0.8996274980041089
hsa_circ_0059197_51_100	IRES	0.724447260497286
hsa_circ_0059197_101_150	IRES	0.5329340573448982
hsa_circ_0059197_151_200	non-IRES	0.11176397425118913
hsa_circ_0059197_201_250	IRES	0.6143815550986848
hsa_circ_0059197_204_253	IRES	0.764713090655823
hsa_circ_0059502_1_50	IRES	0.9533498404362871
hsa_circ_0059502_51_100	IRES	0.7606546398754217
hsa_circ_0059502_101_150	non-IRES	0.49009772394164075
hsa_circ_0059502_151_200	non-IRES	0.3689784044519545
hsa_circ_0059502_201_250	IRES	0.7791614044020121
hsa_circ_0059502_251_300	IRES	0.9252141712101755
hsa_circ_0059645_1_50	non-IRES	0.24691677686458813
hsa_circ_0059645_51_100	IRES	0.8995126499566435
hsa_circ_0059645_101_150	non-IRES	0.07637288536683724
hsa_circ_0059645_151_200	non-IRES	0.23716591739601878
hsa_circ_0059645_201_250	non-IRES	0.42290571222993645
hsa_circ_0059645_251_300	non-IRES	0.27470220570225506
hsa_circ_0059918_1_50	IRES	0.6785258802024122
hsa_circ_0059918_51_100	non-IRES	0.009427918041479723
hsa_circ_0059918_64_113	non-IRES	0.04509225139418666
hsa_circ_0059922_1_50	non-IRES	0.20273036637258782
hsa_circ_0059922_51_100	non-IRES	0.01636656248153058
hsa_circ_0059922_101_150	non-IRES	0.029001554949127952
hsa_circ_0059922_151_200	non-IRES	0.4420992563820873
hsa_circ_0059922_201_250	non-IRES	0.07478142814952385
hsa_circ_0059922_251_300	non-IRES	0.005969131212239742
hsa_circ_0059967_1_50	non-IRES	0.382004708134123
hsa_circ_0059967_51_100	non-IRES	0.48017330475691367
hsa_circ_0059967_101_150	IRES	0.6973064591927782
hsa_circ_0059967_151_200	IRES	0.9354707654780493
hsa_circ_0059967_201_250	IRES	0.9863309682601602
hsa_circ_0059967_251_300	non-IRES	0.047918684729975645
hsa_circ_0061529_1_50	non-IRES	0.41951643256210736
hsa_circ_0061529_51_100	non-IRES	0.37399412832458173
hsa_circ_0061529_101_150	non-IRES	0.45974297485684623
hsa_circ_0061529_151_200	non-IRES	0.23736786303816865
hsa_circ_0061529_201_250	IRES	0.858510553136276
hsa_circ_0061529_251_300	non-IRES	0.37120852585655134
hsa_circ_0061901_1_50	non-IRES	0.08275712289553429
hsa_circ_0061901_51_100	IRES	0.6024411563511842
hsa_circ_0061901_101_150	IRES	0.7082165970715051
hsa_circ_0061901_151_200	non-IRES	0.14742728747253878
hsa_circ_0061901_201_250	IRES	0.6830642453041549
hsa_circ_0061901_251_300	IRES	0.5587952994182684
hsa_circ_0062417_1_50	non-IRES	0.3602698621119446
hsa_circ_0062417_51_100	non-IRES	0.272119198033197
hsa_circ_0062417_101_150	non-IRES	0.38033195767356576
hsa_circ_0062417_151_200	IRES	0.573250090356216
hsa_circ_0062417_201_250	IRES	0.7895231478050333
hsa_circ_0062417_251_300	IRES	0.5589094554500343
hsa_circ_0062423_1_50	non-IRES	0.0026451522239746964
hsa_circ_0062423_51_100	non-IRES	0.04546783657417696
hsa_circ_0062423_101_150	non-IRES	0.018739291792897003
hsa_circ_0062423_151_200	non-IRES	0.3187276716136651
hsa_circ_0062423_201_250	non-IRES	0.06512414960667995
hsa_circ_0062423_251_300	non-IRES	0.3713767313874702
hsa_circ_0063117_1_50	IRES	0.917327221639194
hsa_circ_0063117_51_100	non-IRES	0.3863085055368507
hsa_circ_0063117_101_150	non-IRES	0.24683187071250962
hsa_circ_0063117_151_200	non-IRES	0.059913061563395445
hsa_circ_0063117_201_250	IRES	0.7171778931728506
hsa_circ_0063117_251_300	IRES	0.8609507309125874
hsa_circ_0063143_1_50	non-IRES	0.3356496122394097
hsa_circ_0063143_51_100	non-IRES	0.2937987854696887
hsa_circ_0063143_101_150	non-IRES	0.052850166889826945
hsa_circ_0063143_151_200	non-IRES	0.024392711103312138
hsa_circ_0063143_201_250	non-IRES	0.2301754223990279
hsa_circ_0063143_251_300	IRES	0.9009597813174853
hsa_circ_0063319_1_50	IRES	0.7433740788658411
hsa_circ_0063319_51_100	non-IRES	0.3665033103513004
hsa_circ_0063319_101_150	IRES	0.8753568571576178
hsa_circ_0063319_151_200	non-IRES	0.2523171255776724
hsa_circ_0063319_201_250	IRES	0.809044653784191
hsa_circ_0063319_251_300	IRES	0.5122101268707411
hsa_circ_0063465_1_50	non-IRES	0.32924974361002735
hsa_circ_0063465_51_100	non-IRES	0.35734622627377116
hsa_circ_0063465_101_150	non-IRES	0.4475666147272219
hsa_circ_0063465_151_200	IRES	0.5132572136227946
hsa_circ_0063465_201_250	non-IRES	0.06179910906009618
hsa_circ_0063465_223_272	non-IRES	0.2134145412338171
hsa_circ_0063930_1_50	non-IRES	0.15380040053949323
hsa_circ_0063930_51_100	non-IRES	0.042052253072822995
hsa_circ_0063930_101_150	non-IRES	0.09350986304131657
hsa_circ_0063930_151_200	non-IRES	0.16788484200872125
hsa_circ_0063930_201_250	non-IRES	0.11223272868267707
hsa_circ_0063930_251_300	IRES	0.5048637098605196
hsa_circ_0063930_1_50	non-IRES	0.15380040053949323
hsa_circ_0063930_51_100	non-IRES	0.042052253072822995
hsa_circ_0063930_101_150	non-IRES	0.09350986304131657
hsa_circ_0063930_151_200	non-IRES	0.16788484200872125
hsa_circ_0063930_201_250	non-IRES	0.11223272868267707
hsa_circ_0063930_251_300	IRES	0.5048637098605196
hsa_circ_0064954_1_50	IRES	0.9544347270218784
hsa_circ_0064954_51_100	IRES	0.9712187837546203
hsa_circ_0064954_101_150	non-IRES	0.08945050722474902
hsa_circ_0064954_151_200	non-IRES	0.1795694660541377
hsa_circ_0064954_201_250	IRES	0.5749739839577798
hsa_circ_0064954_251_300	IRES	0.8325173676758074
hsa_circ_0065894_1_50	non-IRES	0.14669522035574262
hsa_circ_0065894_51_100	non-IRES	0.3380548886856522
hsa_circ_0065894_101_150	IRES	0.9044113091848993
hsa_circ_0065894_151_200	IRES	0.5952800798085301
hsa_circ_0065894_201_250	IRES	0.8430346351955528
hsa_circ_0065894_251_300	IRES	0.8107348128648734
hsa_circ_0066078_1_50	non-IRES	0.02596088130831018
hsa_circ_0066078_51_100	non-IRES	0.28352413639833024
hsa_circ_0066078_101_150	non-IRES	0.3907739978322254
hsa_circ_0066078_151_200	non-IRES	0.3046206727253766
hsa_circ_0066078_201_250	IRES	0.7357995076869119
hsa_circ_0066078_251_300	non-IRES	0.3679717173257715
hsa_circ_0066309_1_50	IRES	0.9001452624672421
hsa_circ_0066309_51_100	non-IRES	0.08600822448854731
hsa_circ_0066309_101_150	non-IRES	0.24859516301918475
hsa_circ_0066309_151_200	non-IRES	0.10352671453308107
hsa_circ_0066309_201_250	non-IRES	0.4210560277087523
hsa_circ_0066309_251_300	non-IRES	0.3709236365280384
hsa_circ_0066309_1_50	IRES	0.9001452624672421
hsa_circ_0066309_51_100	non-IRES	0.08600822448854731
hsa_circ_0066309_101_150	non-IRES	0.24859516301918475
hsa_circ_0066309_151_200	non-IRES	0.10352671453308107
hsa_circ_0066309_201_250	non-IRES	0.4210560277087523
hsa_circ_0066309_251_300	non-IRES	0.3709236365280384
hsa_circ_0067224_1_50	IRES	0.5216856370763013
hsa_circ_0067224_51_100	IRES	0.7088664238184235
hsa_circ_0067408_1_50	non-IRES	0.4625522472060192
hsa_circ_0067408_51_100	non-IRES	0.2830152824269818
hsa_circ_0067408_101_150	IRES	0.8206921973780315
hsa_circ_0067408_151_200	IRES	0.724847763847937
hsa_circ_0067408_201_250	non-IRES	0.17922154329046822
hsa_circ_0067408_251_300	non-IRES	0.35324266634817586
hsa_circ_0067409_1_50	non-IRES	0.4625522472060192
hsa_circ_0067409_51_100	non-IRES	0.2830152824269818
hsa_circ_0067409_101_150	IRES	0.8206921973780315
hsa_circ_0067409_151_200	IRES	0.724847763847937
hsa_circ_0067409_201_250	non-IRES	0.17922154329046822
hsa_circ_0067409_251_300	non-IRES	0.35324266634817586
hsa_circ_0067413_1_50	IRES	0.5332180137179461
hsa_circ_0067413_51_100	non-IRES	0.19415073985071538
hsa_circ_0067413_101_150	non-IRES	0.23426783148372604
hsa_circ_0067413_151_200	IRES	0.519590830625714
hsa_circ_0067413_201_250	IRES	0.6804576511376369
hsa_circ_0067413_251_300	non-IRES	0.2632685246446446
hsa_circ_0067979_1_50	non-IRES	0.1674715568757887
hsa_circ_0067979_51_100	non-IRES	0.467390154592887
hsa_circ_0067979_101_150	non-IRES	0.11214141601493263
hsa_circ_0067979_151_200	IRES	0.6374952769600867
hsa_circ_0067979_201_250	non-IRES	0.33479065451016016
hsa_circ_0067979_251_300	IRES	0.9319746682877477
hsa_circ_0068047_1_50	IRES	0.7644228519696352
hsa_circ_0068047_51_100	IRES	0.5167801421744389
hsa_circ_0068047_101_150	IRES	0.6155281292232233
hsa_circ_0068047_151_200	IRES	0.8891144003490056
hsa_circ_0068047_201_250	IRES	0.5654965356728767
hsa_circ_0068047_251_300	IRES	0.5358791419485182
hsa_circ_0068135_1_50	IRES	0.51285367962562
hsa_circ_0068135_51_100	non-IRES	0.441376698315117
hsa_circ_0068135_101_150	non-IRES	0.40006569006484266
hsa_circ_0068135_151_200	non-IRES	0.27561874208452836
hsa_circ_0068135_201_250	IRES	0.8688594201041354
hsa_circ_0068135_251_300	non-IRES	0.20405871173987833
hsa_circ_0068577_1_50	IRES	0.8009136356577012
hsa_circ_0068577_51_100	IRES	0.6126178540658325
hsa_circ_0068577_101_150	IRES	0.7493653097756291
hsa_circ_0068577_125_174	IRES	0.950050215058608
hsa_circ_0069253_1_50	IRES	0.668955301345603
hsa_circ_0069253_51_100	IRES	0.7944840406728002
hsa_circ_0069253_101_150	IRES	0.6722379100772761
hsa_circ_0069253_151_200	IRES	0.7069014918804228
hsa_circ_0069253_201_250	non-IRES	0.05490116640697441
hsa_circ_0069253_251_300	non-IRES	0.35104039505599904
hsa_circ_0069745_1_50	IRES	0.9890891724797237
hsa_circ_0069745_51_100	IRES	0.5580399896725567
hsa_circ_0069745_101_150	non-IRES	0.3488260664705922
hsa_circ_0069745_151_200	IRES	0.660926418829825
hsa_circ_0069745_201_250	IRES	0.6888642629573777
hsa_circ_0069745_251_300	IRES	0.9765253012680704
hsa_circ_0071141_1_50	non-IRES	0.4828293684809232
hsa_circ_0071141_51_100	non-IRES	0.3629869402184691
hsa_circ_0071141_101_150	IRES	0.7508985100834787
hsa_circ_0071141_151_200	IRES	0.8166730309248142
hsa_circ_0071141_201_250	IRES	0.9219017776967122
hsa_circ_0071141_251_300	IRES	0.7853543665701813
hsa_circ_0071829_1_50	non-IRES	0.19022052871894593
hsa_circ_0071829_51_100	IRES	0.5261982215116864
hsa_circ_0071829_101_150	IRES	0.7316019585022039
hsa_circ_0072362_1_50	IRES	0.6909290774651066
hsa_circ_0072362_51_100	IRES	0.8371164668277542
hsa_circ_0072362_101_150	IRES	0.5826361926926175
hsa_circ_0072362_151_200	IRES	0.6959531927470058
hsa_circ_0072362_201_250	non-IRES	0.22563196592012086
hsa_circ_0072362_251_300	non-IRES	0.10363079973774493
hsa_circ_0072482_1_50	IRES	0.7545756065562619
hsa_circ_0072482_51_100	non-IRES	0.21441997207507027
hsa_circ_0072482_101_150	IRES	0.952595885046302
hsa_circ_0072482_151_200	non-IRES	0.2544566119027841
hsa_circ_0072482_201_250	IRES	0.8979057816479035
hsa_circ_0072482_251_300	non-IRES	0.2054710724787302
hsa_circ_0073924_1_50	IRES	0.6221580823063108
hsa_circ_0073924_51_100	non-IRES	0.31406800383220296
hsa_circ_0073924_101_150	non-IRES	0.09395548785398768
hsa_circ_0073924_151_200	IRES	0.5135758685242218
hsa_circ_0073924_201_250	non-IRES	0.44158926588595465
hsa_circ_0073924_251_300	non-IRES	0.3668566752577041
hsa_circ_0074038_1_50	IRES	0.8303488326152398
hsa_circ_0074038_51_100	non-IRES	0.022868768050920075
hsa_circ_0074038_101_150	IRES	0.5386549975116794
hsa_circ_0074038_151_200	non-IRES	0.27094638982608493
hsa_circ_0074038_201_250	non-IRES	0.10366446290561888
hsa_circ_0074038_251_300	non-IRES	0.3043759678966941
hsa_circ_0074046_1_50	IRES	0.6788019489374588
hsa_circ_0074046_51_100	IRES	0.6547137577108141
hsa_circ_0074046_101_150	IRES	0.8443976731624893
hsa_circ_0074046_151_200	non-IRES	0.2923808712795855
hsa_circ_0074046_201_250	IRES	0.7411759398874904
hsa_circ_0074046_251_300	IRES	0.9073665258923368
hsa_circ_0074423_1_50	non-IRES	0.182235086746171
hsa_circ_0074423_51_100	IRES	0.6212096520172516
hsa_circ_0074423_101_150	non-IRES	0.11400115549989918
hsa_circ_0074423_151_200	non-IRES	0.11022043431230545
hsa_circ_0074423_201_250	non-IRES	0.2687720320235541
hsa_circ_0074423_251_300	non-IRES	0.3723073032657581
hsa_circ_0074427_1_50	non-IRES	0.09888883558523248
hsa_circ_0074427_51_100	non-IRES	0.10558572910475053
hsa_circ_0074427_101_150	non-IRES	0.28008945665363916
hsa_circ_0074427_151_200	non-IRES	0.37434021213858454
hsa_circ_0074427_201_250	non-IRES	0.38165820167665027
hsa_circ_0074427_251_300	IRES	0.8479523125471651
hsa_circ_0074481_1_50	non-IRES	0.05732496506997946
hsa_circ_0074481_51_100	non-IRES	0.17187931618838664
hsa_circ_0074481_101_150	IRES	0.5927370879026259
hsa_circ_0074481_151_200	non-IRES	0.4966700125259215
hsa_circ_0074481_201_250	IRES	0.5604840916375325
hsa_circ_0074481_251_300	IRES	0.6365118622857598
hsa_circ_0075326_1_50	non-IRES	0.46225287432651563
hsa_circ_0075326_51_100	non-IRES	0.3765613856024348
hsa_circ_0075326_101_150	non-IRES	0.4702596270007291
hsa_circ_0075326_151_200	IRES	0.5411714039748518
hsa_circ_0075326_201_250	non-IRES	0.15551937627485984
hsa_circ_0075326_251_300	non-IRES	0.022557537457171713
hsa_circ_0075444_1_50	non-IRES	0.4388081528537145
hsa_circ_0075444_51_100	non-IRES	0.02432389455988012
hsa_circ_0075444_101_150	IRES	0.8323049601202469
hsa_circ_0075444_151_200	non-IRES	0.4906642833759043
hsa_circ_0075444_201_250	non-IRES	0.4026178879373585
hsa_circ_0075444_251_300	IRES	0.8585836939840799
hsa_circ_0075505_1_50	IRES	0.9414217615887238
hsa_circ_0075505_51_100	non-IRES	0.0047595930832857545
hsa_circ_0075505_101_150	non-IRES	0.0795699861677088
hsa_circ_0075505_151_200	IRES	0.5347494800660457
hsa_circ_0075505_201_250	IRES	0.5165634378884706
hsa_circ_0075505_251_300	IRES	0.5396266518169687
hsa_circ_0075511_1_50	non-IRES	0.3957335751430037
hsa_circ_0075511_51_100	IRES	0.6807708699535415
hsa_circ_0075511_101_150	non-IRES	0.3359240906399523
hsa_circ_0075511_151_200	non-IRES	0.14315063372835468
hsa_circ_0075511_201_250	IRES	0.6562618240227998
hsa_circ_0075511_244_293	non-IRES	0.19434689597648852
hsa_circ_0075595_1_50	non-IRES	0.2049497605431139
hsa_circ_0075595_51_100	non-IRES	0.059487688330581774
hsa_circ_0075595_101_150	non-IRES	0.143092577884642
hsa_circ_0075595_151_200	non-IRES	0.0816166656241829
hsa_circ_0075595_201_250	non-IRES	0.49128614423147765
hsa_circ_0075595_251_300	IRES	0.5359887835582949
hsa_circ_0075595_1_50	non-IRES	0.2049497605431139
hsa_circ_0075595_51_100	non-IRES	0.059487688330581774
hsa_circ_0075595_101_150	non-IRES	0.143092577884642
hsa_circ_0075595_151_200	non-IRES	0.0816166656241829
hsa_circ_0075595_201_250	non-IRES	0.49128614423147765
hsa_circ_0075595_251_300	IRES	0.5359887835582949
hsa_circ_0075931_1_50	non-IRES	0.0634973263495439
hsa_circ_0075931_51_100	non-IRES	0.02410074378808848
hsa_circ_0075931_101_150	non-IRES	0.010617238888941423
hsa_circ_0075931_151_200	non-IRES	0.03713583893441409
hsa_circ_0075931_201_250	IRES	0.6265584024617098
hsa_circ_0075931_227_276	non-IRES	0.14596762558699375
hsa_circ_0076985_1_50	non-IRES	0.016162052921880932
hsa_circ_0076985_51_100	non-IRES	0.2349880908087201
hsa_circ_0076985_101_150	non-IRES	0.0422985301233591
hsa_circ_0076985_151_200	non-IRES	0.4984972947613507
hsa_circ_0076985_186_235	IRES	0.6734659196282367
hsa_circ_0076986_1_50	IRES	0.6869613894028246
hsa_circ_0076986_51_100	non-IRES	0.4183158737980365
hsa_circ_0076986_101_150	IRES	0.6717444883920008
hsa_circ_0076986_151_200	non-IRES	0.1868668379778052
hsa_circ_0076986_201_250	non-IRES	0.1501358913544963
hsa_circ_0076986_251_300	non-IRES	0.029775707310633923
hsa_circ_0076987_1_50	non-IRES	0.005136662455205171
hsa_circ_0076987_51_100	IRES	0.7212638930793193
hsa_circ_0076987_101_150	non-IRES	0.35959454905525196
hsa_circ_0076987_151_200	IRES	0.6869613894028246
hsa_circ_0076987_201_250	non-IRES	0.2808055122940546
hsa_circ_0076987_251_300	IRES	0.7179692226157403
hsa_circ_0076987_1_50	non-IRES	0.005136662455205171
hsa_circ_0076987_51_100	IRES	0.7212638930793193
hsa_circ_0076987_101_150	non-IRES	0.35959454905525196
hsa_circ_0076987_151_200	IRES	0.6869613894028246
hsa_circ_0076987_201_250	non-IRES	0.2808055122940546
hsa_circ_0076987_251_300	IRES	0.7179692226157403
hsa_circ_0076989_1_50	IRES	0.6773732124535982
hsa_circ_0076989_51_100	non-IRES	0.4507259139528495
hsa_circ_0076989_101_150	non-IRES	0.35623069994795703
hsa_circ_0076989_151_200	non-IRES	0.35268855272873123
hsa_circ_0076989_201_250	non-IRES	0.22520278980805922
hsa_circ_0076989_251_300	IRES	0.8261685425180475
hsa_circ_0077942_1_50	non-IRES	0.07803610110202767
hsa_circ_0077942_51_100	IRES	0.9728694494378938
hsa_circ_0077942_101_150	IRES	0.6874167191833217
hsa_circ_0077942_151_200	IRES	0.6031004971716091
hsa_circ_0077942_201_250	non-IRES	0.2765495924450291
hsa_circ_0077942_251_300	IRES	0.9317051860860278
hsa_circ_0078689_1_50	non-IRES	0.01939897529771226
hsa_circ_0078689_51_100	IRES	0.6699662605227593
hsa_circ_0078689_101_150	IRES	0.5895016381999603
hsa_circ_0078689_151_200	non-IRES	0.4945879849604969
hsa_circ_0078689_201_250	non-IRES	0.12977907098839175
hsa_circ_0078689_251_300	non-IRES	0.4214761650412277
hsa_circ_0079013_1_50	non-IRES	0.15442280361226987
hsa_circ_0079013_51_100	non-IRES	0.23520495873701724
hsa_circ_0079013_83_132	IRES	0.7277083253473108
hsa_circ_0079263_1_50	IRES	0.7180944119448186
hsa_circ_0079263_51_100	non-IRES	0.3046684782672943
hsa_circ_0079263_101_150	non-IRES	0.31052012043995036
hsa_circ_0079263_151_200	IRES	0.7267996888058776
hsa_circ_0079263_201_250	non-IRES	0.1453308800600837
hsa_circ_0079263_251_300	non-IRES	0.029250141878256544
hsa_circ_0079658_1_50	non-IRES	0.17997264731522478
hsa_circ_0079658_51_100	IRES	0.7165679239829122
hsa_circ_0079658_101_150	IRES	0.9169366627688004
hsa_circ_0079658_142_191	IRES	0.7953406007328858
hsa_circ_0080068_1_50	non-IRES	0.42433871164681
hsa_circ_0080068_51_100	IRES	0.794732212194787
hsa_circ_0080068_101_150	non-IRES	0.07190417854238143
hsa_circ_0080068_151_200	non-IRES	0.21024398271278105
hsa_circ_0080068_201_250	non-IRES	0.4503607974870846
hsa_circ_0080068_251_300	non-IRES	0.22223385686341668
hsa_circ_0080400_1_50	non-IRES	0.02581822503625019
hsa_circ_0080400_51_100	IRES	0.7853490203063734
hsa_circ_0080400_101_150	IRES	0.852696456295953
hsa_circ_0080400_129_178	non-IRES	0.3537212384733945
hsa_circ_0080608_1_50	non-IRES	0.27296187228441815
hsa_circ_0080608_51_100	non-IRES	0.18261796653570278
hsa_circ_0080608_101_150	IRES	0.8281742369233901
hsa_circ_0080608_151_200	non-IRES	0.35891426066402426
hsa_circ_0080608_201_250	non-IRES	0.38858241598001697
hsa_circ_0080608_251_300	IRES	0.5165701833916652
hsa_circ_0081342_1_50	IRES	0.6692483953657508
hsa_circ_0081342_51_100	non-IRES	0.10886224375120948
hsa_circ_0081342_101_150	non-IRES	0.3203394905486068
hsa_circ_0081342_151_200	non-IRES	0.010845866398041285
hsa_circ_0081342_201_250	non-IRES	0.07345792494686225
hsa_circ_0081342_251_300	non-IRES	0.49213275802523127
hsa_circ_0081902_1_50	IRES	0.8046729320884427
hsa_circ_0081902_51_100	non-IRES	0.48385642252915667
hsa_circ_0081902_101_150	non-IRES	0.01894863454863324
hsa_circ_0081902_151_200	non-IRES	0.2154461273176522
hsa_circ_0081902_201_250	IRES	0.9420728608855625
hsa_circ_0081902_251_300	non-IRES	0.07375022238489552
hsa_circ_0082112_1_50	IRES	0.8018448942188027
hsa_circ_0082112_51_100	non-IRES	0.20135359345827342
hsa_circ_0082112_101_150	non-IRES	0.09009660140997877
hsa_circ_0082112_151_200	IRES	0.7911025764761356
hsa_circ_0082112_201_250	IRES	0.6934771346963728
hsa_circ_0082112_251_300	non-IRES	0.4317788928257558
ID	Index	Score
hsa_circ_0082440_1_50	IRES	0.7234145439136528
hsa_circ_0082440_51_100	IRES	0.758343495448149
hsa_circ_0082440_101_150	non-IRES	0.39861005263521937
hsa_circ_0082440_151_200	non-IRES	0.4043700732426116
hsa_circ_0082440_201_250	IRES	0.9289520137272868
hsa_circ_0082440_243_292	IRES	0.845161219658094
hsa_circ_0082440_1_50	IRES	0.7234145439136528
hsa_circ_0082440_51_100	IRES	0.758343495448149
hsa_circ_0082440_101_150	non-IRES	0.39861005263521937
hsa_circ_0082440_151_200	non-IRES	0.4043700732426116
hsa_circ_0082440_201_250	IRES	0.9289520137272868
hsa_circ_0082440_243_292	IRES	0.845161219658094
hsa_circ_0082851_1_50	non-IRES	0.37731667923352996
hsa_circ_0082851_51_100	non-IRES	0.4178915273101832
hsa_circ_0082851_101_150	IRES	0.5873371458337747
hsa_circ_0082851_151_200	non-IRES	0.38321272858574995
hsa_circ_0082851_201_250	non-IRES	0.4383862744681974
hsa_circ_0082851_251_300	IRES	0.6191418891387425
hsa_circ_0083534_1_50	non-IRES	0.3384165966990967
hsa_circ_0083534_51_100	IRES	0.8630308178855034
hsa_circ_0083534_101_150	IRES	0.659530559543633
hsa_circ_0083534_151_200	IRES	0.914633673631115
hsa_circ_0083534_201_250	IRES	0.9890784174477063
hsa_circ_0083534_251_300	IRES	0.8419328622571433
hsa_circ_0084320_1_50	IRES	0.771096714353236
hsa_circ_0084320_51_100	IRES	0.8057642071155267
hsa_circ_0084320_101_150	non-IRES	0.48579801807177303
hsa_circ_0084320_151_200	non-IRES	0.06060283107883016
hsa_circ_0084320_201_250	non-IRES	0.08790070478812567
hsa_circ_0084320_251_300	non-IRES	0.451478302579744
hsa_circ_0084333_1_50	IRES	0.8301612476512329
hsa_circ_0084333_51_100	IRES	0.6604694417794617
hsa_circ_0084333_101_150	IRES	0.6675291795276929
hsa_circ_0084333_151_200	IRES	0.830841551982837
hsa_circ_0084333_201_250	non-IRES	0.16101721382383832
hsa_circ_0084333_251_300	IRES	0.787195233602083
hsa_circ_0084422_1_50	non-IRES	0.3140983920560745
hsa_circ_0084422_51_100	non-IRES	0.0019174233241588483
hsa_circ_0084422_101_150	non-IRES	0.007507607135322104
hsa_circ_0084422_151_200	non-IRES	0.4190811703411925
hsa_circ_0084422_201_250	IRES	0.799014574358455
hsa_circ_0084422_251_300	IRES	0.744083073944131
hsa_circ_0084601_1_50	non-IRES	0.04460172209921846
hsa_circ_0084601_51_100	IRES	0.805069548288494
hsa_circ_0084601_101_150	non-IRES	0.3803769236786709
hsa_circ_0084601_151_200	non-IRES	0.06287374380130442
hsa_circ_0084601_201_250	non-IRES	0.3255397608348314
hsa_circ_0084601_251_300	non-IRES	0.492914767561259
hsa_circ_0085167_1_50	IRES	0.5358682397590655
hsa_circ_0085167_51_100	non-IRES	0.02426335828439385
hsa_circ_0085167_101_150	non-IRES	0.47980235284691897
hsa_circ_0085167_151_200	non-IRES	0.43266010748418426
hsa_circ_0085167_201_250	non-IRES	0.05681417385265632
hsa_circ_0085167_251_300	non-IRES	0.3003243752542003
hsa_circ_0086161_1_50	non-IRES	0.2080852706797733
hsa_circ_0086161_51_100	non-IRES	0.1783479233012589
hsa_circ_0086161_101_150	non-IRES	0.3197251273015799
hsa_circ_0086161_151_200	non-IRES	0.07569755408330686
hsa_circ_0086161_201_250	non-IRES	0.05908609302567611
hsa_circ_0086161_251_300	IRES	0.5334290330032484
hsa_circ_0086266_1_50	IRES	0.9569915754257886
hsa_circ_0086266_51_100	non-IRES	0.3108912951245493
hsa_circ_0086266_101_150	IRES	0.883958815449664
hsa_circ_0086266_151_200	non-IRES	0.324082467351808
hsa_circ_0086266_201_250	non-IRES	0.4369025901835925
hsa_circ_0086266_251_300	non-IRES	0.43751132381959906
hsa_circ_0086860_1_50	non-IRES	0.22249474071265762
hsa_circ_0086860_51_100	non-IRES	0.28846171167038054
hsa_circ_0086860_101_150	IRES	0.5145782811981796
hsa_circ_0086860_151_200	non-IRES	0.3306576320065932
hsa_circ_0086860_201_250	non-IRES	0.2531393890186883
hsa_circ_0086860_251_300	IRES	0.6438698957195246
hsa_circ_0086947_1_50	IRES	0.5315013566504371
hsa_circ_0086947_51_100	non-IRES	0.44293141076560333
hsa_circ_0086947_101_150	non-IRES	0.14877651144710138
hsa_circ_0086947_151_200	non-IRES	0.2944291041244632
hsa_circ_0086947_201_250	non-IRES	0.08179923373085757
hsa_circ_0086947_246_295	IRES	0.78032944070864
hsa_circ_0087771_1_50	IRES	0.5062602879268694
hsa_circ_0087771_51_100	IRES	0.9427577329414092
hsa_circ_0087771_101_150	IRES	0.5236818836238045
hsa_circ_0087771_151_200	IRES	0.7539975722072924
hsa_circ_0087771_201_250	IRES	0.8372262118247896
hsa_circ_0087771_218_267	IRES	0.9357061015157594
hsa_circ_0088095_1_50	non-IRES	0.3037283068723722
hsa_circ_0088095_51_100	IRES	0.8392152564883563
hsa_circ_0088095_101_150	IRES	0.8420331449977536
hsa_circ_0088095_151_200	IRES	0.6734209273541079
hsa_circ_0088095_201_250	IRES	0.741895265196471
hsa_circ_0088095_218_267	IRES	0.5512792362489306
hsa_circ_0088175_1_50	non-IRES	0.4890503118161083
hsa_circ_0088175_51_100	IRES	0.6640488126783105
hsa_circ_0088175_101_150	non-IRES	0.3945280439146046
hsa_circ_0088175_151_200	non-IRES	0.2651987550559716
hsa_circ_0088175_201_250	non-IRES	0.2743069788118012
hsa_circ_0088175_251_300	non-IRES	0.4785475771629409
hsa_circ_0088196_1_50	IRES	0.8906755831454267
hsa_circ_0088196_51_100	IRES	0.5662234902811293
hsa_circ_0088196_101_150	IRES	0.8975217067992053
hsa_circ_0088196_151_200	IRES	0.6839796482233034
hsa_circ_0088196_201_250	IRES	0.898813270326584
hsa_circ_0088196_251_300	IRES	0.5421698810913627
hsa_circ_0088206_1_50	non-IRES	0.023278302626866833
hsa_circ_0088206_51_100	IRES	0.5852190356978376
hsa_circ_0088206_101_150	non-IRES	0.22080266938035328
hsa_circ_0088206_151_200	IRES	0.6318840527310712
hsa_circ_0088206_201_250	non-IRES	0.1490007237344085
hsa_circ_0088206_251_300	non-IRES	0.30620433234164846
hsa_circ_0088682_1_50	non-IRES	0.38223873354020654
hsa_circ_0088682_51_100	non-IRES	0.32480174705907233
hsa_circ_0088682_101_150	non-IRES	0.09861569451597313
hsa_circ_0088682_151_200	non-IRES	0.3371263223989236
hsa_circ_0088682_186_235	IRES	0.8548286787727121
hsa_circ_0088750_1_50	non-IRES	0.0615543128863267
hsa_circ_0088750_51_100	non-IRES	0.14546751565720623
hsa_circ_0088750_101_150	IRES	0.61625614757483
hsa_circ_0088750_151_200	non-IRES	0.2972001756481705
hsa_circ_0088750_201_250	IRES	0.5393423099211948
hsa_circ_0088750_251_300	non-IRES	0.1439594708744189
hsa_circ_0089892_1_50	non-IRES	0.07371198071177275
hsa_circ_0089892_51_100	non-IRES	0.28572145116373265
hsa_circ_0089892_67_116	non-IRES	0.45619957151150825
hsa_circ_0090501_1_50	IRES	0.8805745400561256
hsa_circ_0090501_51_100	non-IRES	0.08314121369804504
hsa_circ_0090501_101_150	non-IRES	0.2833835588477799
hsa_circ_0090501_151_200	IRES	0.7235432691026895
hsa_circ_0090501_201_250	IRES	0.8440127358723535
hsa_circ_0090501_251_300	IRES	0.5088144374808904
hsa_circ_0090680_1_50	non-IRES	0.10994899640930215
hsa_circ_0090680_51_100	non-IRES	0.3632988108948318
hsa_circ_0090680_101_150	non-IRES	0.10535073274959933
hsa_circ_0090680_151_200	IRES	0.6902558510814097
hsa_circ_0090680_201_250	non-IRES	0.4486978389742174
hsa_circ_0090680_251_300	IRES	0.5073226178554732
hsa_circ_0091093_1_50	IRES	0.5060504337370036
hsa_circ_0091093_51_100	IRES	0.7355170850333715
hsa_circ_0091093_101_150	non-IRES	0.4320428850668361
hsa_circ_0091093_151_200	non-IRES	0.18158818761283677
hsa_circ_0091093_201_250	IRES	0.6667650201649576
hsa_circ_0091093_251_300	non-IRES	0.39911787424030787
hsa_circ_0091157_1_50	non-IRES	0.29817515712721965
hsa_circ_0091157_51_100	non-IRES	0.4616702844172717
hsa_circ_0091157_101_150	IRES	0.8318022695811795
hsa_circ_0091157_151_200	non-IRES	0.10986303722292212
hsa_circ_0091157_201_250	non-IRES	0.4045823035713592
hsa_circ_0091157_251_300	non-IRES	0.249491750920058
hsa_circ_0091463_1_50	non-IRES	0.13988010747614105
hsa_circ_0091463_51_100	IRES	0.9704587229666111
hsa_circ_0091463_101_150	IRES	0.8697292821320353
hsa_circ_0091463_125_174	non-IRES	0.17914340967337894
hsa_circ_0091619_1_50	IRES	0.6714024085100437
hsa_circ_0091619_51_100	IRES	0.8716667603304596
hsa_circ_0091619_101_150	non-IRES	0.48185794242843066
hsa_circ_0091619_151_200	non-IRES	0.013171703543114617
hsa_circ_0091619_201_250	non-IRES	0.45774099271819013
hsa_circ_0091619_251_300	IRES	0.7762866076360505
hsa_circ_0091620_1_50	IRES	0.6714024085100437
hsa_circ_0091620_51_100	IRES	0.8716667603304596
hsa_circ_0091620_101_150	non-IRES	0.48185794242843066
hsa_circ_0091620_151_200	non-IRES	0.013171703543114617
hsa_circ_0091620_201_250	non-IRES	0.45774099271819013
hsa_circ_0091620_251_300	IRES	0.7762866076360505
hsa_circ_0091883_1_50	non-IRES	0.02099648576211745
hsa_circ_0091883_51_100	IRES	0.6356308816732571
hsa_circ_0091883_101_150	non-IRES	0.20829096882427584
hsa_circ_0091883_151_200	non-IRES	0.03503730939623357
hsa_circ_0091883_201_250	non-IRES	0.4350672432026684
hsa_circ_0091883_251_300	non-IRES	0.1794505128474026
hsa_circ_0091959_1_50	non-IRES	0.26452262104143254
hsa_circ_0091959_51_100	non-IRES	0.34772291219732543
hsa_circ_0091959_101_150	non-IRES	0.1561804071229801
hsa_circ_0091959_151_200	non-IRES	0.11870114320262001
hsa_circ_0091959_201_250	IRES	0.749274396281918
hsa_circ_0091959_251_300	non-IRES	0.18660266836524617
hsa_circ_0091972_1_50	non-IRES	0.1553630615446934
hsa_circ_0091972_51_100	non-IRES	0.2213376515663539
hsa_circ_0091972_101_150	non-IRES	0.38228223782745835
hsa_circ_0091972_151_200	IRES	0.5277626136935168
hsa_circ_0091972_201_250	IRES	0.6408493194365746
hsa_circ_0091972_251_300	non-IRES	0.14862503450766423
hsa_circ_0092010_1_50	non-IRES	0.3597562082930862
hsa_circ_0092010_51_100	non-IRES	0.11021321221371362
hsa_circ_0092010_101_150	non-IRES	0.056932623089427654
hsa_circ_0092010_151_200	non-IRES	0.4615160243436962
hsa_circ_0092010_201_250	non-IRES	0.22209271106082146
hsa_circ_0092010_251_300	non-IRES	0.2467084727326537
hsa_circ_0092125_1_50	non-IRES	0.1194456166816356
hsa_circ_0092125_51_100	IRES	0.6091562286682173
hsa_circ_0092125_101_150	non-IRES	0.14035821954456296
hsa_circ_0092125_110_159	non-IRES	0.1551507219348918
hsa_circ_0092148_1_50	non-IRES	0.31807279150525
hsa_circ_0092148_51_100	non-IRES	0.3196618275585914
hsa_circ_0092148_101_150	IRES	0.8559116421443977
hsa_circ_0092148_151_200	non-IRES	0.40897399021577824
hsa_circ_0092148_201_250	IRES	0.5643066798004396
hsa_circ_0092148_251_300	non-IRES	0.07860531386336568
hsa_circ_0092846_1_50	IRES	0.5918072990225934
hsa_circ_0092846_51_100	IRES	0.7444329806669875
hsa_circ_0092846_101_150	IRES	0.9410717453425957
hsa_circ_0092846_151_200	non-IRES	0.49766291086444275
hsa_circ_0092846_201_250	IRES	0.5537412828877868
hsa_circ_0092846_251_300	IRES	0.9355651612737234
hsa_circ_0092860_1_50	IRES	0.9180430539825007
hsa_circ_0092860_51_100	non-IRES	0.369469015777909
hsa_circ_0092860_65_114	IRES	0.5855428000584416
hsa_circ_0093232_1_50	non-IRES	0.02334374336173884
hsa_circ_0093232_51_100	non-IRES	0.49663923550687894
hsa_circ_0093232_101_150	non-IRES	0.09179044735266055
hsa_circ_0093232_119_168	non-IRES	0.04147667303611225
hsa_circ_0093799_1_50	IRES	0.5589322388210497
hsa_circ_0093799_51_100	IRES	0.9933572047973422
hsa_circ_0093799_101_150	non-IRES	0.022545553175598865
hsa_circ_0093799_151_200	IRES	0.8192620894852206
hsa_circ_0093799_201_250	IRES	0.8661800838112843
hsa_circ_0093799_227_276	non-IRES	0.2696720982879631
hsa_circ_0094093_1_50	non-IRES	0.05535285206989787
hsa_circ_0094093_51_100	IRES	0.5399522472728752
hsa_circ_0094093_95_144	non-IRES	0.43412084632626863
hsa_circ_0094986_1_50	non-IRES	0.24643287769840855
hsa_circ_0094986_51_100	non-IRES	0.05818042524673774
hsa_circ_0094986_101_150	non-IRES	0.0721726390018461
hsa_circ_0094986_151_200	non-IRES	0.2681391007986283
hsa_circ_0094986_201_250	IRES	0.9108318149464637
hsa_circ_0094986_251_300	IRES	0.5535056106393258
hsa_circ_0095130_1_50	IRES	0.7921569639916207
hsa_circ_0095130_51_100	non-IRES	0.08786009069176208
hsa_circ_0095130_101_150	IRES	0.6426873062430007
hsa_circ_0095130_151_200	IRES	0.8267288686715352
hsa_circ_0095130_201_250	IRES	0.8785029432934713
hsa_circ_0095130_251_300	non-IRES	0.3944127656822054
hsa_circ_0097224_1_50	non-IRES	0.3677657978682239
hsa_circ_0097224_51_100	IRES	0.5268520836846214
hsa_circ_0097224_101_150	non-IRES	0.30179705070436885
hsa_circ_0097224_151_200	non-IRES	0.49751165629245236
hsa_circ_0097224_201_250	non-IRES	0.18743667629824737
hsa_circ_0097224_251_300	IRES	0.6860451664777761
hsa_circ_0097744_1_50	IRES	0.5728689204776983
hsa_circ_0097744_51_100	IRES	0.8370076523696974
hsa_circ_0097744_101_150	IRES	0.8862421618626315
hsa_circ_0097744_151_200	IRES	0.9062199958181315
hsa_circ_0097744_201_250	IRES	0.8520835850985937
hsa_circ_0097744_251_300	IRES	0.734333342172938
hsa_circ_0098537_1_50	non-IRES	0.4154737644232388
hsa_circ_0098537_51_100	non-IRES	0.271314125341258
hsa_circ_0098537_101_150	IRES	0.8498079131273464
hsa_circ_0098537_151_200	non-IRES	0.32087929118048264
hsa_circ_0098537_201_250	IRES	0.868232447092518
hsa_circ_0098537_251_300	IRES	0.881812500052191
hsa_circ_0098820_1_50	non-IRES	0.24185675314909294
hsa_circ_0098820_51_100	IRES	0.6243730615502504
hsa_circ_0098820_101_150	IRES	0.5963614505528075
hsa_circ_0098820_151_200	non-IRES	0.25561112765036087
hsa_circ_0098820_201_250	IRES	0.7217865836504225
hsa_circ_0098820_251_300	non-IRES	0.034838938181504256
hsa_circ_0099576_1_50	non-IRES	0.3464108273000069
hsa_circ_0099576_51_100	non-IRES	0.17539810212598267
hsa_circ_0099576_101_150	non-IRES	0.0076890586455820005
hsa_circ_0099576_151_200	IRES	0.5475371218204581
hsa_circ_0099576_201_250	IRES	0.7606406291611368
hsa_circ_0099576_251_300	non-IRES	0.2768956750640638
hsa_circ_0099587_1_50	IRES	0.6964110247724046
hsa_circ_0099587_51_100	IRES	0.5288600428469182
hsa_circ_0099587_101_150	non-IRES	0.4438111756213656
hsa_circ_0099587_151_200	IRES	0.8802974239462759
hsa_circ_0099587_201_250	IRES	0.885427264761231
hsa_circ_0099587_251_300	non-IRES	0.3715898883443487
hsa_circ_0101364_1_50	non-IRES	0.06622074018252981
hsa_circ_0101364_51_100	non-IRES	0.023659634270895465
hsa_circ_0101364_101_150	non-IRES	0.4557986746581373
hsa_circ_0101364_136_185	IRES	0.890794750955526
hsa_circ_0102178_1_50	non-IRES	0.36547551161767056
hsa_circ_0102178_51_100	IRES	0.6151049543969425
hsa_circ_0102178_101_150	non-IRES	0.38361865643449217
hsa_circ_0102178_151_200	IRES	0.6947547394326622
hsa_circ_0102178_201_250	non-IRES	0.37026953275825225
hsa_circ_0102178_251_300	IRES	0.8767868362568185
hsa_circ_0102255_1_50	IRES	0.9724507047365089
hsa_circ_0102255_51_100	IRES	0.5373903574717341
hsa_circ_0102255_101_150	IRES	0.699348319735525
hsa_circ_0102255_151_200	IRES	0.5172596547381256
hsa_circ_0102255_201_250	non-IRES	0.2278614364881061
hsa_circ_0102255_251_300	non-IRES	0.4707005259700411
hsa_circ_0102876_1_50	IRES	0.6805606591118276
hsa_circ_0102876_51_100	non-IRES	0.3225649489692979
hsa_circ_0102876_101_150	non-IRES	0.10368903435724806
hsa_circ_0102876_151_200	non-IRES	0.4786224014284426
hsa_circ_0102876_200_249	IRES	0.8558672413472256
hsa_circ_0102891_1_50	IRES	0.9393015190394461
hsa_circ_0102891_51_100	non-IRES	0.408749455729664
hsa_circ_0102891_101_150	IRES	0.5031971499363201
hsa_circ_0102891_151_200	IRES	0.6268589411093989
hsa_circ_0102891_201_250	non-IRES	0.024199786979073257
hsa_circ_0102891_251_300	IRES	0.8695425226813395
hsa_circ_0103520_1_50	non-IRES	0.48669008434904043
hsa_circ_0103520_51_100	non-IRES	0.414783073025913
hsa_circ_0103520_101_150	IRES	0.826181890373403
hsa_circ_0103520_151_200	non-IRES	0.4444433854624655
hsa_circ_0103520_201_250	non-IRES	0.055156511992835736
hsa_circ_0103520_251_300	non-IRES	0.03874446403670524
hsa_circ_0104538_1_50	non-IRES	0.3105014197232717
hsa_circ_0104538_51_100	non-IRES	0.25939349302294523
hsa_circ_0104538_101_150	non-IRES	0.1480024409755209
hsa_circ_0104538_151_200	non-IRES	0.44468086114955174
hsa_circ_0104538_201_250	non-IRES	0.06664122667753908
hsa_circ_0104538_251_300	non-IRES	0.2994365081811126
hsa_circ_0106152_1_50	IRES	0.813400997755367
hsa_circ_0106152_51_100	non-IRES	0.036562430866367894
hsa_circ_0106152_101_150	IRES	0.8430234217597015
hsa_circ_0106152_151_200	non-IRES	0.231642456903109
hsa_circ_0106152_201_250	IRES	0.873428361306317
hsa_circ_0106152_251_300	IRES	0.8938103794333208
hsa_circ_0106682_1_50	non-IRES	0.30099933431252884
hsa_circ_0106682_51_100	non-IRES	0.1110521215432935
hsa_circ_0106682_101_150	IRES	0.7661366817333072
hsa_circ_0106682_151_200	non-IRES	0.45175446453921125
hsa_circ_0106682_201_250	non-IRES	0.14129982553072265
hsa_circ_0106682_251_300	non-IRES	0.11405409923094786
hsa_circ_0107440_1_50	non-IRES	0.4154849012781109
hsa_circ_0107440_51_100	non-IRES	0.15154193934974985
hsa_circ_0107440_85_134	IRES	0.765783754549527
hsa_circ_0107538_1_50	IRES	0.5372366347375368
hsa_circ_0107538_51_100	IRES	0.9309796535034913
hsa_circ_0107538_101_150	non-IRES	0.3515960414998209
hsa_circ_0107538_151_200	IRES	0.7049040845889774
hsa_circ_0107538_201_250	non-IRES	0.45779941679220226
hsa_circ_0107538_251_300	IRES	0.6583303549584324
hsa_circ_0107816_1_50	non-IRES	0.3721148607911991
hsa_circ_0107816_51_100	IRES	0.5517768478942482
hsa_circ_0107816_101_150	non-IRES	0.28912966243033267
hsa_circ_0107816_151_200	IRES	0.7574419887217907
hsa_circ_0107816_201_250	non-IRES	0.49173293529856804
hsa_circ_0107816_251_300	IRES	0.8517189820825244
hsa_circ_0108348_1_50	IRES	0.9010676968403958
hsa_circ_0108348_51_100	IRES	0.7942077189573347
hsa_circ_0108348_101_150	non-IRES	0.4679155679796364
hsa_circ_0108348_151_200	IRES	0.6203209110877989
hsa_circ_0108348_201_250	IRES	0.8498325604710825
hsa_circ_0108348_251_300	IRES	0.9853553423624728
hsa_circ_0109088_1_50	non-IRES	0.04276424567958458
hsa_circ_0109088_51_100	non-IRES	0.07448749141130906
hsa_circ_0109088_101_150	non-IRES	0.47223795012725134
hsa_circ_0109088_151_200	non-IRES	0.15789163742755985
hsa_circ_0109088_177_226	non-IRES	0.22554616996796262
hsa_circ_0109088_1_50	non-IRES	0.04276424567958458
hsa_circ_0109088_51_100	non-IRES	0.07448749141130906
hsa_circ_0109088_101_150	non-IRES	0.47223795012725134
hsa_circ_0109088_151_200	non-IRES	0.15789163742755985
hsa_circ_0109088_177_226	non-IRES	0.22554616996796262
hsa_circ_0109099_1_50	non-IRES	0.18036265094588988
hsa_circ_0109099_51_100	non-IRES	0.1614799324292513
hsa_circ_0109099_101_150	non-IRES	0.3122372219474827
hsa_circ_0109099_151_200	non-IRES	0.3074741332868949
hsa_circ_0109099_175_224	non-IRES	0.04589338115984776
hsa_circ_0110079_1_50	non-IRES	0.29714123843892704
hsa_circ_0110079_51_100	non-IRES	0.27266568524265894
hsa_circ_0110079_101_150	non-IRES	0.14149896387618513
hsa_circ_0110079_151_200	non-IRES	0.00887023767302329
hsa_circ_0110079_201_250	non-IRES	0.23285615418307576
hsa_circ_0110079_251_300	IRES	0.8854636036076363
hsa_circ_0111508_1_50	IRES	0.6503862122930378
hsa_circ_0111508_51_100	IRES	0.7376492686616273
hsa_circ_0111508_101_150	non-IRES	0.34489243905864225
hsa_circ_0111508_151_200	IRES	0.7841479613985707
hsa_circ_0111508_201_250	non-IRES	0.1444960948497212
hsa_circ_0111508_251_300	IRES	0.638467091632608
hsa_circ_0112590_1_50	non-IRES	0.06107365514840323
hsa_circ_0112590_51_100	IRES	0.6557328846638723
hsa_circ_0112590_101_150	IRES	0.5811287476619598
hsa_circ_0112590_151_200	IRES	0.5078469660818238
hsa_circ_0112590_201_250	IRES	0.8072707509176619
hsa_circ_0112590_251_300	non-IRES	0.04919290126908402
hsa_circ_0112641_1_50	non-IRES	0.1749399116026294
hsa_circ_0112641_51_100	IRES	0.8363653395169084
hsa_circ_0112641_101_150	non-IRES	0.3311766177536825
hsa_circ_0112641_151_200	non-IRES	0.05481737055132926
hsa_circ_0112641_201_250	non-IRES	0.21718485960358994
hsa_circ_0112641_251_300	non-IRES	0.45884825011374675
hsa_circ_0113497_1_50	non-IRES	0.372969286758857
hsa_circ_0113497_51_100	IRES	0.7963916053088496
hsa_circ_0113497_101_150	IRES	0.7969779381722608
hsa_circ_0113497_151_200	non-IRES	0.3160276619274413
hsa_circ_0113497_156_205	non-IRES	0.2526094341378285
hsa_circ_0116217_1_50	non-IRES	0.13424479911654608
hsa_circ_0116217_51_100	non-IRES	0.2912475745914274
hsa_circ_0116217_101_150	IRES	0.6345807231605185
hsa_circ_0116217_151_200	non-IRES	0.09905416276721389
hsa_circ_0116217_201_250	non-IRES	0.07250681822255371
hsa_circ_0116217_251_300	non-IRES	0.1680002087122244
hsa_circ_0120645_1_50	IRES	0.7505223878259898
hsa_circ_0120645_51_100	IRES	0.8772813715395782
hsa_circ_0120645_101_150	IRES	0.6952522693499785
hsa_circ_0120645_151_200	IRES	0.9119362859917909
hsa_circ_0120645_201_250	non-IRES	0.3298607598605009
hsa_circ_0120645_220_269	IRES	0.8183480981430888
hsa_circ_0122821_1_50	non-IRES	0.4857747861802584
hsa_circ_0122821_51_100	non-IRES	0.41051818382529043
hsa_circ_0122821_101_150	IRES	0.7791026493319453
hsa_circ_0122821_151_200	IRES	0.600507676101939
hsa_circ_0122821_201_250	non-IRES	0.32917496379192585
hsa_circ_0122821_251_300	IRES	0.8589927595939102
hsa_circ_0123300_1_50	non-IRES	0.2314507512757266
hsa_circ_0123300_51_100	IRES	0.5984023974165565
hsa_circ_0123300_101_150	IRES	0.5394169007294924
hsa_circ_0123300_151_200	IRES	0.6531677114383021
hsa_circ_0123300_201_250	IRES	0.7779030843649557
hsa_circ_0123300_251_300	non-IRES	0.20079073179671356
hsa_circ_0124156_1_50	non-IRES	0.46744288831196695
hsa_circ_0124156_51_100	IRES	0.7998134842768416
hsa_circ_0124156_101_150	non-IRES	0.49963231137991426
hsa_circ_0124156_151_200	IRES	0.7433012888186705
hsa_circ_0124156_201_250	IRES	0.8517184305887688
hsa_circ_0124156_251_300	IRES	0.873937067557609
hsa_circ_0124886_1_50	IRES	0.6093306788533991
hsa_circ_0124886_51_100	IRES	0.928493335585167
hsa_circ_0124886_101_150	non-IRES	0.10632351293467472
hsa_circ_0124886_151_200	IRES	0.8199261432428439
hsa_circ_0124886_201_250	IRES	0.8478134477786167
hsa_circ_0124886_251_300	IRES	0.7035383745837975
hsa_circ_0124986_1_50	IRES	0.8745656940906338
hsa_circ_0124986_51_100	non-IRES	0.15085005513378202
hsa_circ_0124986_101_150	IRES	0.6791138061108949
hsa_circ_0124986_151_200	non-IRES	0.10259048614908586
hsa_circ_0124986_201_250	non-IRES	0.44351428336804966
hsa_circ_0124986_251_300	IRES	0.8227270537578073
hsa_circ_0125375_1_50	IRES	0.7974531290842153
hsa_circ_0125375_51_100	non-IRES	0.45553057804710284
hsa_circ_0125375_101_150	non-IRES	0.3820486322221454
hsa_circ_0125375_151_200	IRES	0.5265402548546009
hsa_circ_0125375_201_250	IRES	0.9143037806692603
hsa_circ_0125375_251_300	IRES	0.7573194769695302
hsa_circ_0125778_1_50	IRES	0.9033031067965674
hsa_circ_0125778_51_100	IRES	0.6819452898788112
hsa_circ_0125778_101_150	IRES	0.9317258031911565
hsa_circ_0125778_151_200	IRES	0.8893223019458428
hsa_circ_0125778_201_250	non-IRES	0.3297122105115636
hsa_circ_0125778_251_300	IRES	0.9426179532507101
hsa_circ_0126253_1_50	non-IRES	0.455371168239209
hsa_circ_0126253_51_100	IRES	0.6420742311972663
hsa_circ_0126253_101_150	IRES	0.5030515589482224
hsa_circ_0126253_148_197	non-IRES	0.10038792323651588
hsa_circ_0127055_1_50	non-IRES	0.4832067168063426
hsa_circ_0127055_51_100	IRES	0.7991074609492175
hsa_circ_0127055_77_126	IRES	0.5836361788952041
hsa_circ_0127408_1_50	non-IRES	0.11343070097451008
hsa_circ_0127408_51_100	IRES	0.799000409189271
hsa_circ_0127408_101_150	non-IRES	0.13351450817160113
hsa_circ_0127408_151_200	non-IRES	0.17568456163691556
hsa_circ_0127408_201_250	IRES	0.8067241085875001
hsa_circ_0127408_251_300	non-IRES	0.11982134775055159
hsa_circ_0130082_1_50	IRES	0.5113731697227368
hsa_circ_0130082_51_100	IRES	0.9239562318065573
hsa_circ_0130082_101_150	IRES	0.628522263720841
hsa_circ_0130082_151_200	IRES	0.8081321797241875
hsa_circ_0130082_201_250	IRES	0.7744299774077746
hsa_circ_0130082_251_300	IRES	0.5555578406023026
hsa_circ_0131233_1_50	non-IRES	0.11157666121123141
hsa_circ_0131233_51_100	IRES	0.5591017071455239
hsa_circ_0131233_101_150	IRES	0.7700499084975406
hsa_circ_0131233_151_200	IRES	0.6430612684852478
hsa_circ_0131233_201_250	non-IRES	0.38171451435800907
hsa_circ_0131233_218_267	IRES	0.8832323626949212
hsa_circ_0131731_1_50	IRES	0.5755666704902593
hsa_circ_0131731_51_100	IRES	0.6276126620525204
hsa_circ_0131731_96_145	IRES	0.9229959596068563
hsa_circ_0131785_1_50	non-IRES	0.17977328445039714
hsa_circ_0131785_51_100	non-IRES	0.03161889062496064
hsa_circ_0131785_101_150	non-IRES	0.015976338831075264
hsa_circ_0131785_151_200	non-IRES	0.01796134032336896
hsa_circ_0131785_201_250	non-IRES	0.026347614110816635
hsa_circ_0131785_251_300	IRES	0.5539718274463985
hsa_circ_0131810_1_50	non-IRES	0.20118627194500213
hsa_circ_0131810_51_100	non-IRES	0.10248856154729381
hsa_circ_0131810_96_145	non-IRES	0.36370475179494716
hsa_circ_0131811_1_50	IRES	0.8936033918817187
hsa_circ_0131811_51_100	non-IRES	0.22615042619663292
hsa_circ_0131811_101_150	non-IRES	0.2046482967608987
hsa_circ_0131811_151_200	non-IRES	0.2872707402785673
hsa_circ_0131811_155_204	non-IRES	0.36370475179494716
hsa_circ_0132169_1_50	non-IRES	0.4339132154933036
hsa_circ_0132169_51_100	IRES	0.6477314396044934
hsa_circ_0132169_101_150	IRES	0.9834327146660612
hsa_circ_0132169_151_200	IRES	0.6013703029569419
hsa_circ_0132169_201_250	IRES	0.982045930964158
hsa_circ_0132169_251_300	IRES	0.8035617792270948
hsa_circ_0133603_1_50	non-IRES	0.10020936216351788
hsa_circ_0133603_51_100	non-IRES	0.01301630883277041
hsa_circ_0133603_101_150	non-IRES	0.34128091328463905
hsa_circ_0133603_151_200	non-IRES	0.08614248771675008
hsa_circ_0133603_162_211	non-IRES	0.3314382425937518
hsa_circ_0133603_1_50	non-IRES	0.10020936216351788
hsa_circ_0133603_51_100	non-IRES	0.01301630883277041
hsa_circ_0133603_101_150	non-IRES	0.34128091328463905
hsa_circ_0133603_151_200	non-IRES	0.08614248771675008
hsa_circ_0133603_162_211	non-IRES	0.3314382425937518
hsa_circ_0133870_1_50	non-IRES	0.1947562167516168
hsa_circ_0133870_51_100	non-IRES	0.4963305541848019
hsa_circ_0133870_101_150	IRES	0.9719140551723338
hsa_circ_0133870_151_200	IRES	0.8828073519313506
hsa_circ_0133870_201_250	non-IRES	0.4666228037246228
hsa_circ_0133870_251_300	non-IRES	0.11450350980473901
hsa_circ_0136213_1_50	IRES	0.8700803109059927
hsa_circ_0136213_51_100	IRES	0.5853173961702904
hsa_circ_0136213_101_150	non-IRES	0.1417509039070492
hsa_circ_0136213_151_200	IRES	0.6321700296862818
hsa_circ_0136213_201_250	non-IRES	0.3295791510793197
hsa_circ_0136213_251_300	non-IRES	0.1575193579934925
hsa_circ_0138089_1_50	non-IRES	0.01920510190996466
hsa_circ_0138089_51_100	IRES	0.6790875376954614
hsa_circ_0138089_101_150	non-IRES	0.08314298513736278
hsa_circ_0138089_118_167	non-IRES	0.07247415112546064
hsa_circ_0138656_1_50	IRES	0.9216112544315387
hsa_circ_0138656_51_100	non-IRES	0.28739291608840234
hsa_circ_0138656_86_135	non-IRES	0.4070768137670658
hsa_circ_0139336_1_50	non-IRES	0.24419371760486444
hsa_circ_0139336_51_100	non-IRES	0.39552146437025987
hsa_circ_0139336_101_150	non-IRES	0.18453051810146107
hsa_circ_0139336_151_200	non-IRES	0.06078754550720521
hsa_circ_0139336_201_250	IRES	0.5217102822742986
hsa_circ_0139336_251_300	IRES	0.6186207133722119
hsa_circ_0000145_1_50	non-IRES	0.12749293763817812
hsa_circ_0000145_51_100	non-IRES	0.28870248698839895
hsa_circ_0000145_101_150	non-IRES	0.0931181892972271
hsa_circ_0000145_151_200	non-IRES	0.23792775583616713
hsa_circ_0000145_164_213	non-IRES	0.2905522208389917
hsa_circ_0000149_1_50	IRES	0.5074464187860095
hsa_circ_0000149_51_100	IRES	0.9427596457529988
hsa_circ_0000149_101_150	non-IRES	0.4840277612406456
hsa_circ_0000149_151_200	IRES	0.776805615933932
hsa_circ_0000149_201_250	non-IRES	0.36105067067132846
hsa_circ_0000149_251_300	non-IRES	0.22193756571007195
hsa_circ_0000328_1_50	non-IRES	0.08330005262966396
hsa_circ_0000328_51_100	non-IRES	0.059983816078881085
hsa_circ_0000328_101_150	non-IRES	0.1214479295963976
hsa_circ_0000328_151_200	IRES	0.7369235530835535
hsa_circ_0000328_201_250	non-IRES	0.15929602740035237
hsa_circ_0000328_224_273	non-IRES	0.1507788059012954
hsa_circ_0000850_1_50	IRES	0.6229187758398937
hsa_circ_0000850_51_100	non-IRES	0.12080934702215712
hsa_circ_0000850_101_150	IRES	0.5017485709271536
hsa_circ_0000850_151_200	IRES	0.8069766094991634
hsa_circ_0000850_201_250	IRES	0.5935964914971131
hsa_circ_0000850_251_300	IRES	0.7343514406104092
hsa_circ_0001189_1_50	IRES	0.8267642076035178
hsa_circ_0001189_51_100	IRES	0.8256708536175839
hsa_circ_0001189_101_150	non-IRES	0.27538187804649134
hsa_circ_0001189_151_200	IRES	0.6450802043053954
hsa_circ_0001189_201_250	non-IRES	0.3216877851895977
hsa_circ_0001189_251_300	IRES	0.8525752706604909
hsa_circ_0001640_1_50	non-IRES	0.21168893992587232
hsa_circ_0001640_51_100	non-IRES	0.2096924186614744
hsa_circ_0001640_101_150	IRES	0.6206501579285962
hsa_circ_0001640_151_200	non-IRES	0.1741491047068662
hsa_circ_0001640_201_250	IRES	0.5944741077762409
hsa_circ_0001640_251_300	non-IRES	0.10476150499708434
hsa_circ_0002537_1_50	IRES	0.8234240858168705
hsa_circ_0002537_51_100	non-IRES	0.07495487203892687
hsa_circ_0002537_101_150	non-IRES	0.13213110871821104
hsa_circ_0002537_151_200	IRES	0.6463997646044499
hsa_circ_0002537_201_250	IRES	0.7989507527187615
hsa_circ_0002537_226_275	IRES	0.6555848995689866
hsa_circ_0002604_1_50	IRES	0.6601131011366267
hsa_circ_0002604_51_100	IRES	0.8682125904830483
hsa_circ_0002604_101_150	non-IRES	0.14949673318268752
hsa_circ_0002604_116_165	IRES	0.5707554928375584
hsa_circ_0002776_1_50	non-IRES	0.19125385089266225
hsa_circ_0002776_51_100	IRES	0.8302151677152986
hsa_circ_0002776_101_150	non-IRES	0.4748736333916748
hsa_circ_0002776_151_200	non-IRES	0.15275475353578788
hsa_circ_0002776_201_250	IRES	0.9534985530839959
hsa_circ_0002776_251_300	non-IRES	0.4642133785606703
hsa_circ_0003029_1_50	non-IRES	0.02950021395481926
hsa_circ_0003029_51_100	non-IRES	0.2434797229747182
hsa_circ_0003029_101_150	IRES	0.5651618818521192
hsa_circ_0003029_151_200	non-IRES	0.22531715889986606
hsa_circ_0003029_201_250	non-IRES	0.005338582500307193
hsa_circ_0003029_251_300	non-IRES	0.014237158413188034
hsa_circ_0003227_1_50	non-IRES	0.30611892935298335
hsa_circ_0003227_51_100	IRES	0.657078384660665
hsa_circ_0003227_101_150	IRES	0.6239515059792073
hsa_circ_0003227_151_200	IRES	0.8955458469524726
hsa_circ_0003227_201_250	IRES	0.7290839673569296
hsa_circ_0003227_251_300	IRES	0.6222685092581143
hsa_circ_0003500_1_50	IRES	0.9551961281646554
hsa_circ_0003500_51_100	non-IRES	0.20029499519026187
hsa_circ_0003500_101_150	IRES	0.8634019368917246
hsa_circ_0003500_151_200	non-IRES	0.33838850141651117
hsa_circ_0003500_201_250	IRES	0.7790259615363714
hsa_circ_0003500_251_300	non-IRES	0.13393387882402044
hsa_circ_0004542_1_50	IRES	0.9425254794759245
hsa_circ_0004542_51_100	IRES	0.8686056541733638
hsa_circ_0004542_101_150	IRES	0.9867812120803405
hsa_circ_0004542_151_200	IRES	0.5014257000335784
hsa_circ_0004542_201_250	non-IRES	0.23356701096025975
hsa_circ_0004542_251_300	IRES	0.9711596256425383
hsa_circ_0004620_1_50	IRES	0.7827261461397906
hsa_circ_0004620_51_100	non-IRES	0.19197682887384876
hsa_circ_0004620_101_150	non-IRES	0.1553424947655192
hsa_circ_0004620_151_200	IRES	0.9772899727863632
hsa_circ_0004620_201_250	IRES	0.7246972531743102
hsa_circ_0004620_251_300	IRES	0.9496999306571035
hsa_circ_0005120_1_50	IRES	0.7544058879444384
hsa_circ_0005120_51_100	IRES	0.5426761876148793
hsa_circ_0005120_101_150	non-IRES	0.3579214552379509
hsa_circ_0005120_151_200	IRES	0.6980338802316013
hsa_circ_0005120_201_250	non-IRES	0.4772138265346139
hsa_circ_0005120_251_300	IRES	0.6135160103923242
hsa_circ_0005402_1_50	IRES	0.7680526839561881
hsa_circ_0005402_51_100	IRES	0.529643624978919
hsa_circ_0005402_101_150	non-IRES	0.3759884462404944
hsa_circ_0005402_151_200	IRES	0.6292852132542568
hsa_circ_0005402_201_250	non-IRES	0.4439648135884032
hsa_circ_0005402_251_300	non-IRES	0.2278366504007673
hsa_circ_0005955_1_50	IRES	0.9091259767682828
hsa_circ_0005955_51_100	non-IRES	0.3428475467942443
hsa_circ_0005955_101_150	IRES	0.8337937990142142
hsa_circ_0005955_151_200	non-IRES	0.09544390451089012
hsa_circ_0005955_201_250	IRES	0.5137624440259759
hsa_circ_0005955_234_283	IRES	0.9229613990391996
hsa_circ_0006069_1_50	IRES	0.5952096320907433
hsa_circ_0006069_51_100	non-IRES	0.46196844644170093
hsa_circ_0006069_101_150	IRES	0.8631111020092558
hsa_circ_0006069_151_200	IRES	0.6074152353340192
hsa_circ_0006069_201_250	IRES	0.7220466698257313
hsa_circ_0006069_251_300	non-IRES	0.02314842725428034
hsa_circ_0006302_1_50	IRES	0.7544058879444384
hsa_circ_0006302_51_100	IRES	0.5426761876148793
hsa_circ_0006302_101_150	non-IRES	0.3579214552379509
hsa_circ_0006302_151_200	IRES	0.6980338802316013
hsa_circ_0006302_201_250	non-IRES	0.4772138265346139
hsa_circ_0006302_251_300	IRES	0.6135160103923242
hsa_circ_0006609_1_50	IRES	0.6505895087166927
hsa_circ_0006609_51_100	IRES	0.9084153977800052
hsa_circ_0006609_101_150	IRES	0.9238285953275436
hsa_circ_0006609_151_200	IRES	0.847662433900198
hsa_circ_0006609_201_250	IRES	0.8486213099619988
hsa_circ_0006609_224_273	IRES	0.7943836343073784
hsa_circ_0007473_1_50	non-IRES	0.18045652585442598
hsa_circ_0007473_51_100	non-IRES	0.30922069561581245
hsa_circ_0007473_101_150	non-IRES	0.15129522705014914
hsa_circ_0007473_151_200	IRES	0.8874049132441651
hsa_circ_0007473_201_250	IRES	0.8515797265454536
hsa_circ_0007473_251_300	IRES	0.7728481511558836
hsa_circ_0008301_1_50	non-IRES	0.42133704509446124
hsa_circ_0008301_51_100	non-IRES	0.10319357781009449
hsa_circ_0008301_101_150	non-IRES	0.16692648481435565
hsa_circ_0008301_151_200	non-IRES	0.03186951936012804
hsa_circ_0008301_201_250	non-IRES	0.015103775481758218
hsa_circ_0008301_251_300	non-IRES	0.1872933618221827
hsa_circ_0008518_1_50	non-IRES	0.1169451570475701
hsa_circ_0008518_51_100	IRES	0.9041408454303265
hsa_circ_0008518_101_150	non-IRES	0.08675691628341664
hsa_circ_0008518_151_200	non-IRES	0.4502430454928736
hsa_circ_0008518_201_250	non-IRES	0.29507158004906126
hsa_circ_0008518_251_300	non-IRES	0.13163052603965714
hsa_circ_0008615_1_50	non-IRES	0.01677081376680783
hsa_circ_0008615_51_100	IRES	0.5175566714095792
hsa_circ_0008615_101_150	non-IRES	0.007580652281666158
hsa_circ_0008615_151_200	non-IRES	0.48958458441717445
hsa_circ_0008615_170_219	non-IRES	0.38555157533083784
hsa_circ_0008757_1_50	IRES	0.649678939901077
hsa_circ_0008757_51_100	IRES	0.507263349726428
hsa_circ_0008757_101_150	IRES	0.6926694372859794
hsa_circ_0008757_151_200	non-IRES	0.3327868259257878
hsa_circ_0008757_201_250	IRES	0.5530406032673253
hsa_circ_0008757_251_300	IRES	0.8024454983551853
hsa_circ_0008818_1_50	IRES	0.8335378698653549
hsa_circ_0008818_51_100	non-IRES	0.09185431644682897
hsa_circ_0008818_101_150	non-IRES	0.4344598247238127
hsa_circ_0008818_151_200	non-IRES	0.07896897553835004
hsa_circ_0008818_201_250	IRES	0.7991206241821949
hsa_circ_0008818_221_270	IRES	0.5861660526360182
hsa_circ_0008994_1_50	non-IRES	0.11503746650783356
hsa_circ_0008994_51_100	IRES	0.6275897275693239
hsa_circ_0008994_101_150	IRES	0.8112867746913665
hsa_circ_0008994_151_200	non-IRES	0.11304258814169231
hsa_circ_0008994_201_250	non-IRES	0.09594537697862382
hsa_circ_0008994_215_264	non-IRES	0.33374358887252864
hsa_circ_0009360_1_50	IRES	0.6048531677682858
hsa_circ_0009360_51_100	non-IRES	0.24634988782481326
hsa_circ_0009360_97_146	non-IRES	0.36373814331308607
hsa_circ_0009360_1_50	IRES	0.6048531677682858
hsa_circ_0009360_51_100	non-IRES	0.24634988782481326
hsa_circ_0009360_97_146	non-IRES	0.36373814331308607
hsa_circ_0009540_1_50	non-IRES	0.409545661633588
hsa_circ_0009540_51_100	non-IRES	0.2886605265156073
hsa_circ_0009540_101_150	IRES	0.9564933676436532
hsa_circ_0009540_151_200	non-IRES	0.24300146342405293
hsa_circ_0009540_155_204	non-IRES	0.3586218833263932
hsa_circ_0009610_1_50	non-IRES	0.20381995305495498
hsa_circ_0009610_51_100	non-IRES	0.47624802704744046
hsa_circ_0009610_101_150	non-IRES	0.32850138538688073
hsa_circ_0009610_119_168	non-IRES	0.34116045723400856
hsa_circ_0009617_1_50	non-IRES	0.01793220287012852
hsa_circ_0009617_51_100	non-IRES	0.41966336748758754
hsa_circ_0009617_101_150	non-IRES	0.3358496499524361
hsa_circ_0009617_151_200	non-IRES	0.07560093481257472
hsa_circ_0009617_201_250	non-IRES	0.28238894807872844
hsa_circ_0009617_251_300	non-IRES	0.08473263563447007
hsa_circ_0009623_1_50	non-IRES	0.01793220287012852
hsa_circ_0009623_51_100	non-IRES	0.41966336748758754
hsa_circ_0009623_101_150	non-IRES	0.3358496499524361
hsa_circ_0009623_151_200	non-IRES	0.07560093481257472
hsa_circ_0009623_174_223	IRES	0.5280043625542374
hsa_circ_0009627_1_50	IRES	0.728648775836018
hsa_circ_0009627_51_100	IRES	0.683881571858892
hsa_circ_0009627_101_150	non-IRES	0.03582245918713338
hsa_circ_0009627_151_200	non-IRES	0.43444182583247554
hsa_circ_0009627_201_250	non-IRES	0.08815227499004898
hsa_circ_0009627_214_263	non-IRES	0.17852141429865367
hsa_circ_0009630_1_50	non-IRES	0.09786694720718427
hsa_circ_0009630_51_100	non-IRES	0.05006724416283716
hsa_circ_0009630_101_150	non-IRES	0.13187357705455857
hsa_circ_0009630_151_200	IRES	0.6099757371606859
hsa_circ_0009630_201_250	IRES	0.5802889481456179
hsa_circ_0009630_251_300	non-IRES	0.23749274035907358
hsa_circ_0009732_1_50	non-IRES	0.11072254335322142
hsa_circ_0009732_51_100	non-IRES	0.45046704686494915
hsa_circ_0009732_101_150	non-IRES	0.016124746956477257
hsa_circ_0009732_151_200	IRES	0.839381368749879
hsa_circ_0009732_201_250	non-IRES	0.0685274714211764
hsa_circ_0009732_251_300	non-IRES	0.162103080781379
hsa_circ_0010186_1_50	IRES	0.956434805562649
hsa_circ_0010186_51_100	non-IRES	0.2687879510611036
hsa_circ_0010186_101_150	IRES	0.7805098150073881
hsa_circ_0010186_151_200	non-IRES	0.43971586875823965
hsa_circ_0010186_201_250	non-IRES	0.3073495523890024
hsa_circ_0010186_251_300	IRES	0.6742718944982298
hsa_circ_0010362_1_50	non-IRES	0.3258360277339442
hsa_circ_0010362_51_100	IRES	0.7403053461760757
hsa_circ_0010362_101_150	IRES	0.6513484175494838
hsa_circ_0010362_151_200	IRES	0.6993863583539136
hsa_circ_0010362_201_250	non-IRES	0.009962965711704835
hsa_circ_0010362_251_300	IRES	0.8591940387006229
hsa_circ_0010401_1_50	IRES	0.5081713289747852
hsa_circ_0010401_51_100	non-IRES	0.23450147447942724
hsa_circ_0010401_94_143	non-IRES	0.49350808681234287
hsa_circ_0010588_1_50	IRES	0.5433083266618326
hsa_circ_0010588_51_100	non-IRES	0.13175962676887276
hsa_circ_0010588_101_150	non-IRES	0.03707852473230044
hsa_circ_0010588_151_200	non-IRES	0.12537851468199926
hsa_circ_0010588_201_250	IRES	0.6060324183832191
hsa_circ_0010588_251_300	non-IRES	0.4046409257551493
hsa_circ_0010781_1_50	non-IRES	0.264750343205128
hsa_circ_0010781_51_100	non-IRES	0.4061137513650239
hsa_circ_0010781_101_150	non-IRES	0.22021286029147016
hsa_circ_0010781_151_200	IRES	0.9244260776144876
hsa_circ_0010781_201_250	IRES	0.5416489889385601
hsa_circ_0010781_242_291	non-IRES	0.24556435001014978
hsa_circ_0010850_1_50	non-IRES	0.058237546612226146
hsa_circ_0010850_51_100	IRES	0.7875272541237361
hsa_circ_0010850_101_150	IRES	0.5341234631259313
hsa_circ_0010850_151_200	IRES	0.5201345137870398
hsa_circ_0010850_201_250	IRES	0.9026737221054824
hsa_circ_0010850_251_300	IRES	0.8318551704580498
hsa_circ_0011011_1_50	non-IRES	0.19163344293289056
hsa_circ_0011011_51_100	non-IRES	0.2880864004480471
hsa_circ_0011011_101_150	non-IRES	0.21763324470807374
hsa_circ_0011011_151_200	non-IRES	0.07948540974226972
hsa_circ_0011011_164_213	IRES	0.5164384020571117
hsa_circ_0011105_1_50	IRES	0.7606297018186371
hsa_circ_0011105_51_100	IRES	0.8992253894543561
hsa_circ_0011105_101_150	non-IRES	0.4107276764803662
hsa_circ_0011105_151_200	non-IRES	0.2666772635668694
hsa_circ_0011105_201_250	non-IRES	0.4533643172018646
hsa_circ_0011105_251_300	non-IRES	0.1659202313192918
hsa_circ_0011448_1_50	non-IRES	0.3106505665548674
hsa_circ_0011448_51_100	non-IRES	0.4799806558463441
hsa_circ_0011448_101_150	non-IRES	0.3237954728432459
hsa_circ_0011448_151_200	IRES	0.5763027905537901
hsa_circ_0011448_201_250	IRES	0.5670601328404623
hsa_circ_0011448_251_300	IRES	0.5826369972425285
hsa_circ_0011575_1_50	non-IRES	0.05154251868914047
hsa_circ_0011575_51_100	non-IRES	0.2529495045292796
hsa_circ_0011575_101_150	non-IRES	0.09320020331282272
hsa_circ_0011575_151_200	non-IRES	0.00734692052525521
hsa_circ_0011575_201_250	IRES	0.6884780029519534
hsa_circ_0011575_251_300	non-IRES	0.05424861559777755
hsa_circ_0011748_1_50	IRES	0.9844856746257202
hsa_circ_0011748_51_100	non-IRES	0.2572403234387781
hsa_circ_0011748_101_150	IRES	0.8835815723526828
hsa_circ_0011748_151_200	IRES	0.6417687769275567
hsa_circ_0011748_201_250	non-IRES	0.29538696183307744
hsa_circ_0011748_242_291	IRES	0.9025373247123751
hsa_circ_0011852_1_50	non-IRES	0.32083938094221665
hsa_circ_0011852_51_100	non-IRES	0.18886399369383453
hsa_circ_0011852_101_150	IRES	0.8019047959854361
hsa_circ_0011852_151_200	non-IRES	0.2691077527408893
hsa_circ_0011852_201_250	IRES	0.5150661782481201
hsa_circ_0011852_251_300	non-IRES	0.03004868378269683
hsa_circ_0011982_1_50	IRES	0.5619470197181917
hsa_circ_0011982_51_100	non-IRES	0.16205181777880123
hsa_circ_0011982_101_150	non-IRES	0.49659272421400924
hsa_circ_0011982_151_200	non-IRES	0.31353556898054535
hsa_circ_0011982_201_250	IRES	0.5236690120308591
hsa_circ_0011982_251_300	non-IRES	0.01644207547663333
hsa_circ_0012426_1_50	IRES	0.9329211867047531
hsa_circ_0012426_51_100	IRES	0.9321711401812584
hsa_circ_0012426_101_150	IRES	0.7669476113423443
hsa_circ_0012426_151_200	non-IRES	0.34081582899870233
hsa_circ_0012426_201_250	IRES	0.8691452527728051
hsa_circ_0012426_251_300	IRES	0.7670492913893544
hsa_circ_0012440_1_50	IRES	0.7807162905298225
hsa_circ_0012440_51_100	non-IRES	0.24273267670030163
hsa_circ_0012440_101_150	non-IRES	0.37249524575939347
hsa_circ_0012440_151_200	IRES	0.9328073478825238
hsa_circ_0012440_201_250	non-IRES	0.3600343568815523
hsa_circ_0012440_251_300	IRES	0.5028886228297189
hsa_circ_0013256_1_50	IRES	0.8130176138158515
hsa_circ_0013256_51_100	IRES	0.5334884062196651
hsa_circ_0013256_101_150	non-IRES	0.35836949086946474
hsa_circ_0013256_151_200	IRES	0.8674136608117287
hsa_circ_0013256_201_250	non-IRES	0.07321018570619564
hsa_circ_0013256_251_300	non-IRES	0.17091206325659114
hsa_circ_0013257_1_50	IRES	0.8130176138158515
hsa_circ_0013257_51_100	IRES	0.5334884062196651
hsa_circ_0013257_101_150	non-IRES	0.35836949086946474
hsa_circ_0013257_151_200	IRES	0.8674136608117287
hsa_circ_0013257_201_250	non-IRES	0.07321018570619564
hsa_circ_0013257_251_300	non-IRES	0.17091206325659114
hsa_circ_0013516_1_50	non-IRES	0.46568271430703584
hsa_circ_0013516_51_100	non-IRES	0.40566490229958807
hsa_circ_0013516_101_150	non-IRES	0.3021617967737235
hsa_circ_0013516_151_200	IRES	0.6616135906370989
hsa_circ_0013516_201_250	non-IRES	0.3926229331378634
hsa_circ_0013516_251_300	non-IRES	0.2906061756120469
hsa_circ_0013555_1_50	IRES	0.5071465642896692
hsa_circ_0013555_51_100	non-IRES	0.3536984987805792
hsa_circ_0013555_72_121	non-IRES	0.39567705792496655
hsa_circ_0013908_1_50	non-IRES	0.11436176850538368
hsa_circ_0013908_51_100	IRES	0.5952677872741491
hsa_circ_0013908_64_113	non-IRES	0.476395702983952
hsa_circ_0013991_1_50	IRES	0.7446609068472174
hsa_circ_0013991_51_100	IRES	0.9578785923683084
hsa_circ_0013991_101_150	non-IRES	0.30657300321772746
hsa_circ_0013991_151_200	IRES	0.9359952153314197
hsa_circ_0013991_201_250	IRES	0.547011405175835
hsa_circ_0013991_251_300	IRES	0.9312396451531919
hsa_circ_0014679_1_50	non-IRES	0.1135071027343838
hsa_circ_0014679_51_100	IRES	0.6683580236526707
hsa_circ_0014679_101_150	non-IRES	0.3553892567810404
hsa_circ_0014679_151_200	non-IRES	0.2995701388446774
hsa_circ_0014679_201_250	non-IRES	0.10904669967171418
hsa_circ_0014679_251_300	non-IRES	0.030141112495703233
hsa_circ_0014884_1_50	non-IRES	0.3792201015353116
hsa_circ_0014884_51_100	non-IRES	0.24359428803659305
hsa_circ_0014884_101_150	non-IRES	0.449968394215097
hsa_circ_0014884_151_200	non-IRES	0.4986172643618009
hsa_circ_0014884_201_250	non-IRES	0.2970391333856649
hsa_circ_0014884_251_300	IRES	0.6158529532256511
hsa_circ_0014921_1_50	non-IRES	0.31818274545022746
hsa_circ_0014921_51_100	non-IRES	0.28525104422998376
hsa_circ_0014921_101_150	non-IRES	0.42366316028690104
hsa_circ_0014921_151_200	IRES	0.636108040736409
hsa_circ_0014921_201_250	IRES	0.9140113144499001
hsa_circ_0014921_251_300	non-IRES	0.1730507454745054
hsa_circ_0014946_1_50	non-IRES	0.4317569100531612
hsa_circ_0014946_51_100	IRES	0.8088785018578062
hsa_circ_0014946_101_150	IRES	0.7000975424234838
hsa_circ_0014946_151_200	IRES	0.9132186943804999
hsa_circ_0014946_201_250	non-IRES	0.2461341527585102
hsa_circ_0014946_251_300	non-IRES	0.194229961314712
hsa_circ_0015105_1_50	IRES	0.9312589114030766
hsa_circ_0015105_51_100	IRES	0.6159182493673729
hsa_circ_0015105_101_150	non-IRES	0.15800850833217836
hsa_circ_0015105_151_200	IRES	0.7458124053721414
hsa_circ_0015105_201_250	non-IRES	0.04289269198573599
hsa_circ_0015105_251_300	IRES	0.54377032258092
hsa_circ_0015606_1_50	IRES	0.9020632385608172
hsa_circ_0015606_51_100	non-IRES	0.20606627803650093
hsa_circ_0015606_101_150	non-IRES	0.11912029130365928
hsa_circ_0015606_151_200	non-IRES	0.25039950305846326
hsa_circ_0015606_201_250	non-IRES	0.032335775356173255
hsa_circ_0015606_251_300	non-IRES	0.35674756794126533
hsa_circ_0015718_1_50	IRES	0.793489064331369
hsa_circ_0015718_51_100	IRES	0.5687569021708084
hsa_circ_0015718_101_150	non-IRES	0.10615730182776585
hsa_circ_0015718_151_200	IRES	0.7070838747303549
hsa_circ_0015718_201_250	non-IRES	0.41159549338955204
hsa_circ_0015718_251_300	IRES	0.9095858859233725
hsa_circ_0015909_1_50	IRES	0.7963832339218365
hsa_circ_0015909_51_100	non-IRES	0.0588858504640499
hsa_circ_0015909_101_150	non-IRES	0.25968569844127454
hsa_circ_0015909_151_200	non-IRES	0.22952591116319934
hsa_circ_0015909_201_250	non-IRES	0.16337725908315998
hsa_circ_0015909_251_300	non-IRES	0.10989851147108787
hsa_circ_0015955_1_50	IRES	0.5014868194893141
hsa_circ_0015955_51_100	IRES	0.6754317040586807
hsa_circ_0015955_101_150	IRES	0.8719376282970372
hsa_circ_0015955_151_200	IRES	0.558749711998423
hsa_circ_0015955_201_250	IRES	0.8716153926314353
hsa_circ_0015955_251_300	non-IRES	0.13641469134369447
hsa_circ_0016404_1_50	IRES	0.5670799080898946
hsa_circ_0016404_51_100	non-IRES	0.4500585998335582
hsa_circ_0016404_101_150	IRES	0.6679080291863226
hsa_circ_0016404_117_166	IRES	0.6039623149933154
hsa_circ_0017138_1_50	IRES	0.6071745993315197
hsa_circ_0017138_51_100	non-IRES	0.32044828267967745
hsa_circ_0017138_101_150	IRES	0.556889714976278
[truncated: 3,777 more rows]
