# Supplementary material for: MStoCIRC: A powerful tool for downstream analysis of MS/MS data to predict translatable circRNAs
Source: Front Mol Biosci. 2022 Aug 22;9:791797. doi: 10.3389/fmolb.2022.791797 (PMC9441560; doi:10.3389/fmolb.2022.791797)
Supplement: Supplementary file 1 [file DataSheet1.ZIP › Supplementary_Materials/result.mstocirc.hsa/log.txt]

-----------------------
run time: 21-10-07 18:05:46

------------------------------------------------
/                                               \
/           analyse-tool                        \
/                                               \
/-----------------------------------------------\

main funtion:

7option function:

total cost time: 444 seconds

parameter sets,
  peptide file name: pFind-Filtered-PXD021391.spectra
  information file name: None


---------------------------------------
